# Supplementary material for: Enhanceosome transcription factors preferentially dimerize with high mobility group proteins
Source: BMC Syst Biol. 2016 Feb 4;10:14. doi: 10.1186/s12918-016-0258-3 (PMC4743414; doi:10.1186/s12918-016-0258-3)
Supplement: Additional file 2 — Selected dimer predictions in human and mouse enhanceosome. The table contains information on the correct dimer structure that fits the literature data on the enhanceosome. It also contains various details of the predictions, including structure of the dimer, name of the cell type, p-value of the prediction, and number of instances in open chromatin part of the genome. (XLS 87.5 kb) [file 12918_2016_258_MOESM2_ESM.xls]

## Sheet: human
Enhanceosome dimers					TACO predicted dimers
M1_acc	M1_orientation	offset	M2_acc	M2_orientation	cluster_id	hypothesis_id	M1_acc	M1_name	M1_orientation	offset	M2_acc	M2_name	M2_orientation	dataset	target_instances	target_N	control_instances	control_N	freq_ratio	log10_prob	fold_change	M1_inf_content	M2_inf_content	overlap_inf_content	M1_inf_contribution	M2_inf_contribution	log10_raw_p_value	log10_p_value	cluster_offset	similarity_annotation
M00453	reverse	15	M01881	forward	3	5450361	M00453	IRF-7	reverse	14	M01881	IRF-1	forward	Treg_Wb78495824	73	6395209	471	118602609	1.31223	-5.28306	2.19044	11.7434	9.74977	0.578992	11.4684	9.44573	-8.70394	-1.8727	-7
M00750	forward	3	M00172	forward	2	2333445	M00750	HMG IY	forward	3	M00172	AP-1	forward	HMVEC-dBl-Ad	734	8029560	4150	122966366	1.3823	-4.33114	1.95948	7.53155	8.49387	1.9198	6.45331	7.65232	-59.8677	-53.0364	0
M00750	forward	3	M00172	forward	2	2393893	M00750	HMG IY	forward	3	M00172	AP-1	forward	HRGEC	858	9204178	4150	122966366	1.52507	-4.28845	1.81113	7.53155	8.49387	1.9198	6.45331	7.65232	-55.9598	-49.1286	0
M00750	forward	3	M00172	forward	2	2342424	M00750	HMG IY	forward	3	M00172	AP-1	forward	HMVEC-dBl-Neo	761	8453738	4150	122966366	1.45373	-4.30925	1.8348	7.53155	8.49387	1.9198	6.45331	7.65232	-51.7231	-44.8919	0
M00750	forward	3	M00172	forward	2	2418877	M00750	HMG IY	forward	3	M00172	AP-1	forward	HUVEC	810	9610782	4150	122966366	1.40463	-4.32418	1.77788	7.53155	8.49387	1.9198	6.45331	7.65232	-50.0051	-43.1739	0
M00750	forward	3	M00172	forward	2	2357793	M00750	HMG IY	forward	3	M00172	AP-1	forward	HMVEC-LBl	738	8252974	4150	122966366	1.49158	-4.29809	1.77639	7.53155	8.49387	1.9198	6.45331	7.65232	-45.5556	-38.7244	0
M00750	forward	3	M00172	forward	2	2350073	M00750	HMG IY	forward	3	M00172	AP-1	forward	HMVEC-dLy-Neo	636	7946226	4150	122966366	1.34239	-4.34386	1.76667	7.53155	8.49387	1.9198	6.45331	7.65232	-38.7674	-31.9362	0
M00750	forward	3	M00172	forward	2	2369204	M00750	HMG IY	forward	3	M00172	AP-1	forward	HPAEC	567	6825444	4150	122966366	1.37504	-4.33342	1.79009	7.53155	8.49387	1.9198	6.45331	7.65232	-36.1199	-29.2887	0
M00750	forward	3	M00172	forward	2	2329241	M00750	HMG IY	forward	3	M00172	AP-1	forward	HMVEC-dAd	621	8979398	4150	122966366	1.25093	-4.3745	1.63813	7.53155	8.49387	1.9198	6.45331	7.65232	-29.4408	-22.6096	0
M00750	forward	3	M00172	forward	2	2354562	M00750	HMG IY	forward	3	M00172	AP-1	forward	HMVEC-dNeo	549	8124791	4150	122966366	1.19338	-4.39496	1.67772	7.53155	8.49387	1.9198	6.45331	7.65232	-28.437	-21.6057	0
M00750	forward	3	M00172	forward	2	2538436	M00750	HMG IY	forward	3	M00172	AP-1	forward	Th1_Wb33676984	433	6801105	4150	122966366	1.12491	-4.42062	1.67699	7.53155	8.49387	1.9198	6.45331	7.65232	-22.6354	-15.8042	0
M00750	forward	3	M00172	forward	2	2529778	M00750	HMG IY	forward	3	M00172	AP-1	forward	Th17	402	6780399	4150	122966366	1.03444	-4.45703	1.69826	7.53155	8.49387	1.9198	6.45331	7.65232	-21.9982	-15.1669	0
M00750	forward	3	M00172	forward	2	2553721	M00750	HMG IY	forward	3	M00172	AP-1	forward	Th2_Wb54553204	339	6723098	4150	122966366	0.950874	-4.49362	1.57125	7.53155	8.49387	1.9198	6.45331	7.65232	-14.2324	-7.4012	0
M00750	forward	3	M00172	forward	2	2534641	M00750	HMG IY	forward	3	M00172	AP-1	forward	Th1	423	10425091	4150	122966366	0.818072	-4.55895	1.46963	7.53155	8.49387	1.9198	6.45331	7.65232	-13.248	-6.4168	0
M00750	forward	3	M00172	forward	2	2347487	M00750	HMG IY	forward	3	M00172	AP-1	forward	HMVEC-dLy-Ad	479	8021535	4150	122966366	1.24025	-4.37823	1.42662	7.53155	8.49387	1.9198	6.45331	7.65232	-12.9272	-6.09595	0
M00750	forward	3	M00172	forward	2	2208848	M00750	HMG IY	forward	3	M00172	AP-1	forward	CD34+_Mobilized	276	6758044	4150	122966366	0.761962	-4.58981	1.58816	7.53155	8.49387	1.9198	6.45331	7.65232	-12.2512	-5.42	0
M00750	forward	3	M00172	forward	2	2362720	M00750	HMG IY	forward	3	M00172	AP-1	forward	HMVEC-LLy	453	8070644	4150	122966366	1.16823	-4.40421	1.42364	7.53155	8.49387	1.9198	6.45331	7.65232	-12.1552	-5.32398	0
M00750	forward	3	M00172	forward	2	2550745	M00750	HMG IY	forward	3	M00172	AP-1	forward	Th2_Wb33676984	318	6766489	4150	122966366	0.916167	-4.50976	1.51994	7.53155	8.49387	1.9198	6.45331	7.65232	-11.7701	-4.93882	0
M00750	forward	3	M00172	forward	2	2230246	M00750	HMG IY	forward	3	M00172	AP-1	forward	GM12864	314	6752461	4150	122966366	0.916132	-4.50978	1.504	7.53155	8.49387	1.9198	6.45331	7.65232	-11.1388	-4.30759	0
M00750	forward	3	M00172	forward	2	2450160	M00750	HMG IY	forward	3	M00172	AP-1	forward	Monocytes-CD14+_RO01746	331	6731263	4150	122966366	1.00219	-4.47079	1.45385	7.53155	8.49387	1.9198	6.45331	7.65232	-10.0815	-3.25022	0
M00750	forward	3	M00172	forward	2	2556851	M00750	HMG IY	forward	3	M00172	AP-1	forward	Treg_Wb78495824	284	6754802	4150	122966366	0.844036	-4.54538	1.47599	7.53155	8.49387	1.9198	6.45331	7.65232	-9.38805	-2.5568	0
M00750	forward	3	M00172	forward	2	2234822	M00750	HMG IY	forward	3	M00172	AP-1	forward	GM12865	342	8156731	4150	122966366	0.879365	-4.52757	1.41279	7.53155	8.49387	1.9198	6.45331	7.65232	-9.07145	-2.2402	0
M00750	forward	3	M00172	forward	2	2459070	M00750	HMG IY	forward	3	M00172	AP-1	forward	NB4	311	8210945	4150	122966366	0.796743	-4.57042	1.4086	7.53155	8.49387	1.9198	6.45331	7.65232	-8.21304	-1.38179	0
M00750	forward	3	M00188	forward	2	3629211	M00750	HMG IY	forward	3	M00188	AP-1	forward	HMVEC-dBl-Ad	773	8029560	4434	122966366	1.44081	-4.28439	1.85299	7.53155	8.9636	1.96457	6.45331	8.07726	-54.0391	-47.2079	0
M00750	forward	3	M00188	forward	2	3677955	M00750	HMG IY	forward	3	M00188	AP-1	forward	HRGEC	912	9204178	4434	122966366	1.57946	-4.24448	1.73977	7.53155	8.9636	1.96457	6.45331	8.07726	-52.4254	-45.5941	0
M00750	forward	3	M00188	forward	2	3700885	M00750	HMG IY	forward	3	M00188	AP-1	forward	HUVEC	866	9610782	4434	122966366	1.45162	-4.28114	1.72146	7.53155	8.9636	1.96457	6.45331	8.07726	-48.159	-41.3277	0
M00750	forward	3	M00188	forward	2	3632793	M00750	HMG IY	forward	3	M00188	AP-1	forward	HMVEC-dBl-Neo	796	8453738	4434	122966366	1.49591	-4.26809	1.74562	7.53155	8.9636	1.96457	6.45331	8.07726	-46.416	-39.5848	0
M00750	forward	3	M00188	forward	2	3648243	M00750	HMG IY	forward	3	M00188	AP-1	forward	HMVEC-LBl	774	8252974	4434	122966366	1.54585	-4.25382	1.68249	7.53155	8.9636	1.96457	6.45331	8.07726	-39.9893	-33.158	0
M00750	forward	3	M00188	forward	2	3640569	M00750	HMG IY	forward	3	M00188	AP-1	forward	HMVEC-dLy-Neo	672	7946226	4434	122966366	1.38217	-4.30243	1.69683	7.53155	8.9636	1.96457	6.45331	8.07726	-35.8964	-29.0651	0
M00750	forward	3	M00188	forward	2	3657455	M00750	HMG IY	forward	3	M00188	AP-1	forward	HPAEC	600	6825444	4434	122966366	1.42202	-4.29008	1.71437	7.53155	8.9636	1.96457	6.45331	8.07726	-33.2941	-26.4628	0
M00750	forward	3	M00188	forward	2	3626337	M00750	HMG IY	forward	3	M00188	AP-1	forward	HMVEC-dAd	674	8979398	4434	122966366	1.2554	-4.34421	1.65814	7.53155	8.9636	1.96457	6.45331	8.07726	-33.2581	-26.4268	0
M00750	forward	3	M00188	forward	2	3644490	M00750	HMG IY	forward	3	M00188	AP-1	forward	HMVEC-dNeo	574	8124791	4434	122966366	1.16909	-4.37514	1.67588	7.53155	8.9636	1.96457	6.45331	8.07726	-29.5676	-22.7363	0
M00750	forward	3	M00188	forward	2	3820949	M00750	HMG IY	forward	3	M00188	AP-1	forward	Th1_Wb33676984	446	6801105	4434	122966366	1.10195	-4.40083	1.65038	7.53155	8.9636	1.96457	6.45331	8.07726	-22.0354	-15.2041	0
M00750	forward	3	M00188	forward	2	3810729	M00750	HMG IY	forward	3	M00188	AP-1	forward	Th17	390	6780399	4434	122966366	0.998	-4.44386	1.59834	7.53155	8.9636	1.96457	6.45331	8.07726	-17.2989	-10.4677	0
M00750	forward	3	M00188	forward	2	3636085	M00750	HMG IY	forward	3	M00188	AP-1	forward	HMVEC-dLy-Ad	520	8021535	4434	122966366	1.2077	-4.36103	1.4886	7.53155	8.9636	1.96457	6.45331	8.07726	-16.9988	-10.1676	0
M00750	forward	3	M00188	forward	2	3651671	M00750	HMG IY	forward	3	M00188	AP-1	forward	HMVEC-LLy	488	8070644	4434	122966366	1.13392	-4.38841	1.47884	7.53155	8.9636	1.96457	6.45331	8.07726	-15.5577	-8.72649	0
M00750	forward	3	M00188	forward	2	3834571	M00750	HMG IY	forward	3	M00188	AP-1	forward	Th2_Wb54553204	351	6723098	4434	122966366	0.926792	-4.47601	1.56223	7.53155	8.9636	1.96457	6.45331	8.07726	-14.3785	-7.5472	0
M00750	forward	3	M00188	forward	2	3452291	M00750	HMG IY	forward	3	M00188	AP-1	forward	CD34+_Mobilized	288	6758044	4434	122966366	0.756072	-4.56443	1.56314	7.53155	8.9636	1.96457	6.45331	8.07726	-12.004	-5.17276	0
M00750	forward	3	M00188	forward	2	3816575	M00750	HMG IY	forward	3	M00188	AP-1	forward	Th1	422	10425091	4434	122966366	0.791276	-4.54466	1.41871	7.53155	8.9636	1.96457	6.45331	8.07726	-11.1994	-4.3682	0
M00750	forward	3	M00188	forward	2	3831500	M00750	HMG IY	forward	3	M00188	AP-1	forward	Th2_Wb33676984	319	6766489	4434	122966366	0.894839	-4.49125	1.46108	7.53155	8.9636	1.96457	6.45331	8.07726	-9.97057	-3.13932	0
M00750	forward	3	M00188	forward	2	3826639	M00750	HMG IY	forward	3	M00188	AP-1	forward	Th2	434	11339174	4434	122966366	0.778319	-4.55183	1.36377	7.53155	8.9636	1.96457	6.45331	8.07726	-9.35572	-2.52447	0
M00750	forward	3	M00188	forward	2	3479517	M00750	HMG IY	forward	3	M00188	AP-1	forward	GM12864	310	6752461	4434	122966366	0.884986	-4.49605	1.43865	7.53155	8.9636	1.96457	6.45331	8.07726	-9.05553	-2.22428	0
M00750	forward	3	M00188	forward	2	3727706	M00750	HMG IY	forward	3	M00188	AP-1	forward	Monocytes-CD14+_RO01746	333	6731263	4434	122966366	0.982812	-4.45052	1.39594	7.53155	8.9636	1.96457	6.45331	8.07726	-8.34544	-1.5142	0
M00750	forward	3	M00188	forward	2	3837941	M00750	HMG IY	forward	3	M00188	AP-1	forward	Treg_Wb78495824	281	6754802	4434	122966366	0.804151	-4.53765	1.43465	7.53155	8.9636	1.96457	6.45331	8.07726	-8.18882	-1.35757	0
M00750	forward	3	M00188	forward	2	3733417	M00750	HMG IY	forward	3	M00188	AP-1	forward	NB4	327	8210945	4434	122966366	0.791644	-4.54446	1.39513	7.53155	8.9636	1.96457	6.45331	8.07726	-8.18754	-1.3563	0
M00750	forward	4	M00801	reverse	1	4984240	M00750	HMG IY	forward	4	M00801	CREB	reverse	GM06990	700	9820760	8411	123595368	0.831707	-4.24718	1.25932	7.53155	7.27861	1.26474	6.45331	7.09211	-8.64104	-1.80979	-4
M00750	forward	4	M00801	reverse	2	5159488	M00750	HMG IY	forward	4	M00801	CREB	reverse	HMVEC-dBl-Ad	1220	8086592	8411	123595368	1.25771	-4.06757	1.76266	7.53155	7.27861	1.26474	6.45331	7.09211	-72.664	-65.8328	0
M00750	forward	4	M00801	reverse	2	5229723	M00750	HMG IY	forward	4	M00801	CREB	reverse	HRGEC	1414	9265809	8411	123595368	1.37083	-4.03017	1.63582	7.53155	7.27861	1.26474	6.45331	7.09211	-65.1058	-58.2745	0
M00750	forward	4	M00801	reverse	2	5164428	M00750	HMG IY	forward	4	M00801	CREB	reverse	HMVEC-dBl-Neo	1293	8512744	8411	123595368	1.33714	-4.04098	1.66919	7.53155	7.27861	1.26474	6.45331	7.09211	-64.1395	-57.3082	0
M00750	forward	4	M00801	reverse	2	5260729	M00750	HMG IY	forward	4	M00801	CREB	reverse	HUVEC	1333	9675329	8411	123595368	1.27944	-4.06014	1.58234	7.53155	7.27861	1.26474	6.45331	7.09211	-54.1465	-47.3153	0
M00750	forward	4	M00801	reverse	2	5184182	M00750	HMG IY	forward	4	M00801	CREB	reverse	HMVEC-LBl	1228	8310976	8411	123595368	1.34478	-4.0385	1.61454	7.53155	7.27861	1.26474	6.45331	7.09211	-54.0215	-47.1902	0
M00750	forward	4	M00801	reverse	2	5199511	M00750	HMG IY	forward	4	M00801	CREB	reverse	HPAEC	982	6876696	8411	123595368	1.25579	-4.06824	1.67097	7.53155	7.27861	1.26474	6.45331	7.09211	-49.2103	-42.3791	0
M00750	forward	4	M00801	reverse	2	5174311	M00750	HMG IY	forward	4	M00801	CREB	reverse	HMVEC-dLy-Neo	1105	8002325	8411	123595368	1.25401	-4.06886	1.61808	7.53155	7.27861	1.26474	6.45331	7.09211	-49.1425	-42.3112	0
M00750	forward	4	M00801	reverse	2	5178960	M00750	HMG IY	forward	4	M00801	CREB	reverse	HMVEC-dNeo	1054	8182239	8411	123595368	1.2214	-4.0803	1.54976	7.53155	7.27861	1.26474	6.45331	7.09211	-39.625	-32.7937	0
M00750	forward	4	M00801	reverse	2	5153779	M00750	HMG IY	forward	4	M00801	CREB	reverse	HMVEC-dAd	1133	9041394	8411	123595368	1.21675	-4.08195	1.51337	7.53155	7.27861	1.26474	6.45331	7.09211	-38.4242	-31.593	0
M00750	forward	4	M00801	reverse	2	5449020	M00750	HMG IY	forward	4	M00801	CREB	reverse	Th1_Wb33676984	790	6852337	8411	123595368	1.09283	-4.1286	1.55021	7.53155	7.27861	1.26474	6.45331	7.09211	-30.039	-23.2077	0
M00750	forward	4	M00801	reverse	2	5392854	M00750	HMG IY	forward	4	M00801	CREB	reverse	Th17	733	6831975	8411	123595368	1.00413	-4.16536	1.57008	7.53155	7.27861	1.26474	6.45331	7.09211	-29.4225	-22.5912	0
M00750	forward	4	M00801	reverse	2	5482801	M00750	HMG IY	forward	4	M00801	CREB	reverse	Th2_Wb54553204	666	6774855	8411	123595368	0.942744	-4.19276	1.53227	7.53155	7.27861	1.26474	6.45331	7.09211	-24.3158	-17.4845	0
M00750	forward	4	M00801	reverse	2	5169387	M00750	HMG IY	forward	4	M00801	CREB	reverse	HMVEC-dLy-Ad	988	8078030	8411	123595368	1.27532	-4.06154	1.40925	7.53155	7.27861	1.26474	6.45331	7.09211	-23.9586	-17.1273	0
M00750	forward	4	M00801	reverse	2	5189464	M00750	HMG IY	forward	4	M00801	CREB	reverse	HMVEC-LLy	955	8127595	8411	123595368	1.22966	-4.07737	1.40414	7.53155	7.27861	1.26474	6.45331	7.09211	-22.7573	-15.926	0
M00750	forward	4	M00801	reverse	2	5294916	M00750	HMG IY	forward	4	M00801	CREB	reverse	Monocytes-CD14+_RO01746	683	6782802	8411	123595368	1.01785	-4.15947	1.45373	7.53155	7.27861	1.26474	6.45331	7.09211	-19.7125	-12.8813	0
M00750	forward	4	M00801	reverse	2	5487842	M00750	HMG IY	forward	4	M00801	CREB	reverse	Treg_Wb78495824	599	6806311	8411	123595368	0.87179	-4.22674	1.4834	7.53155	7.27861	1.26474	6.45331	7.09211	-19.1168	-12.2855	0
M00750	forward	4	M00801	reverse	2	5425666	M00750	HMG IY	forward	4	M00801	CREB	reverse	Th1	839	10497031	8411	123595368	0.852129	-4.23665	1.3783	7.53155	7.27861	1.26474	6.45331	7.09211	-18.2061	-11.3748	0
M00750	forward	4	M00801	reverse	2	4942416	M00750	HMG IY	forward	4	M00801	CREB	reverse	CD34+_Mobilized	546	6810014	8411	123595368	0.808333	-4.25956	1.4575	7.53155	7.27861	1.26474	6.45331	7.09211	-16.1692	-9.33794	0
M00750	forward	4	M00801	reverse	2	5480107	M00750	HMG IY	forward	4	M00801	CREB	reverse	Th2_Wb33676984	610	6817938	8411	123595368	0.9333	-4.19713	1.40867	7.53155	7.27861	1.26474	6.45331	7.09211	-15.179	-8.34777	0
M00750	forward	4	M00801	reverse	2	4990563	M00750	HMG IY	forward	4	M00801	CREB	reverse	GM12864	595	6803935	8411	123595368	0.929353	-4.19897	1.38271	7.53155	7.27861	1.26474	6.45331	7.09211	-13.4489	-6.61769	0
M00750	forward	4	M00801	reverse	2	5302443	M00750	HMG IY	forward	4	M00801	CREB	reverse	NB4	634	8268422	8411	123595368	0.828001	-4.24912	1.36079	7.53155	7.27861	1.26474	6.45331	7.09211	-13.0523	-6.22106	0
M00750	forward	4	M00801	reverse	2	4997117	M00750	HMG IY	forward	4	M00801	CREB	reverse	GM12865	658	8214388	8411	123595368	0.910704	-4.20778	1.29249	7.53155	7.27861	1.26474	6.45331	7.09211	-9.82348	-2.99223	0
M00750	forward	4	M00801	reverse	2	5472957	M00750	HMG IY	forward	4	M00801	CREB	reverse	Th2	826	11417587	8411	123595368	0.849762	-4.23786	1.25102	7.53155	7.27861	1.26474	6.45331	7.09211	-9.53104	-2.6998	0
M00772	forward	13	M00772	forward	3	5566900	M00772	IRF	forward	12	M00772	IRF	forward	Treg_Wb78495824	138	6395209	656	118602609	2.00547	-4.95497	1.94535	11.8418	11.8418	0.681485	11.8418	11.1603	-11.9198	-5.08855	-7
M00772	forward	13	M00772	forward	3	5549723	M00772	IRF	forward	12	M00772	IRF	forward	Th1_Wb33676984	152	6443406	656	118602609	2.50479	-4.85842	1.70273	11.8418	11.8418	0.681485	11.8418	11.1603	-9.00547	-2.17422	-7
M00772	forward	15	M01881	forward	3	5751669	M00772	IRF	forward	14	M01881	IRF-1	forward	Treg_Wb78495824	205	6292816	1284	117378891	1.55834	-4.76836	1.91104	11.8418	9.74977	0.124691	11.8418	9.62508	-16.4558	-9.6246	-7
M00772	forward	15	M01881	forward	3	5391314	M00772	IRF	forward	14	M01881	IRF-1	forward	GM12864	249	6290836	1284	117378891	2.12351	-4.63397	1.70397	11.8418	9.74977	0.124691	11.8418	9.62508	-14.1774	-7.34612	-7
M00772	forward	15	M01881	forward	3	5735262	M00772	IRF	forward	14	M01881	IRF-1	forward	Th1_Wb33676984	239	6341510	1284	117378891	2.06472	-4.64616	1.66866	11.8418	9.74977	0.124691	11.8418	9.62508	-12.7511	-5.91982	-7
M00772	forward	15	M01881	forward	3	5354783	M00772	IRF	forward	14	M01881	IRF-1	forward	CD20+_RO01778	207	8681229	1284	117378891	1.26366	-4.85939	1.72498	11.8418	9.74977	0.124691	11.8418	9.62508	-12.4187	-5.58749	-7
M00772	forward	15	M01881	forward	3	5731642	M00772	IRF	forward	14	M01881	IRF-1	forward	Th1	252	9783558	1284	117378891	1.52467	-4.77785	1.54437	11.8418	9.74977	0.124691	11.8418	9.62508	-10.1442	-3.31294	-7
M00772	forward	15	M01881	forward	3	5402213	M00772	IRF	forward	14	M01881	IRF-1	forward	GM12878	283	9707427	1284	117378891	1.79107	-4.70791	1.48797	11.8418	9.74977	0.124691	11.8418	9.62508	-9.6883	-2.85705	-7
M00772	forward	15	M01881	forward	3	5739079	M00772	IRF	forward	14	M01881	IRF-1	forward	Th1_Wb54553204	236	8836406	1284	117378891	1.5894	-4.75979	1.53613	11.8418	9.74977	0.124691	11.8418	9.62508	-9.36334	-2.53209	-7
M00772	forward	15	M01881	forward	3	5397019	M00772	IRF	forward	14	M01881	IRF-1	forward	GM12865	241	7640011	1284	117378891	1.90545	-4.68103	1.51339	11.8418	9.74977	0.124691	11.8418	9.62508	-8.993	-2.16175	-7
M00772	forward	15	M01881	forward	3	5728431	M00772	IRF	forward	14	M01881	IRF-1	forward	Th17	167	6317961	1284	117378891	1.4651	-4.79516	1.64929	11.8418	9.74977	0.124691	11.8418	9.62508	-8.85161	-2.02036	-7
M00772	forward	15	M01881	forward	3	5748757	M00772	IRF	forward	14	M01881	IRF-1	forward	Th2_Wb54553204	158	6258943	1284	117378891	1.39269	-4.81717	1.65701	11.8418	9.74977	0.124691	11.8418	9.62508	-8.55279	-1.72155	-7
M00972	reverse	9	M00453	reverse	3	5501856	M00972	IRF	reverse	8	M00453	IRF-7	reverse	Treg_Wb78495824	63	6446461	351	119215076	1.37423	-5.39297	2.41537	10.505	11.7434	0.351377	10.505	11.392	-9.17014	-2.33889	-3
M00972	reverse	9	M00772	forward	3	5515885	M00972	IRF	reverse	8	M00772	IRF	forward	Treg_Wb78495824	257	6497745	1459	119827916	1.64778	-4.6976	1.9714	10.505	11.8418	0.681485	10.505	11.1603	-22.0606	-15.2293	-3
M00972	reverse	9	M00772	forward	3	5503004	M00972	IRF	reverse	8	M00772	IRF	forward	Th1	309	10066390	1459	119827916	1.56514	-4.71995	1.61077	10.505	11.8418	0.681485	10.505	11.1603	-14.318	-7.48671	-3
M00972	reverse	9	M00772	forward	3	5506064	M00972	IRF	reverse	8	M00772	IRF	forward	Th1_Wb33676984	276	6545409	1459	119827916	2.13163	-4.58579	1.62466	10.505	11.8418	0.681485	10.505	11.1603	-13.2951	-6.46387	-3
M00972	reverse	9	M00772	forward	3	5508667	M00972	IRF	reverse	8	M00772	IRF	forward	Th1_Wb54553204	280	9093811	1459	119827916	1.66986	-4.69182	1.51438	10.505	11.8418	0.681485	10.505	11.1603	-10.3243	-3.49306	-3
M00972	reverse	9	M00772	forward	3	5514695	M00972	IRF	reverse	8	M00772	IRF	forward	Th2_Wb54553204	185	6464813	1459	119827916	1.40781	-4.76596	1.66945	10.505	11.8418	0.681485	10.505	11.1603	-10.1024	-3.27115	-3
M00972	reverse	9	M00772	forward	3	5082011	M00972	IRF	reverse	8	M00772	IRF	forward	GM12865	267	7869010	1459	119827916	1.85608	-4.6459	1.5014	10.505	11.8418	0.681485	10.505	11.1603	-9.54574	-2.71449	-3
M00972	reverse	9	M00772	forward	3	5047958	M00972	IRF	reverse	8	M00772	IRF	forward	CD20+_RO01778	226	8942907	1459	119827916	1.34252	-4.78658	1.546	10.505	11.8418	0.681485	10.505	11.1603	-9.23146	-2.40021	-3
M00972	reverse	9	M00772	forward	3	5077452	M00972	IRF	reverse	8	M00772	IRF	forward	GM12864	250	6495606	1459	119827916	2.10602	-4.59104	1.50093	10.505	11.8418	0.681485	10.505	11.1603	-8.98566	-2.15441	-3
M00972	reverse	9	M00772	forward	3	5086955	M00972	IRF	reverse	8	M00772	IRF	forward	GM12878	310	9992162	1459	119827916	1.77861	-4.66442	1.4326	10.505	11.8418	0.681485	10.505	11.1603	-8.8794	-2.04815	-3
M00972	reverse	9	M00772	forward	3	5517092	M00972	IRF	reverse	8	M00772	IRF	forward	Treg_Wb83319432	177	6545173	1459	119827916	1.37618	-4.77583	1.61391	10.505	11.8418	0.681485	10.505	11.1603	-8.66776	-1.83651	-3
M00972	reverse	13	M00972	reverse	3	6426218	M00972	IRF	reverse	12	M00972	IRF	reverse	Treg_Wb78495824	223	6395209	1700	118602609	1.32124	-4.72267	1.84126	10.505	10.505	0	10.505	10.505	-16.11	-9.27877	-3
M00972	reverse	13	M00972	reverse	3	5697100	M00972	IRF	reverse	12	M00972	IRF	reverse	CD20+_RO01778	236	8811917	1700	118602609	1.12885	-4.79101	1.6552	10.505	10.505	0	10.505	10.505	-12.2675	-5.43621	-3
M00972	reverse	13	M00972	reverse	3	5733558	M00972	IRF	reverse	12	M00972	IRF	reverse	GM12878	305	9849684	1700	118602609	1.42495	-4.68985	1.51608	10.505	10.505	0	10.505	10.505	-11.2117	-4.38046	-3
M00972	reverse	13	M00972	reverse	3	6412099	M00972	IRF	reverse	12	M00972	IRF	reverse	Th1	275	9924837	1700	118602609	1.2717	-4.73926	1.52009	10.505	10.505	0	10.505	10.505	-10.3131	-3.48181	-3
M00972	reverse	13	M00972	reverse	3	5729316	M00972	IRF	reverse	12	M00972	IRF	reverse	GM12865	241	7754413	1700	118602609	1.43333	-4.6873	1.51275	10.505	10.505	0	10.505	10.505	-8.97781	-2.14656	-3
M00972	reverse	13	M00972	reverse	3	5726086	M00972	IRF	reverse	12	M00972	IRF	reverse	GM12864	229	6393158	1700	118602609	1.65905	-4.62379	1.50628	10.505	10.505	0	10.505	10.505	-8.42918	-1.59793	-3
M00972	reverse	11	M01881	forward	3	6422228	M00972	IRF	reverse	10	M01881	IRF-1	forward	Treg_Wb78495824	395	6446461	2726	119215076	1.26144	-4.53994	2.1243	10.505	9.74977	0.124691	10.505	9.62508	-39.8826	-33.0513	-3
M00972	reverse	11	M01881	forward	3	5912404	M00972	IRF	reverse	10	M01881	IRF-1	forward	GM12864	438	6444363	2726	119215076	1.69064	-4.41275	1.75812	10.505	9.74977	0.124691	10.505	9.62508	-26.6647	-19.8335	-3
M00972	reverse	11	M01881	forward	3	5883505	M00972	IRF	reverse	10	M01881	IRF-1	forward	CD20+_RO01778	399	8877373	2726	119215076	1.0877	-4.6043	1.80711	10.505	9.74977	0.124691	10.505	9.62508	-26.4964	-19.6651	-3
M00972	reverse	11	M01881	forward	3	5916392	M00972	IRF	reverse	10	M01881	IRF-1	forward	GM12865	460	7811684	2726	119215076	1.49457	-4.46629	1.72307	10.505	9.74977	0.124691	10.505	9.62508	-26.2227	-19.3915	-3
M00972	reverse	11	M01881	forward	3	6393550	M00972	IRF	reverse	10	M01881	IRF-1	forward	Th1	482	9995578	2726	119215076	1.25759	-4.54127	1.6769	10.505	9.74977	0.124691	10.505	9.62508	-25.0647	-18.2335	-3
M00972	reverse	11	M01881	forward	3	5921935	M00972	IRF	reverse	10	M01881	IRF-1	forward	GM12878	535	9920892	2726	119215076	1.47141	-4.47307	1.60278	10.505	9.74977	0.124691	10.505	9.62508	-23.5686	-16.7374	-3
M00972	reverse	11	M01881	forward	3	6396931	M00972	IRF	reverse	10	M01881	IRF-1	forward	Th1_Wb33676984	428	6494397	2726	119215076	1.72703	-4.40351	1.66882	10.505	9.74977	0.124691	10.505	9.62508	-22.0186	-15.1874	-3
M00972	reverse	11	M01881	forward	3	6417289	M00972	IRF	reverse	10	M01881	IRF-1	forward	Th2_Wb54553204	299	6413291	2726	119215076	1.14462	-4.58214	1.78128	10.505	9.74977	0.124691	10.505	9.62508	-19.2981	-12.4668	-3
M00972	reverse	11	M01881	forward	3	6403059	M00972	IRF	reverse	10	M01881	IRF-1	forward	Th1_Wb54553204	450	9029391	2726	119215076	1.37417	-4.50277	1.58606	10.505	9.74977	0.124691	10.505	9.62508	-19.2284	-12.3972	-3
M00972	reverse	11	M01881	forward	3	6428651	M00972	IRF	reverse	10	M01881	IRF-1	forward	Treg_Wb83319432	286	6494044	2726	119215076	1.17003	-4.57261	1.64611	10.505	9.74977	0.124691	10.505	9.62508	-14.382	-7.55072	-3
M00972	reverse	11	M01881	forward	3	6408659	M00972	IRF	reverse	10	M01881	IRF-1	forward	Th2	478	10871319	2726	119215076	1.34472	-4.51217	1.42994	10.505	9.74977	0.124691	10.505	9.62508	-13.0491	-6.21788	-3
M00972	reverse	11	M01881	forward	3	5889793	M00972	IRF	reverse	10	M01881	IRF-1	forward	CD4+_Naive_Wb11970640	297	6496622	2726	119215076	1.28306	-4.53256	1.55822	10.505	9.74977	0.124691	10.505	9.62508	-12.1998	-5.36855	-3
M00972	reverse	11	M01881	forward	3	5908656	M00972	IRF	reverse	10	M01881	IRF-1	forward	GM06990	453	9353367	2726	119215076	1.49293	-4.46676	1.41871	10.505	9.74977	0.124691	10.505	9.62508	-11.9497	-5.11846	-3
M00972	reverse	11	M01881	forward	3	6133250	M00972	IRF	reverse	10	M01881	IRF-1	forward	Monocytes-CD14+_RO01746	261	6422816	2726	119215076	1.14212	-4.58309	1.556	10.505	9.74977	0.124691	10.505	9.62508	-10.7801	-3.94882	-3
M00972	reverse	11	M01881	forward	3	6412579	M00972	IRF	reverse	10	M01881	IRF-1	forward	Th2_Wb33676984	244	6458443	2726	119215076	1.04749	-4.62066	1.57731	10.505	9.74977	0.124691	10.505	9.62508	-10.6713	-3.84005	-3
M00972	reverse	11	M01881	forward	3	6388863	M00972	IRF	reverse	10	M01881	IRF-1	forward	Th17	281	6471733	2726	119215076	1.28102	-4.53325	1.4823	10.505	9.74977	0.124691	10.505	9.62508	-9.47108	-2.63983	-3
M00972	reverse	11	M01881	forward	3	5887121	M00972	IRF	reverse	10	M01881	IRF-1	forward	CD34+_Mobilized	179	6447048	2726	119215076	0.738538	-4.77243	1.64409	10.505	9.74977	0.124691	10.505	9.62508	-9.32357	-2.49232	-3
M01010	forward	11	M00172	reverse	11	3070524	M01010	HMGIY	forward	10	M00172	AP-1	reverse	K562	979	8485062	13733	121082017	0.826386	-4.02813	1.231	6.4867	8.49387	0.884937	6.14267	7.95296	-9.75623	-2.92498	0	<- similar to M00188 (AP-1) [10, opposite, ED2 1.89632]
M01010	forward	11	M00172	reverse	18	3384715	M01010	HMGIY	forward	10	M00172	AP-1	reverse	SAEC	1641	8145179	13733	121082017	1.53212	-3.76002	1.15939	6.4867	8.49387	0.884937	6.14267	7.95296	-8.58096	-1.74972	0	<- similar to M00188 (AP-1) [10, opposite, ED2 1.83328]
M01010	forward	11	M00172	reverse	18	3342431	M01010	HMGIY	forward	10	M00172	AP-1	reverse	PrEC	1454	8323624	13733	121082017	1.31637	-3.82593	1.17	6.4867	8.49387	0.884937	6.14267	7.95296	-8.54648	-1.71523	0	<- similar to M00188 (AP-1) [10, opposite, ED2 1.81402]
M01010	forward	15	M00801	forward	11	6719257	M01010	HMGIY	forward	14	M00801	CREB	forward	K562	1182	8365796	17105	119827916	0.813689	-3.93498	1.21643	6.4867	7.27861	0.13956	6.34714	7.27861	-10.4349	-3.6036	0
M01010	forward	15	M00801	forward	11	6460229	M01010	HMGIY	forward	14	M00801	CREB	forward	HEEpiC	1514	7904261	17105	119827916	1.14262	-3.78753	1.17435	6.4867	7.27861	0.13956	6.34714	7.27861	-9.22736	-2.39612	0	<- similar to M00188 (AP-1) [10, opposite, ED2 2.01329]
M01010	forward	15	M00801	forward	11	6756988	M01010	HMGIY	forward	14	M00801	CREB	forward	RPTEC	1675	8417920	17105	119827916	1.19914	-3.76657	1.16246	6.4867	7.27861	0.13956	6.34714	7.27861	-9.01231	-2.18107	0	<- similar to M00173 (AP-1) [10, opposite, ED2 2.05966]
M01010	forward	15	M00801	forward	11	6548747	M01010	HMGIY	forward	14	M00801	CREB	forward	HMEC	1972	10031176	17105	119827916	1.20378	-3.76489	1.14404	6.4867	7.27861	0.13956	6.34714	7.27861	-8.57722	-1.74597	0
M01010	forward	15	M00801	forward	18	6758517	M01010	HMGIY	forward	14	M00801	CREB	forward	SAEC	1714	8029961	17105	119827916	1.24597	-3.74993	1.20012	6.4867	7.27861	0.13956	6.34714	7.27861	-12.9137	-6.08249	0	<- similar to M00188 (AP-1) [10, opposite, ED2 2.00314]
M01010	forward	15	M00801	forward	18	6753165	M01010	HMGIY	forward	14	M00801	CREB	forward	PrEC	1559	8205374	17105	119827916	1.1078	-3.80097	1.20149	6.4867	7.27861	0.13956	6.34714	7.27861	-11.97	-5.13874	0	<- similar to M00188 (AP-1) [10, opposite, ED2 2.02401]
M01010	forward	12	M01881	forward	3	6182676	M01010	HMGIY	forward	11	M01881	IRF-1	forward	GM12865	1273	7811684	17753	119215076	0.914077	-3.86608	1.19718	6.4867	9.74977	0.443594	6.34714	9.44573	-9.61894	-2.78769	-4	<- similar to M00772 (IRF) [9, same, ED2 2.27773]
M01881	forward	11	M00772	forward	3	5751661	M01881	IRF-1	forward	10	M00772	IRF	forward	Treg_Wb78495824	211	6497745	1484	119827916	1.55834	-4.71446	1.6826	9.74977	11.8418	0.717187	9.71407	11.1603	-11.6837	-4.85249	-5
M01881	reverse	11	M01010	forward	26	6139703	M01881	IRF-1	reverse	10	M01010	HMGIY	forward	CMK	457	6495106	18121	119827916	0.338361	-4.29099	1.37507	9.74977	6.4867	0.427737	9.493	6.31573	-10.2524	-3.42118	0	<- similar to M01881 (IRF-1) [0, opposite, ED2 1.75652]
M01881	forward	13	M01881	forward	3	6704056	M01881	IRF-1	forward	12	M01881	IRF-1	forward	Treg_Wb78495824	346	6395209	3140	118602609	1.19689	-4.49911	1.70739	9.74977	9.74977	0.160393	9.71407	9.62508	-19.4212	-12.5899	-5
M01881	forward	13	M01881	forward	3	6546758	M01881	IRF-1	forward	12	M01881	IRF-1	forward	GM12864	419	6393158	3140	118602609	1.66446	-4.35589	1.48727	9.74977	9.74977	0.160393	9.71407	9.62508	-13.8456	-7.01436	-5
M01881	forward	13	M01881	forward	3	6522313	M01881	IRF-1	forward	12	M01881	IRF-1	forward	CD20+_RO01778	363	8811917	3140	118602609	1.02271	-4.56741	1.52142	9.74977	9.74977	0.160393	9.71407	9.62508	-13.3478	-6.51659	-5
M01881	forward	13	M01881	forward	3	6698472	M01881	IRF-1	forward	12	M01881	IRF-1	forward	Th1	465	9924837	3140	118602609	1.22658	-4.48847	1.44278	9.74977	9.74977	0.160393	9.71407	9.62508	-13.2786	-6.44738	-5
M01881	forward	13	M01881	forward	3	6550500	M01881	IRF-1	forward	12	M01881	IRF-1	forward	GM12865	442	7754413	3140	118602609	1.51468	-4.39684	1.42141	9.74977	9.74977	0.160393	9.71407	9.62508	-11.7932	-4.96194	-5
M01881	forward	13	M01881	forward	3	6699766	M01881	IRF-1	forward	12	M01881	IRF-1	forward	Th1_Wb54553204	442	8965013	3140	118602609	1.31064	-4.45968	1.42087	9.74977	9.74977	0.160393	9.71407	9.62508	-11.7712	-4.93993	-5
M01881	forward	13	M01881	forward	3	6699082	M01881	IRF-1	forward	12	M01881	IRF-1	forward	Th1_Wb33676984	407	6443406	3140	118602609	1.66386	-4.35605	1.43393	9.74977	9.74977	0.160393	9.71407	9.62508	-11.4102	-4.57892	-5
M01881	forward	13	M01881	forward	3	6703454	M01881	IRF-1	forward	12	M01881	IRF-1	forward	Th2_Wb54553204	288	6361804	3140	118602609	1.13855	-4.52081	1.50184	9.74977	9.74977	0.160393	9.71407	9.62508	-10.2348	-3.40354	-5
M01881	forward	13	M01881	forward	3	6555046	M01881	IRF-1	forward	12	M01881	IRF-1	forward	GM12878	510	9849684	3140	118602609	1.46315	-4.41188	1.33667	9.74977	9.74977	0.160393	9.71407	9.62508	-9.64895	-2.8177	-5
M01881	forward	13	M01881	forward	3	6526949	M01881	IRF-1	forward	12	M01881	IRF-1	forward	CD4+_Naive_Wb11970640	295	6445474	3140	118602609	1.20874	-4.49483	1.4302	9.74977	9.74977	0.160393	9.71407	9.62508	-8.42819	-1.59694	-5

## Sheet: mouse
Enhanceosome dimers					TACO predicted dimers
M1_acc	M1_orientation	offset	M2_acc	M2_orientation	cluster_id	hypothesis_id	M1_acc	M1_name	M1_orientation	offset	M2_acc	M2_name	M2_orientation	dataset	target_instances	target_N	control_instances	control_N	freq_ratio	log10_prob	fold_change	M1_inf_content	M2_inf_content	overlap_inf_content	M1_inf_contribution	M2_inf_contribution	log10_raw_p_value	log10_p_value	cluster_offset	similarity_annotation
M00772	forward	15	M01881	forward	5	2298459	M00772	IRF	forward	14	M01881	IRF-1	forward	TReg	183	10701622	980	108813578	1.18834	-4.97052	1.59778	11.9407	9.85464	0.121687	11.9407	9.73295	-8.62274	-2.1889	-7
M00772	forward	15	M01881	forward	5	2283507	M00772	IRF	forward	14	M01881	IRF-1	forward	Spleen	191	8208033	980	108813578	1.63939	-4.83078	1.57605	11.9407	9.85464	0.121687	11.9407	9.73295	-8.53025	-2.09641	-7
M00772	forward	15	M01881	forward	5	2132747	M00772	IRF	forward	14	M01881	IRF-1	forward	A20	220	8910997	980	108813578	1.83021	-4.78296	1.49779	11.9407	9.85464	0.121687	11.9407	9.73295	-7.94829	-1.51445	-7
M00750	forward	4	M00172	forward	3	957767	M00750	HMG IY	forward	3	M00172	AP-1	forward	416B	461	8581349	3196	113854980	1.18871	-4.47667	1.60995	7.60567	8.4842	1.92182	6.49686	7.67118	-20.8028	-14.369	0
M00750	forward	4	M00172	forward	3	1179604	M00750	HMG IY	forward	3	M00172	AP-1	forward	Spleen	326	8757337	3196	113854980	0.867413	-4.61352	1.52885	7.60567	8.4842	1.92182	6.49686	7.67118	-12.3306	-5.89671	0
M00750	forward	4	M00188	forward	3	1419672	M00750	HMG IY	forward	3	M00188	AP-1	forward	416B	498	8581349	3693	113854980	1.20698	-4.40727	1.48233	7.60567	8.96785	1.97362	6.49686	8.10303	-16.0227	-9.58889	0
M00750	forward	5	M00801	reverse	1	2470255	M00750	HMG IY	forward	4	M00801	CREB	reverse	ZhBTc4	1881	18587367	11210	114423980	0.885132	-4.0619	1.16701	7.60567	7.242	1.28748	6.49686	7.06332	-10.4621	-4.02824	-4
M00750	forward	5	M00801	reverse	1	2405015	M00750	HMG IY	forward	4	M00801	CREB	reverse	Thymus	899	9189430	11210	114423980	0.79974	-4.10596	1.24863	7.60567	7.242	1.28748	6.49686	7.06332	-10.1356	-3.70178	-4
M00750	forward	5	M00801	reverse	1	2131560	M00750	HMG IY	forward	4	M00801	CREB	reverse	EPC_(CD117+_CD71-_TER119-)	731	6850991	11210	114423980	0.850868	-4.07905	1.28001	7.60567	7.242	1.28748	6.49686	7.06332	-10.1057	-3.67183	-4
M00750	forward	5	M00801	reverse	1	2426784	M00750	HMG IY	forward	4	M00801	CREB	reverse	TReg	1200	11445581	11210	114423980	0.895557	-4.05682	1.19498	7.60567	7.242	1.28748	6.49686	7.06332	-8.96122	-2.52738	-4
M00750	forward	5	M00801	reverse	1	2434237	M00750	HMG IY	forward	4	M00801	CREB	reverse	TReg-Activated	1021	9676311	11210	114423980	0.889579	-4.05973	1.21072	7.60567	7.242	1.28748	6.49686	7.06332	-8.76917	-2.33533	-4
M00750	forward	5	M00801	reverse	1	2417443	M00750	HMG IY	forward	4	M00801	CREB	reverse	T-Naive	1311	13038574	11210	114423980	0.87027	-4.06926	1.17932	7.60567	7.242	1.28748	6.49686	7.06332	-8.48744	-2.0536	-4
M00750	forward	5	M00801	reverse	1	2150884	M00750	HMG IY	forward	4	M00801	CREB	reverse	ES-CJ7	860	8635808	11210	114423980	0.829655	-4.09001	1.22521	7.60567	7.242	1.28748	6.49686	7.06332	-8.35059	-1.91676	-4
M00750	forward	5	M00801	reverse	1	2396589	M00750	HMG IY	forward	4	M00801	CREB	reverse	THelper-Activated	1050	10019200	11210	114423980	0.893481	-4.05783	1.19724	7.60567	7.242	1.28748	6.49686	7.06332	-8.10402	-1.67019	-4
M00750	forward	5	M00801	reverse	3	2039148	M00750	HMG IY	forward	4	M00801	CREB	reverse	416B	1293	8640354	11210	114423980	1.06378	-3.98206	1.43591	7.60567	7.242	1.28748	6.49686	7.06332	-34.137	-27.7032	0
M00750	forward	5	M00801	reverse	3	2390528	M00750	HMG IY	forward	4	M00801	CREB	reverse	Spleen	1098	8818716	11210	114423980	0.915595	-4.04721	1.38805	7.60567	7.242	1.28748	6.49686	7.06332	-24.4206	-17.9868	0
M00750	forward	5	M00801	reverse	3	2121924	M00750	HMG IY	forward	4	M00801	CREB	reverse	CH12	1138	8307367	11210	114423980	1.02184	-3.99953	1.36838	7.60567	7.242	1.28748	6.49686	7.06332	-23.3165	-16.8826	0
M00750	forward	5	M00801	reverse	3	2083812	M00750	HMG IY	forward	4	M00801	CREB	reverse	B-cell_(CD43-)	1357	11462249	11210	114423980	0.923031	-4.04369	1.3092	7.60567	7.242	1.28748	6.49686	7.06332	-20.9351	-14.5013	0
M00750	forward	5	M00801	reverse	3	2062288	M00750	HMG IY	forward	4	M00801	CREB	reverse	B-cell_(CD19+)	1151	9741945	11210	114423980	0.90446	-4.05252	1.33337	7.60567	7.242	1.28748	6.49686	7.06332	-20.1738	-13.74	0
M00750	forward	5	M00801	reverse	3	2051830	M00750	HMG IY	forward	4	M00801	CREB	reverse	A20	1056	9561629	11210	114423980	0.879947	-4.06445	1.28111	7.60567	7.242	1.28748	6.49686	7.06332	-14.2389	-7.80502	0
M00972	reverse	9	M00772	forward	4	2087585	M00972	IRF	reverse	8	M00772	IRF	forward	TReg	203	10996008	1047	111015937	1.25943	-4.92526	1.55427	10.6219	11.9407	0.668281	10.6219	11.2724	-8.55575	-2.12191	4
M00972	reverse	9	M00772	forward	5	2088357	M00972	IRF	reverse	8	M00772	IRF	forward	TReg-Activated	202	9275554	1047	111015937	1.48468	-4.85381	1.55532	10.6219	11.9407	0.668281	10.6219	11.2724	-8.53969	-2.10585	-3
M00972	reverse	11	M01881	forward	4	2522235	M00972	IRF	reverse	10	M01881	IRF-1	forward	TReg	329	10922309	2107	110464789	1.04718	-4.69954	1.50807	10.6219	9.85464	0.121687	10.6219	9.73295	-11.7562	-5.32231	4
M00972	reverse	11	M01881	forward	5	2504499	M00972	IRF	reverse	10	M01881	IRF-1	forward	Spleen	374	8390251	2107	110464789	1.47645	-4.55034	1.58285	10.6219	9.85464	0.121687	10.6219	9.73295	-16.0379	-9.60406	-3
M00972	reverse	11	M01881	forward	5	2366537	M00972	IRF	reverse	10	M01881	IRF-1	forward	B-cell_(CD19+)	413	9278621	2107	110464789	1.51695	-4.53859	1.53835	10.6219	9.85464	0.121687	10.6219	9.73295	-15.7418	-9.30794	-3
M00972	reverse	11	M01881	forward	5	2526444	M00972	IRF	reverse	10	M01881	IRF-1	forward	TReg-Activated	324	9209820	2107	110464789	1.17641	-4.649	1.56781	10.6219	9.85464	0.121687	10.6219	9.73295	-13.534	-7.10013	-3
M00972	reverse	11	M01881	forward	5	2507760	M00972	IRF	reverse	10	M01881	IRF-1	forward	THelper-Activated	319	9535550	2107	110464789	1.12251	-4.66937	1.56248	10.6219	9.85464	0.121687	10.6219	9.73295	-13.1676	-6.73379	-3
M00972	reverse	11	M01881	forward	5	2364302	M00972	IRF	reverse	10	M01881	IRF-1	forward	A20	421	9104436	2107	110464789	1.65082	-4.50186	1.46854	10.6219	9.85464	0.121687	10.6219	9.73295	-13.1466	-6.71275	-3
M00972	reverse	11	M01881	forward	5	2371863	M00972	IRF	reverse	10	M01881	IRF-1	forward	B-cell_(CD43-)	438	10954911	2107	110464789	1.47369	-4.55115	1.42239	10.6219	9.85464	0.121687	10.6219	9.73295	-11.7351	-5.30126	-3
M00972	reverse	11	M01881	forward	5	2382294	M00972	IRF	reverse	10	M01881	IRF-1	forward	CH12	291	7906562	2107	110464789	1.28928	-4.60921	1.49664	10.6219	9.85464	0.121687	10.6219	9.73295	-10.1827	-3.74888	-3
M01881	forward	13	M01881	forward	5	2710236	M01881	IRF-1	forward	12	M01881	IRF-1	forward	THelper-Activated	324	9467431	2466	109914008	1.05097	-4.62747	1.45139	9.85464	9.85464	0.153071	9.82325	9.73295	-9.8124	-3.37856	-5
M01881	forward	13	M01881	forward	5	2659338	M01881	IRF-1	forward	12	M01881	IRF-1	forward	A20	423	9039907	2466	109914008	1.50987	-4.47012	1.38133	9.85464	9.85464	0.153071	9.82325	9.73295	-9.79472	-3.36088	-5
M01881	forward	13	M01881	forward	5	2711568	M01881	IRF-1	forward	12	M01881	IRF-1	forward	TReg-Activated	321	9144146	2466	109914008	1.08866	-4.61217	1.43725	9.85464	9.85464	0.153071	9.82325	9.73295	-9.3014	-2.86756	-5
M01881	forward	13	M01881	forward	5	2680448	M01881	IRF-1	forward	12	M01881	IRF-1	forward	CH12	314	7849518	2466	109914008	1.23985	-4.55569	1.43807	9.85464	9.85464	0.153071	9.82325	9.73295	-9.14321	-2.70937	-5
M01881	forward	13	M01881	forward	5	2711182	M01881	IRF-1	forward	12	M01881	IRF-1	forward	TReg	343	10848686	2466	109914008	0.997199	-4.65028	1.41317	9.85464	9.85464	0.153071	9.82325	9.73295	-9.10708	-2.67325	-5
M01881	forward	13	M01881	forward	5	2664590	M01881	IRF-1	forward	12	M01881	IRF-1	forward	B-cell_(CD19+)	392	9213208	2466	109914008	1.38137	-4.50875	1.37285	9.85464	9.85464	0.153071	9.82325	9.73295	-8.85251	-2.41867	-5
M01881	forward	13	M01881	forward	5	2670890	M01881	IRF-1	forward	12	M01881	IRF-1	forward	B-cell_(CD43-)	439	10883259	2466	109914008	1.35449	-4.51728	1.32736	9.85464	9.85464	0.153071	9.82325	9.73295	-8.09588	-1.66205	-5
