# Supplementary material for: Enhanceosome transcription factors preferentially dimerize with high mobility group proteins
Source: BMC Syst Biol. 2016 Feb 4;10:14. doi: 10.1186/s12918-016-0258-3 (PMC4743414; doi:10.1186/s12918-016-0258-3)
Supplement: Additional file 3 — Table of inclusion of dimer instances within Billboard predicted enhancers. Presented are 64 human genes that contain within ±10 kb of their TSS at least three instances of predicted dimers. For each of these instances, we report the number of informant species in which the instance ended up within a predicted enhancer. (XLS 20 kb) [file 12918_2016_258_MOESM3_ESM.xls]

## Sheet: Sheet1
gene_id	number_enh	start	end	support
ENSG00000177565	3
		173	173	1
		113	114	0
		114	114	0
ENSG00000145687	3
		56	56	5
		110	110	4
		110	111	4
ENSG00000087157	3
		264	265	2
		395	396	1
		242	242	1
ENSG00000135046	4
		155	156	3
		226	226	3
		48	48	2
		143	143	5
ENSG00000248905	4
		53	54	2
		55	55	2
		54	55	2
		59	60	0
ENSG00000167257	3
		165	166	3
		337	337	0
		159	160	4
ENSG00000145020	3
		228	229	1
		226	227	1
		229	229	1
ENSG00000187239	3
		269	270	1
		154	154	1
		229	229	4
ENSG00000133937	3
		114	114	3
		84	85	2
		85	85	2
ENSG00000171476	4
		395	396	3
		42	42	4
		41	42	4
		334	334	1
ENSG00000106034	4
		173	173	3
		131	132	2
		253	253	3
		31	31	3
ENSG00000118503	3
		343	343	5
		200	200	2
		301	301	3
ENSG00000140968	3
		4	5	1
		4	4	1
		3	3	0
ENSG00000119771	3
		303	303	1
		112	113	0
		84	84	0
ENSG00000085117	3
		299	299	2
		50	50	3
		103	103	2
ENSG00000239900	3
		2	2	2
		111	111	4
		189	190	1
ENSG00000128585	3
		16	16	0
		145	145	2
		187	187	3
ENSG00000168159	5
		272	272	1
		273	274	1
		42	42	0
		171	172	1
		51	51	1
ENSG00000130749	3
		201	202	3
		181	181	0
		247	247	3
ENSG00000225190	3
		255	256	1
		257	257	1
		255	255	1
ENSG00000162783	4
		174	175	2
		188	189	2
		173	174	2
		174	174	2
ENSG00000177885	3
		219	219	2
		223	223	1
		196	197	2
ENSG00000138646	3
		198	199	1
		198	198	1
		194	195	1
ENSG00000051108	3
		350	350	1
		341	342	2
		342	342	2
ENSG00000100478	3
		362	363	2
		333	334	2
		334	334	2
ENSG00000140455	3
		116	116	1
		76	76	1
		176	176	3
ENSG00000160691	3
		233	233	5
		249	250	3
		235	235	2
ENSG00000198814	3
		236	236	5
		186	186	4
		8	8	2
ENSG00000232629	3
		369	370	1
		192	192	2
		369	369	1
ENSG00000157617	3
		47	48	3
		113	113	2
		50	50	2
ENSG00000138119	3
		198	198	5
		206	206	1
		326	327	2
ENSG00000006747	3
		132	133	3
		133	134	1
		134	134	1
ENSG00000156510	3
		189	189	1
		142	143	1
		301	301	2
ENSG00000179583	3
		32	33	3
		234	235	1
		235	235	1
ENSG00000140548	3
		144	145	1
		209	209	3
		272	272	0
ENSG00000211456	4
		185	185	2
		300	300	3
		300	301	3
		229	229	3
ENSG00000197872	3
		385	385	3
		240	240	3
		361	361	1
ENSG00000136986	3
		199	199	4
		294	294	1
		294	295	2
ENSG00000136051	3
		253	253	4
		252	253	4
		219	220	4
ENSG00000152495	3
		340	340	2
		333	334	3
		334	334	3
ENSG00000158985	3
		153	153	1
		315	315	2
		386	386	2
ENSG00000135426	3
		64	65	1
		65	66	0
		189	190	2
ENSG00000107897	3
		356	356	1
		181	181	1
		174	174	1
ENSG00000121210	4
		237	238	1
		156	156	1
		312	313	2
		231	231	2
ENSG00000104660	3
		211	212	1
		223	223	2
		212	212	1
ENSG00000172992	3
		2	2	3
		190	191	3
		190	190	3
ENSG00000147138	3
		17	17	3
		18	18	2
		20	20	1
ENSG00000149177	3
		75	75	1
		348	349	3
		229	229	0
ENSG00000173207	3
		146	146	3
		160	161	1
		163	163	3
ENSG00000173114	3
		223	223	2
		223	224	3
		243	243	2
ENSG00000197448	3
		113	113	2
		208	208	3
		140	140	0
ENSG00000140285	4
		53	54	4
		183	183	4
		53	53	4
		180	180	2
ENSG00000151692	3
		215	215	0
		49	50	1
		124	125	0
ENSG00000139572	3
		197	197	3
		303	303	2
		305	305	1
ENSG00000168003	3
		195	196	0
		196	196	0
		337	337	2
ENSG00000132819	3
		370	371	1
		171	172	2
		371	371	0
ENSG00000198646	3
		229	230	2
		196	197	0
		109	110	3
ENSG00000188215	3
		195	196	0
		115	115	2
		114	115	2
ENSG00000130164	5
		254	254	1
		318	318	3
		253	254	1
		317	318	3
		341	341	3
ENSG00000185591	3
		15	15	1
		190	191	3
		237	237	3
ENSG00000197329	4
		254	254	2
		218	218	4
		217	218	4
		243	243	4
ENSG00000160613	3
		233	234	3
		62	62	0
		239	240	5
ENSG00000026751	3
		222	222	2
		308	308	1
		307	308	3
ENSG00000171617	3
		186	187	3
		161	161	2
		160	161	2
