# Supplementary material for: Enhanceosome transcription factors preferentially dimerize with high mobility group proteins
Source: BMC Syst Biol. 2016 Feb 4;10:14. doi: 10.1186/s12918-016-0258-3 (PMC4743414; doi:10.1186/s12918-016-0258-3)
Supplement: Additional file 4 — Table of Gene Ontology enriched terms. Gene Ontology enriched terms with FDR <0.01 for predicted dimers of HMG-A; ATF2, ATF2; HMG-B and IRF-A; IRF-B types. Column ‘Cell_type’ contains information about enriched term in the indicated cell type. When this entry is empty it indicates that the enriched term is with respect to the union of of all dimer instances, taken over all cell types in which the dimer was predicted. (XLS 377 kb) [file 12918_2016_258_MOESM4_ESM.xls]

## Sheet: HMG-A;ATF2
Dimer_class	Dimer	Hyp_id	Cell_type	Query	GO_id	Process	Name	-log_p_value	FDR
HMG-A;ATF2	M00750;M00801	5164428	HMVEC-dBl-Neo	Q0	GO:0030054	cellular_component	cell junction	14.36	2.82e-11
HMG-A;ATF2	M00750;M00801	5153779	HMVEC-dAd	Q0	GO:0030054	cellular_component	cell junction	13.55	1.75e-10
HMG-A;ATF2	M00750;M00801	5159488	HMVEC-dBl-Ad	Q0	GO:0030054	cellular_component	cell junction	13.3	3.13e-10
HMG-A;ATF2	M00750;M00801	5229723	HRGEC	Q0	GO:0030054	cellular_component	cell junction	12.62	1.58e-09
HMG-A;ATF2	M00750;M00801	5174311	HMVEC-dLy-Neo	Q0	GO:0030054	cellular_component	cell junction	12.25	3.38e-09
HMG-A;ATF2	M00750;M00801	5178960	HMVEC-dNeo	Q0	GO:0030054	cellular_component	cell junction	12.23	3.55e-09
HMG-A;ATF2	M00750;M00801	5164428	HMVEC-dBl-Neo	Q0	GO:0005911	cellular_component	cell-cell junction	10.94	3.73e-08
HMG-A;ATF2	M00750;M00801	5184182	HMVEC-LBl	Q0	GO:0030054	cellular_component	cell junction	10.52	1.84e-07
HMG-A;ATF2	M00750;M00801	5199511	HPAEC	Q0	GO:0030054	cellular_component	cell junction	10.3	2.91e-07
HMG-A;ATF2	M00750;M00801	5260729	HUVEC	Q0	GO:0030054	cellular_component	cell junction	10.22	3.86e-07
HMG-A;ATF2	M00750;M00801	5159488	HMVEC-dBl-Ad	Q0	GO:0008092	molecular_function	cytoskeletal protein binding	10.1	2.49e-07
HMG-A;ATF2	M00750;M00801	5178960	HMVEC-dNeo	Q0	GO:0007010	biological_process	cytoskeleton organization	10.09	2.44e-07
HMG-A;ATF2	M00750;M00801	5169387	HMVEC-dLy-Ad	Q0	GO:0030054	cellular_component	cell junction	9.99	5.66e-07
HMG-A;ATF2	M00750;M00801	5153779	HMVEC-dAd	Q0	GO:0005912	cellular_component	adherens junction	9.87	4.14e-07
HMG-A;ATF2	M00750;M00801	5178960	HMVEC-dNeo	Q0	GO:0008092	molecular_function	cytoskeletal protein binding	9.57	5.36e-07
HMG-A;ATF2	M00750;M00801	5164428	HMVEC-dBl-Neo	Q0	GO:0005856	cellular_component	cytoskeleton	9.53	6.27e-07
HMG-A;ATF2	M00750;M00801	5153779	HMVEC-dAd	Q0	GO:0030055	cellular_component	cell-substrate junction	9.53	6.09e-07
HMG-A;ATF2	M00750;M00801	5153779	HMVEC-dAd	Q0	GO:0005925	cellular_component	focal adhesion	9.5	6.09e-07
HMG-A;ATF2	M00750;M00801	5178960	HMVEC-dNeo	Q0	GO:0030036	biological_process	actin cytoskeleton organization	9.38	6.19e-07
HMG-A;ATF2	M00750;M00801	5159488	HMVEC-dBl-Ad	Q0	GO:0005856	cellular_component	cytoskeleton	9.32	9.88e-07
HMG-A;ATF2	M00750;M00801	5153779	HMVEC-dAd	Q0	GO:0005924	cellular_component	cell-substrate adherens junction	9.16	8.62e-07
HMG-A;ATF2	M00750;M00801	5159488	HMVEC-dBl-Ad	Q0	GO:0005912	cellular_component	adherens junction	9.09	1.27e-06
HMG-A;ATF2	M00750;M00801	5153779	HMVEC-dAd	Q0	GO:0070161	cellular_component	anchoring junction	9	1.02e-06
HMG-A;ATF2	M00750;M00801	5178960	HMVEC-dNeo	Q0	GO:0030029	biological_process	actin filament-based process	8.93	1.42e-06
HMG-A;ATF2	M00750;M00801	5153779	HMVEC-dAd	Q0	GO:0005856	cellular_component	cytoskeleton	8.92	1.05e-06
HMG-A;ATF2	M00750;M00801	5159488	HMVEC-dBl-Ad	Q0	GO:0030055	cellular_component	cell-substrate junction	8.86	1.75e-06
HMG-A;ATF2	M00750;M00801	5159488	HMVEC-dBl-Ad	Q0	GO:0005925	cellular_component	focal adhesion	8.85	1.75e-06
HMG-A;ATF2	M00750;M00801	5260729	HUVEC	Q0	GO:0005911	cellular_component	cell-cell junction	8.81	4.98e-06
HMG-A;ATF2	M00750;M00801	5153779	HMVEC-dAd	Q0	GO:0034329	biological_process	cell junction assembly	8.77	1.32e-06
HMG-A;ATF2	M00750;M00801	5229723	HRGEC	Q0	GO:0005911	cellular_component	cell-cell junction	8.76	5.68e-06
HMG-A;ATF2	M00750;M00801	5164428	HMVEC-dBl-Neo	Q0	GO:0008092	molecular_function	cytoskeletal protein binding	8.73	2.98e-06
HMG-A;ATF2	M00750;M00801	5178960	HMVEC-dNeo	Q0	GO:0030055	cellular_component	cell-substrate junction	8.67	2.14e-06
HMG-A;ATF2	M00750;M00801	5174311	HMVEC-dLy-Neo	Q0	GO:0005912	cellular_component	adherens junction	8.6	7.6e-06
HMG-A;ATF2	M00750;M00801	5178960	HMVEC-dNeo	Q0	GO:0005925	cellular_component	focal adhesion	8.58	2.24e-06
HMG-A;ATF2	M00750;M00801	5178960	HMVEC-dNeo	Q0	GO:0005912	cellular_component	adherens junction	8.58	2.24e-06
HMG-A;ATF2	M00750;M00801	5164428	HMVEC-dBl-Neo	Q0	GO:0005938	cellular_component	cell cortex	8.54	3.74e-06
HMG-A;ATF2	M00750;M00801	5159488	HMVEC-dBl-Ad	Q0	GO:0005924	cellular_component	cell-substrate adherens junction	8.51	2.76e-06
HMG-A;ATF2	M00750;M00801	5184182	HMVEC-LBl	Q0	GO:0005912	cellular_component	adherens junction	8.43	1.14e-05
HMG-A;ATF2	M00750;M00801	5159488	HMVEC-dBl-Ad	Q0	GO:0005911	cellular_component	cell-cell junction	8.37	3.33e-06
HMG-A;ATF2	M00750;M00172	2342424	HMVEC-dBl-Neo	Q0	GO:0005856	cellular_component	cytoskeleton	8.35	2.39e-05
HMG-A;ATF2	M00750;M00801	5260729	HUVEC	Q0	GO:0005856	cellular_component	cytoskeleton	8.28	1.12e-05
HMG-A;ATF2	M00750;M00801	5178960	HMVEC-dNeo	Q0	GO:0005924	cellular_component	cell-substrate adherens junction	8.27	3.59e-06
HMG-A;ATF2	M00750;M00188			Q6	GO:0001775	biological_process	cell activation	8.25	3.75e-05
HMG-A;ATF2	M00750;M00801	5159488	HMVEC-dBl-Ad	Q0	GO:0070161	cellular_component	anchoring junction	8.24	4e-06
HMG-A;ATF2	M00750;M00801	5229723	HRGEC	Q0	GO:0008092	molecular_function	cytoskeletal protein binding	8.16	1.51e-05
HMG-A;ATF2	M00750;M00172	2329241	HMVEC-dAd	Q0	GO:0034329	biological_process	cell junction assembly	8.14	3.49e-05
HMG-A;ATF2	M00750;M00801	5199511	HPAEC	Q0	GO:0008092	molecular_function	cytoskeletal protein binding	8.14	2.09e-05
HMG-A;ATF2	M00750;M00801	5174311	HMVEC-dLy-Neo	Q0	GO:0005911	cellular_component	cell-cell junction	8.14	1.44e-05
HMG-A;ATF2	M00750;M00801	5184182	HMVEC-LBl	Q0	GO:0030055	cellular_component	cell-substrate junction	8.13	1.52e-05
HMG-A;ATF2	M00750;M00801	5153779	HMVEC-dAd	Q0	GO:0034330	biological_process	cell junction organization	8.12	5.22e-06
HMG-A;ATF2	M00750;M00801	5174311	HMVEC-dLy-Neo	Q0	GO:0030055	cellular_component	cell-substrate junction	8.11	1.44e-05
HMG-A;ATF2	M00750;M00801	5184182	HMVEC-LBl	Q0	GO:0005925	cellular_component	focal adhesion	8.1	1.52e-05
HMG-A;ATF2	M00750;M00801	5178960	HMVEC-dNeo	Q0	GO:0003779	molecular_function	actin binding	8.1	4.71e-06
HMG-A;ATF2	M00750;M00801	5153779	HMVEC-dAd	Q0	GO:0010646	biological_process	regulation of cell communication	8.08	5.22e-06
HMG-A;ATF2	M00750;M00801	5199511	HPAEC	Q0	GO:0005856	cellular_component	cytoskeleton	8.05	2.09e-05
HMG-A;ATF2	M00750;M00801	5174311	HMVEC-dLy-Neo	Q0	GO:0005925	cellular_component	focal adhesion	8.04	1.44e-05
HMG-A;ATF2	M00750;M00801	5159488	HMVEC-dBl-Ad	Q0	GO:0005938	cellular_component	cell cortex	8.02	5.99e-06
HMG-A;ATF2	M00750;M00801	5178960	HMVEC-dNeo	Q0	GO:0010646	biological_process	regulation of cell communication	7.97	5.78e-06
HMG-A;ATF2	M00750;M00801	5189464	HMVEC-LLy	Q0	GO:0030054	cellular_component	cell junction	7.94	6.38e-05
HMG-A;ATF2	M00750;M00801	5153779	HMVEC-dAd	Q0	GO:0008092	molecular_function	cytoskeletal protein binding	7.91	6.94e-06
HMG-A;ATF2	M00750;M00801	5178960	HMVEC-dNeo	Q0	GO:0019220	biological_process	regulation of phosphate metabolic process	7.9	6.26e-06
HMG-A;ATF2	M00750;M00172	2534641	Th1	Q0	GO:0001775	biological_process	cell activation	7.87	5.79e-05
HMG-A;ATF2	M00750;M00801	5153779	HMVEC-dAd	Q0	GO:0009966	biological_process	regulation of signal transduction	7.87	6.94e-06
HMG-A;ATF2	M00750;M00801	5260729	HUVEC	Q0	GO:0008092	molecular_function	cytoskeletal protein binding	7.82	2.46e-05
HMG-A;ATF2	M00750;M00801	5174311	HMVEC-dLy-Neo	Q0	GO:0070161	cellular_component	anchoring junction	7.81	1.56e-05
HMG-A;ATF2	M00750;M00801	5178960	HMVEC-dNeo	Q0	GO:0070161	cellular_component	anchoring junction	7.81	7.07e-06
HMG-A;ATF2	M00750;M00801	5178960	HMVEC-dNeo	Q0	GO:0005856	cellular_component	cytoskeleton	7.8	7.07e-06
HMG-A;ATF2	M00750;M00172	2333445	HMVEC-dBl-Ad	Q0	GO:0008092	molecular_function	cytoskeletal protein binding	7.79	8.35e-05
HMG-A;ATF2	M00750;M00801	5184182	HMVEC-LBl	Q0	GO:0005924	cellular_component	cell-substrate adherens junction	7.78	2.01e-05
HMG-A;ATF2	M00750;M00801	5178960	HMVEC-dNeo	Q0	GO:0023051	biological_process	regulation of signaling	7.76	7.07e-06
HMG-A;ATF2	M00750;M00801	5174311	HMVEC-dLy-Neo	Q0	GO:0005924	cellular_component	cell-substrate adherens junction	7.73	1.59e-05
HMG-A;ATF2	M00750;M00801	5178960	HMVEC-dNeo	Q0	GO:0051174	biological_process	regulation of phosphorus metabolic process	7.73	7.07e-06
HMG-A;ATF2	M00750;M00801	5178960	HMVEC-dNeo	Q0	GO:0015629	cellular_component	actin cytoskeleton	7.71	7.07e-06
HMG-A;ATF2	M00750;M00801	5164428	HMVEC-dBl-Neo	Q0	GO:0005912	cellular_component	adherens junction	7.7	2.13e-05
HMG-A;ATF2	M00750;M00801	5184182	HMVEC-LBl	Q0	GO:0070161	cellular_component	anchoring junction	7.62	2.44e-05
HMG-A;ATF2	M00750;M00801	5153779	HMVEC-dAd	Q0	GO:0023051	biological_process	regulation of signaling	7.62	1.15e-05
HMG-A;ATF2	M00750;M00172	2538436	Th1_Wb33676984	Q0	GO:0005856	cellular_component	cytoskeleton	7.55	0.000127
HMG-A;ATF2	M00750;M00801	5178960	HMVEC-dNeo	Q0	GO:0009966	biological_process	regulation of signal transduction	7.55	9.34e-06
HMG-A;ATF2	M00750;M00801	5184182	HMVEC-LBl	Q0	GO:0008092	molecular_function	cytoskeletal protein binding	7.54	2.49e-05
HMG-A;ATF2	M00750;M00801	5153779	HMVEC-dAd	Q0	GO:0005911	cellular_component	cell-cell junction	7.5	1.4e-05
HMG-A;ATF2	M00750;M00801	5178960	HMVEC-dNeo	Q0	GO:0005938	cellular_component	cell cortex	7.46	1.1e-05
HMG-A;ATF2	M00750;M00801	5229723	HRGEC	Q0	GO:0005912	cellular_component	adherens junction	7.39	6.72e-05
HMG-A;ATF2	M00750;M00801	5153779	HMVEC-dAd	Q0	GO:0030036	biological_process	actin cytoskeleton organization	7.39	1.67e-05
HMG-A;ATF2	M00750;M00188	3644490	HMVEC-dNeo	Q0	GO:0030054	cellular_component	cell junction	7.38	0.000194
HMG-A;ATF2	M00750;M00172	2333445	HMVEC-dBl-Ad	Q0	GO:0005856	cellular_component	cytoskeleton	7.32	0.000125
HMG-A;ATF2	M00750;M00172	2350073	HMVEC-dLy-Neo	Q0	GO:0030054	cellular_component	cell junction	7.32	0.000237
HMG-A;ATF2	M00750;M00801	5184182	HMVEC-LBl	Q0	GO:0005856	cellular_component	cytoskeleton	7.27	4.08e-05
HMG-A;ATF2	M00750;M00188	3626337	HMVEC-dAd	Q0	GO:0030054	cellular_component	cell junction	7.24	0.000289
HMG-A;ATF2	M00750;M00172	2357793	HMVEC-LBl	Q0	GO:0035023	biological_process	regulation of Rho protein signal transduction	7.19	0.000339
HMG-A;ATF2	M00750;M00188	3648243	HMVEC-LBl	Q0	GO:0035023	biological_process	regulation of Rho protein signal transduction	7.19	0.000348
HMG-A;ATF2	M00750;M00172	2329241	HMVEC-dAd	Q0	GO:0034330	biological_process	cell junction organization	7.17	0.000166
HMG-A;ATF2	M00750;M00172	2329241	HMVEC-dAd	Q0	GO:0005856	cellular_component	cytoskeleton	7.14	0.000166
HMG-A;ATF2	M00750;M00172	2329241	HMVEC-dAd	Q0	GO:0034332	biological_process	adherens junction organization	7.13	0.000166
HMG-A;ATF2	M00750;M00172	2329241	HMVEC-dAd	Q0	GO:0030054	cellular_component	cell junction	7.12	0.000166
HMG-A;ATF2	M00750;M00801			Q0	GO:0005938	cellular_component	cell cortex	7.11	0.000704
HMG-A;ATF2	M00750;M00801			Q0	GO:0008092	molecular_function	cytoskeletal protein binding	7.1	0.000704
HMG-A;ATF2	M00750;M00801	5174311	HMVEC-dLy-Neo	Q0	GO:0005856	cellular_component	cytoskeleton	7.06	6.5e-05
HMG-A;ATF2	M00750;M00188	3657455	HPAEC	Q0	GO:0030054	cellular_component	cell junction	7.02	0.000469
HMG-A;ATF2	M00750;M00801	5425666	Th1	Q0	GO:0001775	biological_process	cell activation	7.02	0.0005
HMG-A;ATF2	M00750;M00801			Q0	GO:0003779	molecular_function	actin binding	7	0.000704
HMG-A;ATF2	M00750;M00172	2342424	HMVEC-dBl-Neo	Q0	GO:0008092	molecular_function	cytoskeletal protein binding	6.98	0.000284
HMG-A;ATF2	M00750;M00801	5153779	HMVEC-dAd	Q0	GO:0030029	biological_process	actin filament-based process	6.97	4.1e-05
HMG-A;ATF2	M00750;M00801	5159488	HMVEC-dBl-Ad	Q0	GO:0015629	cellular_component	actin cytoskeleton	6.96	6.27e-05
HMG-A;ATF2	M00750;M00801	5153779	HMVEC-dAd	Q0	GO:0045216	biological_process	cell-cell junction organization	6.96	4.1e-05
HMG-A;ATF2	M00750;M00801	5164428	HMVEC-dBl-Neo	Q0	GO:0070161	cellular_component	anchoring junction	6.92	0.000111
HMG-A;ATF2	M00750;M00188	3700885	HUVEC	Q0	GO:0005856	cellular_component	cytoskeleton	6.88	0.000737
HMG-A;ATF2	M00750;M00801	5164428	HMVEC-dBl-Neo	Q0	GO:0030055	cellular_component	cell-substrate junction	6.85	0.000115
HMG-A;ATF2	M00750;M00172	2333445	HMVEC-dBl-Ad	Q0	GO:0030054	cellular_component	cell junction	6.83	0.000258
HMG-A;ATF2	M00750;M00172	2350073	HMVEC-dLy-Neo	Q0	GO:0034332	biological_process	adherens junction organization	6.83	0.000367
HMG-A;ATF2	M00750;M00801	5164428	HMVEC-dBl-Neo	Q0	GO:0005925	cellular_component	focal adhesion	6.82	0.000115
HMG-A;ATF2	M00750;M00801	5174311	HMVEC-dLy-Neo	Q0	GO:0008092	molecular_function	cytoskeletal protein binding	6.81	0.000104
HMG-A;ATF2	M00750;M00801	5169387	HMVEC-dLy-Ad	Q0	GO:0030029	biological_process	actin filament-based process	6.81	0.000431
HMG-A;ATF2	M00750;M00172	2350073	HMVEC-dLy-Neo	Q0	GO:0009966	biological_process	regulation of signal transduction	6.8	0.000367
HMG-A;ATF2	M00750;M00172	2350073	HMVEC-dLy-Neo	Q0	GO:0023051	biological_process	regulation of signaling	6.79	0.000367
HMG-A;ATF2	M00750;M00801	5184182	HMVEC-LBl	Q0	GO:0005938	cellular_component	cell cortex	6.78	0.000112
HMG-A;ATF2	M00750;M00801	5153779	HMVEC-dAd	Q0	GO:0007010	biological_process	cytoskeleton organization	6.78	5.73e-05
HMG-A;ATF2	M00750;M00188	3648243	HMVEC-LBl	Q0	GO:0007266	biological_process	Rho protein signal transduction	6.77	0.000459
HMG-A;ATF2	M00750;M00188	3632793	HMVEC-dBl-Neo	Q0	GO:0005856	cellular_component	cytoskeleton	6.75	0.000989
HMG-A;ATF2	M00750;M00801	5153779	HMVEC-dAd	Q0	GO:0003779	molecular_function	actin binding	6.75	5.78e-05
HMG-A;ATF2	M00750;M00172	2350073	HMVEC-dLy-Neo	Q0	GO:0010646	biological_process	regulation of cell communication	6.74	0.000367
HMG-A;ATF2	M00750;M00172	2553721	Th2_Wb54553204	Q0	GO:0000902	biological_process	cell morphogenesis	6.74	0.000713
HMG-A;ATF2	M00750;M00801	5260729	HUVEC	Q0	GO:0015629	cellular_component	actin cytoskeleton	6.74	0.000235
HMG-A;ATF2	M00750;M00801	5184182	HMVEC-LBl	Q0	GO:0005911	cellular_component	cell-cell junction	6.73	0.000113
HMG-A;ATF2	M00750;M00801	5174311	HMVEC-dLy-Neo	Q0	GO:0010646	biological_process	regulation of cell communication	6.72	0.000115
HMG-A;ATF2	M00750;M00801	5174311	HMVEC-dLy-Neo	Q0	GO:0009966	biological_process	regulation of signal transduction	6.71	0.000115
HMG-A;ATF2	M00750;M00801	5178960	HMVEC-dNeo	Q0	GO:0034329	biological_process	cell junction assembly	6.69	6.19e-05
HMG-A;ATF2	M00750;M00172	2329241	HMVEC-dAd	Q0	GO:0007044	biological_process	cell-substrate junction assembly	6.68	0.000169
HMG-A;ATF2	M00750;M00801	5260729	HUVEC	Q0	GO:0005912	cellular_component	adherens junction	6.68	0.000235
HMG-A;ATF2	M00750;M00801	5184182	HMVEC-LBl	Q0	GO:0007163	biological_process	establishment or maintenance of cell polarity	6.67	0.000118
HMG-A;ATF2	M00750;M00172	2333445	HMVEC-dBl-Ad	Q0	GO:0005938	cellular_component	cell cortex	6.65	0.000289
HMG-A;ATF2	M00750;M00801	5184182	HMVEC-LBl	Q0	GO:0007010	biological_process	cytoskeleton organization	6.65	0.000118
HMG-A;ATF2	M00750;M00801	5229723	HRGEC	Q0	GO:0070161	cellular_component	anchoring junction	6.61	0.00032
HMG-A;ATF2	M00750;M00801			Q6	GO:0050863	biological_process	regulation of T cell activation	6.59	0.00214
HMG-A;ATF2	M00750;M00801	5178960	HMVEC-dNeo	Q0	GO:0005911	cellular_component	cell-cell junction	6.59	7.29e-05
HMG-A;ATF2	M00750;M00801	5425666	Th1	Q0	GO:0030054	cellular_component	cell junction	6.59	0.000665
HMG-A;ATF2	M00750;M00172	2329241	HMVEC-dAd	Q4	GO:0032456	biological_process	endocytic recycling	6.58	0.000469
HMG-A;ATF2	M00750;M00801	5169387	HMVEC-dLy-Ad	Q0	GO:0005911	cellular_component	cell-cell junction	6.57	0.000505
HMG-A;ATF2	M00750;M00172	2393893	HRGEC	Q0	GO:0008092	molecular_function	cytoskeletal protein binding	6.55	0.00155
HMG-A;ATF2	M00750;M00801	5174311	HMVEC-dLy-Neo	Q0	GO:0007010	biological_process	cytoskeleton organization	6.54	0.000146
HMG-A;ATF2	M00750;M00801	5487842	Treg_Wb78495824	Q0	GO:0005925	cellular_component	focal adhesion	6.54	0.00134
HMG-A;ATF2	M00750;M00801	5164428	HMVEC-dBl-Neo	Q0	GO:0005924	cellular_component	cell-substrate adherens junction	6.53	0.00019
HMG-A;ATF2	M00750;M00801	5174311	HMVEC-dLy-Neo	Q0	GO:0023051	biological_process	regulation of signaling	6.53	0.000146
HMG-A;ATF2	M00750;M00801	5178960	HMVEC-dNeo	Q0	GO:0042995	cellular_component	cell projection	6.53	8.02e-05
HMG-A;ATF2	M00750;M00801			Q0	GO:0031252	cellular_component	cell leading edge	6.51	0.000705
HMG-A;ATF2	M00750;M00801			Q0	GO:0030054	cellular_component	cell junction	6.5	0.000705
HMG-A;ATF2	M00750;M00172	2369204	HPAEC	Q0	GO:0005856	cellular_component	cytoskeleton	6.48	0.00155
HMG-A;ATF2	M00750;M00172	2529778	Th17	Q0	GO:0001775	biological_process	cell activation	6.48	0.0014
HMG-A;ATF2	M00750;M00801	5164428	HMVEC-dBl-Neo	Q0	GO:0007010	biological_process	cytoskeleton organization	6.48	0.000192
HMG-A;ATF2	M00750;M00172	2347487	HMVEC-dLy-Ad	Q0	GO:0030054	cellular_component	cell junction	6.47	0.00134
HMG-A;ATF2	M00750;M00172	2354562	HMVEC-dNeo	Q0	GO:0019220	biological_process	regulation of phosphate metabolic process	6.46	0.00157
HMG-A;ATF2	M00750;M00172	2342424	HMVEC-dBl-Neo	Q0	GO:0030054	cellular_component	cell junction	6.45	0.000639
HMG-A;ATF2	M00750;M00172	2329241	HMVEC-dAd	Q0	GO:0031589	biological_process	cell-substrate adhesion	6.45	0.000249
HMG-A;ATF2	M00750;M00188	3626337	HMVEC-dAd	Q4	GO:0032456	biological_process	endocytic recycling	6.45	0.000638
HMG-A;ATF2	M00750;M00172	2369204	HPAEC	Q0	GO:0030054	cellular_component	cell junction	6.44	0.00155
HMG-A;ATF2	M00750;M00172	2329241	HMVEC-dAd	Q0	GO:0034333	biological_process	adherens junction assembly	6.42	0.000249
HMG-A;ATF2	M00750;M00172	2550745	Th2_Wb33676984	Q0	GO:0000902	biological_process	cell morphogenesis	6.38	0.0016
HMG-A;ATF2	M00750;M00801	5199511	HPAEC	Q0	GO:0005938	cellular_component	cell cortex	6.38	0.000597
HMG-A;ATF2	M00750;M00801	5178960	HMVEC-dNeo	Q0	GO:0051056	biological_process	regulation of small GTPase mediated signal transduction	6.38	0.000107
HMG-A;ATF2	M00750;M00801	5153779	HMVEC-dAd	Q0	GO:0015629	cellular_component	actin cytoskeleton	6.38	0.000128
HMG-A;ATF2	M00750;M00172	2357793	HMVEC-LBl	Q4	GO:0032456	biological_process	endocytic recycling	6.37	0.000722
HMG-A;ATF2	M00750;M00172	2556851	Treg_Wb78495824	Q0	GO:0015629	cellular_component	actin cytoskeleton	6.37	0.00156
HMG-A;ATF2	M00750;M00188	3648243	HMVEC-LBl	Q4	GO:0032456	biological_process	endocytic recycling	6.37	0.000741
HMG-A;ATF2	M00750;M00188	3834571	Th2_Wb54553204	Q0	GO:0000902	biological_process	cell morphogenesis	6.37	0.00172
HMG-A;ATF2	M00750;M00172	2354562	HMVEC-dNeo	Q0	GO:0051174	biological_process	regulation of phosphorus metabolic process	6.35	0.00157
HMG-A;ATF2	M00750;M00801	5178960	HMVEC-dNeo	Q0	GO:0043087	biological_process	regulation of GTPase activity	6.35	0.000111
HMG-A;ATF2	M00750;M00801	5260729	HUVEC	Q0	GO:0034330	biological_process	cell junction organization	6.34	0.000425
HMG-A;ATF2	M00750;M00188	3648243	HMVEC-LBl	Q0	GO:0005912	cellular_component	adherens junction	6.33	0.000834
HMG-A;ATF2	M00750;M00801	5260729	HUVEC	Q0	GO:0030055	cellular_component	cell-substrate junction	6.33	0.000425
HMG-A;ATF2	M00750;M00801	5487842	Treg_Wb78495824	Q0	GO:0005924	cellular_component	cell-substrate adherens junction	6.33	0.00134
HMG-A;ATF2	M00750;M00801	5425666	Th1	Q0	GO:0005912	cellular_component	adherens junction	6.33	0.000808
HMG-A;ATF2	M00750;M00188	3648243	HMVEC-LBl	Q0	GO:0030055	cellular_component	cell-substrate junction	6.32	0.000834
HMG-A;ATF2	M00750;M00172	2354562	HMVEC-dNeo	Q0	GO:0030054	cellular_component	cell junction	6.31	0.00157
HMG-A;ATF2	M00750;M00801	5449020	Th1_Wb33676984	Q6	GO:0019899	molecular_function	enzyme binding	6.31	0.00241
HMG-A;ATF2	M00750;M00172			Q0	GO:0005856	cellular_component	cytoskeleton	6.3	0.00385
HMG-A;ATF2	M00750;M00801	5178960	HMVEC-dNeo	Q0	GO:0033124	biological_process	regulation of GTP catabolic process	6.3	0.00012
HMG-A;ATF2	M00750;M00801	5260729	HUVEC	Q0	GO:0005925	cellular_component	focal adhesion	6.29	0.000425
HMG-A;ATF2	M00750;M00801	5229723	HRGEC	Q0	GO:0007010	biological_process	cytoskeleton organization	6.28	0.000574
HMG-A;ATF2	M00750;M00801	5174311	HMVEC-dLy-Neo	Q0	GO:0005938	cellular_component	cell cortex	6.28	0.000226
HMG-A;ATF2	M00750;M00172	2329241	HMVEC-dAd	Q0	GO:0005912	cellular_component	adherens junction	6.27	0.000292
HMG-A;ATF2	M00750;M00188	3629211	HMVEC-dBl-Ad	Q0	GO:0008092	molecular_function	cytoskeletal protein binding	6.27	0.00288
HMG-A;ATF2	M00750;M00188	3629211	HMVEC-dBl-Ad	Q0	GO:0030054	cellular_component	cell junction	6.26	0.00288
HMG-A;ATF2	M00750;M00188	3629211	HMVEC-dBl-Ad	Q4	GO:0032456	biological_process	endocytic recycling	6.25	0.00103
HMG-A;ATF2	M00750;M00801	5260729	HUVEC	Q0	GO:0030169	molecular_function	low-density lipoprotein particle binding	6.24	0.000425
HMG-A;ATF2	M00750;M00801	5178960	HMVEC-dNeo	Q0	GO:0034330	biological_process	cell junction organization	6.24	0.000132
HMG-A;ATF2	M00750;M00172	2369204	HPAEC	Q0	GO:0008092	molecular_function	cytoskeletal protein binding	6.23	0.00155
HMG-A;ATF2	M00750;M00172	2329241	HMVEC-dAd	Q0	GO:0051179	biological_process	localization	6.23	0.000292
HMG-A;ATF2	M00750;M00801	5178960	HMVEC-dNeo	Q0	GO:1900542	biological_process	regulation of purine nucleotide metabolic process	6.22	0.000135
HMG-A;ATF2	M00750;M00801	5153779	HMVEC-dAd	Q0	GO:0005938	cellular_component	cell cortex	6.22	0.000177
HMG-A;ATF2	M00750;M00172	2357793	HMVEC-LBl	Q0	GO:0005856	cellular_component	cytoskeleton	6.2	0.00164
HMG-A;ATF2	M00750;M00172	2350073	HMVEC-dLy-Neo	Q0	GO:0034333	biological_process	adherens junction assembly	6.19	0.000536
HMG-A;ATF2	M00750;M00172	2362720	HMVEC-LLy	Q0	GO:0006793	biological_process	phosphorus metabolic process	6.18	0.00263
HMG-A;ATF2	M00750;M00801	5164428	HMVEC-dBl-Neo	Q0	GO:0007163	biological_process	establishment or maintenance of cell polarity	6.18	0.000353
HMG-A;ATF2	M00750;M00801	5189464	HMVEC-LLy	Q0	GO:0008092	molecular_function	cytoskeletal protein binding	6.18	0.00183
HMG-A;ATF2	M00750;M00172	2333445	HMVEC-dBl-Ad	Q4	GO:0032456	biological_process	endocytic recycling	6.16	0.00125
HMG-A;ATF2	M00750;M00172	2553721	Th2_Wb54553204	Q0	GO:0032989	biological_process	cellular component morphogenesis	6.16	0.00137
HMG-A;ATF2	M00750;M00188	3834571	Th2_Wb54553204	Q0	GO:0000904	biological_process	cell morphogenesis involved in differentiation	6.15	0.00172
HMG-A;ATF2	M00750;M00188	3629211	HMVEC-dBl-Ad	Q0	GO:0005856	cellular_component	cytoskeleton	6.14	0.00288
HMG-A;ATF2	M00750;M00801	5153779	HMVEC-dAd	Q0	GO:0007167	biological_process	enzyme linked receptor protein signaling pathway	6.14	0.000202
HMG-A;ATF2	M00750;M00188	3632793	HMVEC-dBl-Neo	Q0	GO:0008092	molecular_function	cytoskeletal protein binding	6.13	0.00206
HMG-A;ATF2	M00750;M00801	5153779	HMVEC-dAd	Q0	GO:0006928	biological_process	cellular component movement	6.13	0.000202
HMG-A;ATF2	M00750;M00801	5472957	Th2	Q6	GO:0012501	biological_process	programmed cell death	6.13	0.00392
HMG-A;ATF2	M00750;M00172	2357793	HMVEC-LBl	Q0	GO:0008092	molecular_function	cytoskeletal protein binding	6.12	0.00164
HMG-A;ATF2	M00750;M00188	3826639	Th2	Q5	GO:0055038	cellular_component	recycling endosome membrane	6.11	0.00157
HMG-A;ATF2	M00750;M00801	5169387	HMVEC-dLy-Ad	Q0	GO:0003779	molecular_function	actin binding	6.11	0.00108
HMG-A;ATF2	M00750;M00172	2357793	HMVEC-LBl	Q0	GO:0007266	biological_process	Rho protein signal transduction	6.1	0.00164
HMG-A;ATF2	M00750;M00188	3648243	HMVEC-LBl	Q0	GO:0030054	cellular_component	cell junction	6.1	0.00086
HMG-A;ATF2	M00750;M00801	5164428	HMVEC-dBl-Neo	Q0	GO:0015629	cellular_component	actin cytoskeleton	6.1	0.000389
HMG-A;ATF2	M00750;M00801	5153779	HMVEC-dAd	Q0	GO:0034333	biological_process	adherens junction assembly	6.1	0.000205
HMG-A;ATF2	M00750;M00801	5487842	Treg_Wb78495824	Q0	GO:0030055	cellular_component	cell-substrate junction	6.1	0.00134
HMG-A;ATF2	M00750;M00172	2362720	HMVEC-LLy	Q0	GO:0006796	biological_process	phosphate-containing compound metabolic process	6.09	0.00263
HMG-A;ATF2	M00750;M00801	5178960	HMVEC-dNeo	Q0	GO:0006140	biological_process	regulation of nucleotide metabolic process	6.09	0.000173
HMG-A;ATF2	M00750;M00801	5169387	HMVEC-dLy-Ad	Q0	GO:0030036	biological_process	actin cytoskeleton organization	6.09	0.00108
HMG-A;ATF2	M00750;M00188	3626337	HMVEC-dAd	Q0	GO:0005912	cellular_component	adherens junction	6.08	0.00207
HMG-A;ATF2	M00750;M00801	5178960	HMVEC-dNeo	Q0	GO:0006796	biological_process	phosphate-containing compound metabolic process	6.08	0.000173
HMG-A;ATF2	M00750;M00172	2350073	HMVEC-dLy-Neo	Q0	GO:0005856	cellular_component	cytoskeleton	6.07	0.000597
HMG-A;ATF2	M00750;M00801	5178960	HMVEC-dNeo	Q0	GO:0030695	molecular_function	GTPase regulator activity	6.06	0.000174
HMG-A;ATF2	M00750;M00801	5169387	HMVEC-dLy-Ad	Q0	GO:0051056	biological_process	regulation of small GTPase mediated signal transduction	6.05	0.00108
HMG-A;ATF2	M00750;M00801	5153779	HMVEC-dAd	Q0	GO:0007044	biological_process	cell-substrate junction assembly	6.04	0.000224
HMG-A;ATF2	M00750;M00172	2342424	HMVEC-dBl-Neo	Q0	GO:0005911	cellular_component	cell-cell junction	6.03	0.00126
HMG-A;ATF2	M00750;M00801	5260729	HUVEC	Q0	GO:0043296	cellular_component	apical junction complex	6.03	0.000543
HMG-A;ATF2	M00750;M00188	3636085	HMVEC-dLy-Ad	Q0	GO:0051179	biological_process	localization	6.01	0.00427
HMG-A;ATF2	M00750;M00801	5260729	HUVEC	Q0	GO:0005924	cellular_component	cell-substrate adherens junction	6.01	0.000543
HMG-A;ATF2	M00750;M00188			Q6	GO:0050865	biological_process	regulation of cell activation	5.99	0.00342
HMG-A;ATF2	M00750;M00801	5229723	HRGEC	Q0	GO:0005856	cellular_component	cytoskeleton	5.99	0.000959
HMG-A;ATF2	M00750;M00801	5199511	HPAEC	Q0	GO:0015629	cellular_component	actin cytoskeleton	5.99	0.00119
HMG-A;ATF2	M00750;M00172	2538436	Th1_Wb33676984	Q0	GO:0015629	cellular_component	actin cytoskeleton	5.98	0.00236
HMG-A;ATF2	M00750;M00801	5159488	HMVEC-dBl-Ad	Q0	GO:0003779	molecular_function	actin binding	5.98	0.00055
HMG-A;ATF2	M00750;M00172	2393893	HRGEC	Q0	GO:0005856	cellular_component	cytoskeleton	5.97	0.00294
HMG-A;ATF2	M00750;M00801	5229723	HRGEC	Q0	GO:0030055	cellular_component	cell-substrate junction	5.97	0.000959
HMG-A;ATF2	M00750;M00801	5229723	HRGEC	Q0	GO:0007163	biological_process	establishment or maintenance of cell polarity	5.97	0.000959
HMG-A;ATF2	M00750;M00801	5260729	HUVEC	Q0	GO:0070161	cellular_component	anchoring junction	5.97	0.000543
HMG-A;ATF2	M00750;M00172	2329241	HMVEC-dAd	Q0	GO:0045216	biological_process	cell-cell junction organization	5.96	0.000483
HMG-A;ATF2	M00750;M00801	5189464	HMVEC-LLy	Q0	GO:0003779	molecular_function	actin binding	5.96	0.00203
HMG-A;ATF2	M00750;M00172	2333445	HMVEC-dBl-Ad	Q0	GO:0005911	cellular_component	cell-cell junction	5.95	0.00118
HMG-A;ATF2	M00750;M00801	5174311	HMVEC-dLy-Neo	Q0	GO:0031252	cellular_component	cell leading edge	5.95	0.00045
HMG-A;ATF2	M00750;M00801	5229723	HRGEC	Q0	GO:0005925	cellular_component	focal adhesion	5.94	0.000959
HMG-A;ATF2	M00750;M00801	5260729	HUVEC	Q0	GO:0045216	biological_process	cell-cell junction organization	5.94	0.000543
HMG-A;ATF2	M00750;M00801	5178960	HMVEC-dNeo	Q0	GO:0006793	biological_process	phosphorus metabolic process	5.94	0.00022
HMG-A;ATF2	M00750;M00801	5164428	HMVEC-dBl-Neo	Q0	GO:0043296	cellular_component	apical junction complex	5.92	0.000549
HMG-A;ATF2	M00750;M00801	5153779	HMVEC-dAd	Q0	GO:0034332	biological_process	adherens junction organization	5.92	0.000286
HMG-A;ATF2	M00750;M00801	5260729	HUVEC	Q0	GO:0042995	cellular_component	cell projection	5.91	0.000543
HMG-A;ATF2	M00750;M00172	2350073	HMVEC-dLy-Neo	Q0	GO:0005912	cellular_component	adherens junction	5.88	0.000812
HMG-A;ATF2	M00750;M00801	5153779	HMVEC-dAd	Q0	GO:0031252	cellular_component	cell leading edge	5.88	0.000299
HMG-A;ATF2	M00750;M00172	2357793	HMVEC-LBl	Q0	GO:0007044	biological_process	cell-substrate junction assembly	5.86	0.00164
HMG-A;ATF2	M00750;M00172	2347487	HMVEC-dLy-Ad	Q0	GO:0006793	biological_process	phosphorus metabolic process	5.86	0.00276
HMG-A;ATF2	M00750;M00188	3700885	HUVEC	Q0	GO:0035023	biological_process	regulation of Rho protein signal transduction	5.86	0.00386
HMG-A;ATF2	M00750;M00801			Q6	GO:0001775	biological_process	cell activation	5.86	0.00566
HMG-A;ATF2	M00750;M00188	3636085	HMVEC-dLy-Ad	Q0	GO:0005088	molecular_function	Ras guanyl-nucleotide exchange factor activity	5.85	0.00427
HMG-A;ATF2	M00750;M00172	2329241	HMVEC-dAd	Q5	GO:0032456	biological_process	endocytic recycling	5.84	0.00337
HMG-A;ATF2	M00750;M00188	3834571	Th2_Wb54553204	Q0	GO:0030030	biological_process	cell projection organization	5.84	0.00195
HMG-A;ATF2	M00750;M00801	5178960	HMVEC-dNeo	Q0	GO:0048583	biological_process	regulation of response to stimulus	5.84	0.000273
HMG-A;ATF2	M00750;M00172	2550745	Th2_Wb33676984	Q0	GO:0032989	biological_process	cellular component morphogenesis	5.83	0.00281
HMG-A;ATF2	M00750;M00801	5260729	HUVEC	Q0	GO:0030036	biological_process	actin cytoskeleton organization	5.83	0.000598
HMG-A;ATF2	M00750;M00801	5184182	HMVEC-LBl	Q0	GO:0035023	biological_process	regulation of Rho protein signal transduction	5.83	0.000688
HMG-A;ATF2	M00750;M00172	2418877	HUVEC	Q0	GO:0005856	cellular_component	cytoskeleton	5.82	0.00812
HMG-A;ATF2	M00750;M00172	2329241	HMVEC-dAd	Q0	GO:0048041	biological_process	focal adhesion assembly	5.82	0.000614
HMG-A;ATF2	M00750;M00172	2329241	HMVEC-dAd	Q0	GO:0007045	biological_process	cell-substrate adherens junction assembly	5.82	0.000614
HMG-A;ATF2	M00750;M00801	5178960	HMVEC-dNeo	Q0	GO:0009118	biological_process	regulation of nucleoside metabolic process	5.82	0.000275
HMG-A;ATF2	M00750;M00801	5169387	HMVEC-dLy-Ad	Q0	GO:0007010	biological_process	cytoskeleton organization	5.82	0.00121
HMG-A;ATF2	M00750;M00188	3834571	Th2_Wb54553204	Q0	GO:0032989	biological_process	cellular component morphogenesis	5.81	0.00195
HMG-A;ATF2	M00750;M00801	5164428	HMVEC-dBl-Neo	Q0	GO:0045216	biological_process	cell-cell junction organization	5.81	0.000665
HMG-A;ATF2	M00750;M00801	5178960	HMVEC-dNeo	Q0	GO:0009894	biological_process	regulation of catabolic process	5.8	0.000282
HMG-A;ATF2	M00750;M00172	2347487	HMVEC-dLy-Ad	Q0	GO:0006796	biological_process	phosphate-containing compound metabolic process	5.79	0.00276
HMG-A;ATF2	M00750;M00188	3640569	HMVEC-dLy-Neo	Q0	GO:0030054	cellular_component	cell junction	5.79	0.00818
HMG-A;ATF2	M00750;M00801	5159488	HMVEC-dBl-Ad	Q0	GO:0009966	biological_process	regulation of signal transduction	5.79	0.000782
HMG-A;ATF2	M00750;M00172	2329241	HMVEC-dAd	Q0	GO:0007160	biological_process	cell-matrix adhesion	5.78	0.000614
HMG-A;ATF2	M00750;M00188	3648243	HMVEC-LBl	Q0	GO:0070161	cellular_component	anchoring junction	5.78	0.00149
HMG-A;ATF2	M00750;M00188	3626337	HMVEC-dAd	Q0	GO:0030055	cellular_component	cell-substrate junction	5.78	0.00277
HMG-A;ATF2	M00750;M00801	5174311	HMVEC-dLy-Neo	Q0	GO:0007163	biological_process	establishment or maintenance of cell polarity	5.77	0.000644
HMG-A;ATF2	M00750;M00801	5153779	HMVEC-dAd	Q0	GO:0048041	biological_process	focal adhesion assembly	5.77	0.000377
HMG-A;ATF2	M00750;M00801	5153779	HMVEC-dAd	Q0	GO:0007045	biological_process	cell-substrate adherens junction assembly	5.77	0.000377
HMG-A;ATF2	M00750;M00801	5189464	HMVEC-LLy	Q0	GO:0030055	cellular_component	cell-substrate junction	5.77	0.00238
HMG-A;ATF2	M00750;M00801	5480107	Th2_Wb33676984	Q0	GO:0005856	cellular_component	cytoskeleton	5.77	0.0079
HMG-A;ATF2	M00750;M00172	2329241	HMVEC-dAd	Q0	GO:0070161	cellular_component	anchoring junction	5.76	0.000614
HMG-A;ATF2	M00750;M00188	3629211	HMVEC-dBl-Ad	Q0	GO:0005912	cellular_component	adherens junction	5.76	0.00288
HMG-A;ATF2	M00750;M00801	5178960	HMVEC-dNeo	Q0	GO:0060589	molecular_function	nucleoside-triphosphatase regulator activity	5.76	0.000301
HMG-A;ATF2	M00750;M00801	5425666	Th1	Q0	GO:0070161	cellular_component	anchoring junction	5.76	0.00227
HMG-A;ATF2	M00750;M00172	2354562	HMVEC-dNeo	Q0	GO:0023051	biological_process	regulation of signaling	5.75	0.002
HMG-A;ATF2	M00750;M00801	5260729	HUVEC	Q0	GO:0030029	biological_process	actin filament-based process	5.75	0.000671
HMG-A;ATF2	M00750;M00801	5260729	HUVEC	Q0	GO:0034329	biological_process	cell junction assembly	5.74	0.000671
HMG-A;ATF2	M00750;M00801	5260729	HUVEC	Q0	GO:0005938	cellular_component	cell cortex	5.74	0.000671
HMG-A;ATF2	M00750;M00801	5199511	HPAEC	Q0	GO:0005911	cellular_component	cell-cell junction	5.74	0.00177
HMG-A;ATF2	M00750;M00801	5153779	HMVEC-dAd	Q0	GO:0045121	cellular_component	membrane raft	5.74	0.000377
HMG-A;ATF2	M00750;M00188	3644490	HMVEC-dNeo	Q0	GO:0005912	cellular_component	adherens junction	5.73	0.00436
HMG-A;ATF2	M00750;M00801	5159488	HMVEC-dBl-Ad	Q0	GO:0006468	biological_process	protein phosphorylation	5.73	0.000834
HMG-A;ATF2	M00750;M00172	2354562	HMVEC-dNeo	Q0	GO:0009966	biological_process	regulation of signal transduction	5.72	0.002
HMG-A;ATF2	M00750;M00801	5153779	HMVEC-dAd	Q0	GO:0007163	biological_process	establishment or maintenance of cell polarity	5.72	0.000378
HMG-A;ATF2	M00750;M00801	5169387	HMVEC-dLy-Ad	Q0	GO:0033124	biological_process	regulation of GTP catabolic process	5.72	0.00133
HMG-A;ATF2	M00750;M00172	2354562	HMVEC-dNeo	Q0	GO:0010646	biological_process	regulation of cell communication	5.71	0.002
HMG-A;ATF2	M00750;M00801			Q0	GO:0030027	cellular_component	lamellipodium	5.71	0.00296
HMG-A;ATF2	M00750;M00172	2329241	HMVEC-dAd	Q0	GO:0043168	molecular_function	anion binding	5.7	0.000614
HMG-A;ATF2	M00750;M00188	3626337	HMVEC-dAd	Q5	GO:0032456	biological_process	endocytic recycling	5.7	0.00463
HMG-A;ATF2	M00750;M00172	2357793	HMVEC-LBl	Q0	GO:0030054	cellular_component	cell junction	5.69	0.00179
HMG-A;ATF2	M00750;M00188	3648243	HMVEC-LBl	Q0	GO:0008092	molecular_function	cytoskeletal protein binding	5.69	0.00156
HMG-A;ATF2	M00750;M00801	5159488	HMVEC-dBl-Ad	Q0	GO:0007044	biological_process	cell-substrate junction assembly	5.69	0.000853
HMG-A;ATF2	M00750;M00172			Q0	GO:0019899	molecular_function	enzyme binding	5.67	0.00819
HMG-A;ATF2	M00750;M00188	3629211	HMVEC-dBl-Ad	Q0	GO:0030055	cellular_component	cell-substrate junction	5.67	0.00288
HMG-A;ATF2	M00750;M00801	5159488	HMVEC-dBl-Ad	Q0	GO:0007010	biological_process	cytoskeleton organization	5.67	0.000853
HMG-A;ATF2	M00750;M00801	5229723	HRGEC	Q0	GO:0005924	cellular_component	cell-substrate adherens junction	5.67	0.00128
HMG-A;ATF2	M00750;M00801	5174311	HMVEC-dLy-Neo	Q0	GO:0019220	biological_process	regulation of phosphate metabolic process	5.67	0.000753
HMG-A;ATF2	M00750;M00188			Q6	GO:0055038	cellular_component	recycling endosome membrane	5.66	0.00482
HMG-A;ATF2	M00750;M00188	3629211	HMVEC-dBl-Ad	Q6	GO:0055038	cellular_component	recycling endosome membrane	5.66	0.00943
HMG-A;ATF2	M00750;M00188	3834571	Th2_Wb54553204	Q0	GO:0048699	biological_process	generation of neurons	5.66	0.00195
HMG-A;ATF2	M00750;M00172	2357793	HMVEC-LBl	Q5	GO:0032456	biological_process	endocytic recycling	5.65	0.00512
HMG-A;ATF2	M00750;M00188	3626337	HMVEC-dAd	Q0	GO:0034329	biological_process	cell junction assembly	5.65	0.00278
HMG-A;ATF2	M00750;M00172	2418877	HUVEC	Q0	GO:0007044	biological_process	cell-substrate junction assembly	5.64	0.00812
HMG-A;ATF2	M00750;M00188	3834571	Th2_Wb54553204	Q0	GO:0048666	biological_process	neuron development	5.64	0.00195
HMG-A;ATF2	M00750;M00801	5164428	HMVEC-dBl-Neo	Q0	GO:0034330	biological_process	cell junction organization	5.64	0.000913
HMG-A;ATF2	M00750;M00801	5174311	HMVEC-dLy-Neo	Q0	GO:0042995	cellular_component	cell projection	5.64	0.000771
HMG-A;ATF2	M00750;M00188	3834571	Th2_Wb54553204	Q0	GO:0022008	biological_process	neurogenesis	5.63	0.00195
HMG-A;ATF2	M00750;M00801	5472957	Th2	Q6	GO:0006915	biological_process	apoptotic process	5.63	0.00618
HMG-A;ATF2	M00750;M00801	5472957	Th2	Q6	GO:0097285	biological_process	cell-type specific apoptotic process	5.63	0.00618
HMG-A;ATF2	M00750;M00172	2350073	HMVEC-dLy-Neo	Q0	GO:0045216	biological_process	cell-cell junction organization	5.62	0.00133
HMG-A;ATF2	M00750;M00801			Q0	GO:0005912	cellular_component	adherens junction	5.62	0.00315
HMG-A;ATF2	M00750;M00172	2350073	HMVEC-dLy-Neo	Q0	GO:0048041	biological_process	focal adhesion assembly	5.61	0.00133
HMG-A;ATF2	M00750;M00172	2350073	HMVEC-dLy-Neo	Q0	GO:0007045	biological_process	cell-substrate adherens junction assembly	5.61	0.00133
HMG-A;ATF2	M00750;M00188	3648243	HMVEC-LBl	Q5	GO:0032456	biological_process	endocytic recycling	5.61	0.00563
HMG-A;ATF2	M00750;M00801	5260729	HUVEC	Q0	GO:0007163	biological_process	establishment or maintenance of cell polarity	5.61	0.00079
HMG-A;ATF2	M00750;M00801	5153779	HMVEC-dAd	Q0	GO:0043168	molecular_function	anion binding	5.6	0.00048
HMG-A;ATF2	M00750;M00801	5159488	HMVEC-dBl-Ad	Q0	GO:0034329	biological_process	cell junction assembly	5.59	0.000949
HMG-A;ATF2	M00750;M00801	5153779	HMVEC-dAd	Q0	GO:0048522	biological_process	positive regulation of cellular process	5.59	0.00048
HMG-A;ATF2	M00750;M00801	5169387	HMVEC-dLy-Ad	Q0	GO:0030169	molecular_function	low-density lipoprotein particle binding	5.59	0.0016
HMG-A;ATF2	M00750;M00188	3626337	HMVEC-dAd	Q0	GO:0070161	cellular_component	anchoring junction	5.58	0.00278
HMG-A;ATF2	M00750;M00801	5184182	HMVEC-LBl	Q0	GO:0034329	biological_process	cell junction assembly	5.58	0.00115
HMG-A;ATF2	M00750;M00801	5169387	HMVEC-dLy-Ad	Q0	GO:0019220	biological_process	regulation of phosphate metabolic process	5.58	0.0016
HMG-A;ATF2	M00750;M00801	5189464	HMVEC-LLy	Q0	GO:0005925	cellular_component	focal adhesion	5.57	0.00297
HMG-A;ATF2	M00750;M00801	5472957	Th2	Q6	GO:0008219	biological_process	cell death	5.57	0.00618
HMG-A;ATF2	M00750;M00172	2556851	Treg_Wb78495824	Q0	GO:0001775	biological_process	cell activation	5.55	0.00519
HMG-A;ATF2	M00750;M00188	3626337	HMVEC-dAd	Q0	GO:0034330	biological_process	cell junction organization	5.55	0.00278
HMG-A;ATF2	M00750;M00801	5229723	HRGEC	Q0	GO:0009966	biological_process	regulation of signal transduction	5.55	0.00155
HMG-A;ATF2	M00750;M00188	3640569	HMVEC-dLy-Neo	Q0	GO:0010646	biological_process	regulation of cell communication	5.54	0.00818
HMG-A;ATF2	M00750;M00801	5159488	HMVEC-dBl-Ad	Q0	GO:0005089	molecular_function	Rho guanyl-nucleotide exchange factor activity	5.54	0.000993
HMG-A;ATF2	M00750;M00801	5153779	HMVEC-dAd	Q0	GO:0019220	biological_process	regulation of phosphate metabolic process	5.54	0.000527
HMG-A;ATF2	M00750;M00801	5189464	HMVEC-LLy	Q0	GO:0005912	cellular_component	adherens junction	5.54	0.00297
HMG-A;ATF2	M00750;M00801	5472957	Th2	Q6	GO:0016265	biological_process	death	5.54	0.00618
HMG-A;ATF2	M00750;M00172	2333445	HMVEC-dBl-Ad	Q0	GO:0044448	cellular_component	cell cortex part	5.53	0.00257
HMG-A;ATF2	M00750;M00188	3626337	HMVEC-dAd	Q0	GO:0007044	biological_process	cell-substrate junction assembly	5.53	0.00278
HMG-A;ATF2	M00750;M00801			Q0	GO:0015629	cellular_component	actin cytoskeleton	5.53	0.00336
HMG-A;ATF2	M00750;M00801	5184182	HMVEC-LBl	Q0	GO:0009966	biological_process	regulation of signal transduction	5.53	0.00121
HMG-A;ATF2	M00750;M00188	3834571	Th2_Wb54553204	Q0	GO:0048468	biological_process	cell development	5.52	0.00195
HMG-A;ATF2	M00750;M00801	5174311	HMVEC-dLy-Neo	Q0	GO:0051174	biological_process	regulation of phosphorus metabolic process	5.52	0.000945
HMG-A;ATF2	M00750;M00188	3629211	HMVEC-dBl-Ad	Q5	GO:0032456	biological_process	endocytic recycling	5.51	0.00728
HMG-A;ATF2	M00750;M00801	5178960	HMVEC-dNeo	Q0	GO:0048468	biological_process	cell development	5.5	0.00053
HMG-A;ATF2	M00750;M00188	3626337	HMVEC-dAd	Q0	GO:0005088	molecular_function	Ras guanyl-nucleotide exchange factor activity	5.49	0.00278
HMG-A;ATF2	M00750;M00801	5159488	HMVEC-dBl-Ad	Q0	GO:0023051	biological_process	regulation of signaling	5.49	0.00107
HMG-A;ATF2	M00750;M00801			Q6	GO:0050865	biological_process	regulation of cell activation	5.48	0.0091
HMG-A;ATF2	M00750;M00801	5178960	HMVEC-dNeo	Q0	GO:0031252	cellular_component	cell leading edge	5.48	0.000533
HMG-A;ATF2	M00750;M00172	2418877	HUVEC	Q0	GO:0034333	biological_process	adherens junction assembly	5.47	0.00812
HMG-A;ATF2	M00750;M00172	2350073	HMVEC-dLy-Neo	Q0	GO:0034329	biological_process	cell junction assembly	5.47	0.00139
HMG-A;ATF2	M00750;M00188	3700885	HUVEC	Q0	GO:0007266	biological_process	Rho protein signal transduction	5.47	0.00623
HMG-A;ATF2	M00750;M00801	5159488	HMVEC-dBl-Ad	Q0	GO:0048041	biological_process	focal adhesion assembly	5.47	0.00107
HMG-A;ATF2	M00750;M00801	5159488	HMVEC-dBl-Ad	Q0	GO:0007045	biological_process	cell-substrate adherens junction assembly	5.47	0.00107
HMG-A;ATF2	M00750;M00172	2333445	HMVEC-dBl-Ad	Q5	GO:0032456	biological_process	endocytic recycling	5.46	0.00849
HMG-A;ATF2	M00750;M00801	5189464	HMVEC-LLy	Q0	GO:0006796	biological_process	phosphate-containing compound metabolic process	5.46	0.00297
HMG-A;ATF2	M00750;M00172	2329241	HMVEC-dAd	Q0	GO:0010646	biological_process	regulation of cell communication	5.45	0.00102
HMG-A;ATF2	M00750;M00172	2550745	Th2_Wb33676984	Q0	GO:0005856	cellular_component	cytoskeleton	5.45	0.00456
HMG-A;ATF2	M00750;M00188	3644490	HMVEC-dNeo	Q0	GO:0031252	cellular_component	cell leading edge	5.44	0.00559
HMG-A;ATF2	M00750;M00801	5178960	HMVEC-dNeo	Q0	GO:0033121	biological_process	regulation of purine nucleotide catabolic process	5.44	0.000567
HMG-A;ATF2	M00750;M00801	5169387	HMVEC-dLy-Ad	Q0	GO:0051174	biological_process	regulation of phosphorus metabolic process	5.44	0.00185
HMG-A;ATF2	M00750;M00188	3648243	HMVEC-LBl	Q0	GO:0007160	biological_process	cell-matrix adhesion	5.43	0.00249
HMG-A;ATF2	M00750;M00801	5184182	HMVEC-LBl	Q0	GO:0006468	biological_process	protein phosphorylation	5.43	0.00142
HMG-A;ATF2	M00750;M00801	5178960	HMVEC-dNeo	Q0	GO:0007264	biological_process	small GTPase mediated signal transduction	5.43	0.000567
HMG-A;ATF2	M00750;M00801	5169387	HMVEC-dLy-Ad	Q0	GO:0005938	cellular_component	cell cortex	5.43	0.00185
HMG-A;ATF2	M00750;M00172	2350073	HMVEC-dLy-Neo	Q0	GO:0007044	biological_process	cell-substrate junction assembly	5.42	0.00146
HMG-A;ATF2	M00750;M00801	5178960	HMVEC-dNeo	Q0	GO:0030811	biological_process	regulation of nucleotide catabolic process	5.42	0.000569
HMG-A;ATF2	M00750;M00801	5153779	HMVEC-dAd	Q0	GO:0031589	biological_process	cell-substrate adhesion	5.42	0.000664
HMG-A;ATF2	M00750;M00801	5159488	HMVEC-dBl-Ad	Q0	GO:0004713	molecular_function	protein tyrosine kinase activity	5.41	0.00111
HMG-A;ATF2	M00750;M00801	5178960	HMVEC-dNeo	Q0	GO:0030154	biological_process	cell differentiation	5.41	0.000575
HMG-A;ATF2	M00750;M00801	5472957	Th2	Q6	GO:0019899	molecular_function	enzyme binding	5.41	0.00618
HMG-A;ATF2	M00750;M00172	2350073	HMVEC-dLy-Neo	Q0	GO:0070161	cellular_component	anchoring junction	5.39	0.00146
HMG-A;ATF2	M00750;M00172	2350073	HMVEC-dLy-Neo	Q0	GO:0008092	molecular_function	cytoskeletal protein binding	5.39	0.00146
HMG-A;ATF2	M00750;M00801	5260729	HUVEC	Q0	GO:0003779	molecular_function	actin binding	5.39	0.00124
HMG-A;ATF2	M00750;M00801	5184182	HMVEC-LBl	Q0	GO:0004713	molecular_function	protein tyrosine kinase activity	5.39	0.00145
HMG-A;ATF2	M00750;M00801	5153779	HMVEC-dAd	Q0	GO:0051174	biological_process	regulation of phosphorus metabolic process	5.39	0.000696
HMG-A;ATF2	M00750;M00172	2357793	HMVEC-LBl	Q0	GO:0034329	biological_process	cell junction assembly	5.38	0.00311
HMG-A;ATF2	M00750;M00188			Q6	GO:0050863	biological_process	regulation of T cell activation	5.38	0.00685
HMG-A;ATF2	M00750;M00801	5159488	HMVEC-dBl-Ad	Q0	GO:0044448	cellular_component	cell cortex part	5.38	0.00113
HMG-A;ATF2	M00750;M00801	5153779	HMVEC-dAd	Q0	GO:0044430	cellular_component	cytoskeletal part	5.38	0.000703
HMG-A;ATF2	M00750;M00801	5480107	Th2_Wb33676984	Q0	GO:0046631	biological_process	alpha-beta T cell activation	5.38	0.00966
HMG-A;ATF2	M00750;M00801	5159488	HMVEC-dBl-Ad	Q0	GO:0007167	biological_process	enzyme linked receptor protein signaling pathway	5.37	0.00113
HMG-A;ATF2	M00750;M00801	5178960	HMVEC-dNeo	Q0	GO:0048869	biological_process	cellular developmental process	5.37	0.000605
HMG-A;ATF2	M00750;M00172	2418877	HUVEC	Q0	GO:0005911	cellular_component	cell-cell junction	5.36	0.00812
HMG-A;ATF2	M00750;M00172	2350073	HMVEC-dLy-Neo	Q0	GO:0034330	biological_process	cell junction organization	5.36	0.00146
HMG-A;ATF2	M00750;M00172	2329241	HMVEC-dAd	Q0	GO:0009966	biological_process	regulation of signal transduction	5.36	0.00118
HMG-A;ATF2	M00750;M00801			Q0	GO:0030036	biological_process	actin cytoskeleton organization	5.36	0.00449
HMG-A;ATF2	M00750;M00801	5189464	HMVEC-LLy	Q0	GO:0006793	biological_process	phosphorus metabolic process	5.36	0.00302
HMG-A;ATF2	M00750;M00801	5229723	HRGEC	Q0	GO:0005938	cellular_component	cell cortex	5.35	0.00223
HMG-A;ATF2	M00750;M00801	5189464	HMVEC-LLy	Q0	GO:0005924	cellular_component	cell-substrate adherens junction	5.35	0.00302
HMG-A;ATF2	M00750;M00172	2354562	HMVEC-dNeo	Q0	GO:0006793	biological_process	phosphorus metabolic process	5.34	0.00297
HMG-A;ATF2	M00750;M00172	2553721	Th2_Wb54553204	Q0	GO:0005912	cellular_component	adherens junction	5.33	0.00618
HMG-A;ATF2	M00750;M00172	2347487	HMVEC-dLy-Ad	Q0	GO:0051179	biological_process	localization	5.33	0.00464
HMG-A;ATF2	M00750;M00172	2350073	HMVEC-dLy-Neo	Q0	GO:0006796	biological_process	phosphate-containing compound metabolic process	5.32	0.00146
HMG-A;ATF2	M00750;M00172	2350073	HMVEC-dLy-Neo	Q0	GO:0006793	biological_process	phosphorus metabolic process	5.31	0.00146
HMG-A;ATF2	M00750;M00188	3648243	HMVEC-LBl	Q0	GO:0005925	cellular_component	focal adhesion	5.31	0.00291
HMG-A;ATF2	M00750;M00188	3640569	HMVEC-dLy-Neo	Q0	GO:0023051	biological_process	regulation of signaling	5.31	0.00838
HMG-A;ATF2	M00750;M00801	5169387	HMVEC-dLy-Ad	Q0	GO:0009118	biological_process	regulation of nucleoside metabolic process	5.31	0.00208
HMG-A;ATF2	M00750;M00172	2350073	HMVEC-dLy-Neo	Q0	GO:0051179	biological_process	localization	5.3	0.00146
HMG-A;ATF2	M00750;M00172	2354562	HMVEC-dNeo	Q0	GO:0006796	biological_process	phosphate-containing compound metabolic process	5.3	0.00297
HMG-A;ATF2	M00750;M00801	5174311	HMVEC-dLy-Neo	Q0	GO:0043005	cellular_component	neuron projection	5.3	0.0015
HMG-A;ATF2	M00750;M00801	5159488	HMVEC-dBl-Ad	Q0	GO:0007163	biological_process	establishment or maintenance of cell polarity	5.29	0.00128
HMG-A;ATF2	M00750;M00801	5189464	HMVEC-LLy	Q0	GO:0005856	cellular_component	cytoskeleton	5.29	0.00302
HMG-A;ATF2	M00750;M00188	3644490	HMVEC-dNeo	Q0	GO:0070161	cellular_component	anchoring junction	5.28	0.00612
HMG-A;ATF2	M00750;M00188	3834571	Th2_Wb54553204	Q0	GO:0061564	biological_process	axon development	5.28	0.00232
HMG-A;ATF2	M00750;M00801	5229723	HRGEC	Q0	GO:0030036	biological_process	actin cytoskeleton organization	5.28	0.00247
HMG-A;ATF2	M00750;M00801	5189464	HMVEC-LLy	Q0	GO:0005911	cellular_component	cell-cell junction	5.28	0.00302
HMG-A;ATF2	M00750;M00172	2333445	HMVEC-dBl-Ad	Q0	GO:0015629	cellular_component	actin cytoskeleton	5.27	0.00399
HMG-A;ATF2	M00750;M00188	3632793	HMVEC-dBl-Neo	Q0	GO:0030054	cellular_component	cell junction	5.27	0.00982
HMG-A;ATF2	M00750;M00801			Q0	GO:0070161	cellular_component	anchoring junction	5.27	0.0049
HMG-A;ATF2	M00750;M00801	5153779	HMVEC-dAd	Q0	GO:0042060	biological_process	wound healing	5.27	0.000867
HMG-A;ATF2	M00750;M00172	2538436	Th1_Wb33676984	Q0	GO:0035264	biological_process	multicellular organism growth	5.26	0.00822
HMG-A;ATF2	M00750;M00188			Q6	GO:0045321	biological_process	leukocyte activation	5.26	0.0073
HMG-A;ATF2	M00750;M00188	3629211	HMVEC-dBl-Ad	Q0	GO:0005938	cellular_component	cell cortex	5.26	0.00497
HMG-A;ATF2	M00750;M00801	5174311	HMVEC-dLy-Neo	Q0	GO:0043087	biological_process	regulation of GTPase activity	5.26	0.00157
HMG-A;ATF2	M00750;M00801	5174311	HMVEC-dLy-Neo	Q0	GO:0030036	biological_process	actin cytoskeleton organization	5.26	0.00157
HMG-A;ATF2	M00750;M00801	5153779	HMVEC-dAd	Q0	GO:0009653	biological_process	anatomical structure morphogenesis	5.26	0.000879
HMG-A;ATF2	M00750;M00188	3629211	HMVEC-dBl-Ad	Q0	GO:0070161	cellular_component	anchoring junction	5.25	0.00497
HMG-A;ATF2	M00750;M00801	5174311	HMVEC-dLy-Neo	Q0	GO:0051056	biological_process	regulation of small GTPase mediated signal transduction	5.25	0.00157
HMG-A;ATF2	M00750;M00801	5169387	HMVEC-dLy-Ad	Q0	GO:0043087	biological_process	regulation of GTPase activity	5.25	0.00226
HMG-A;ATF2	M00750;M00801	5153779	HMVEC-dAd	Q0	GO:0030169	molecular_function	low-density lipoprotein particle binding	5.24	0.00089
HMG-A;ATF2	M00750;M00801	5153779	HMVEC-dAd	Q0	GO:0042995	cellular_component	cell projection	5.23	0.00089
HMG-A;ATF2	M00750;M00801			Q0	GO:0030029	biological_process	actin filament-based process	5.22	0.00498
HMG-A;ATF2	M00750;M00801	5260729	HUVEC	Q0	GO:0034332	biological_process	adherens junction organization	5.22	0.00177
HMG-A;ATF2	M00750;M00801	5184182	HMVEC-LBl	Q0	GO:0007266	biological_process	Rho protein signal transduction	5.22	0.00204
HMG-A;ATF2	M00750;M00172	2357793	HMVEC-LBl	Q0	GO:0009966	biological_process	regulation of signal transduction	5.21	0.00406
HMG-A;ATF2	M00750;M00801	5159488	HMVEC-dBl-Ad	Q0	GO:0010646	biological_process	regulation of cell communication	5.21	0.00148
HMG-A;ATF2	M00750;M00801	5229723	HRGEC	Q0	GO:0005088	molecular_function	Ras guanyl-nucleotide exchange factor activity	5.21	0.00268
HMG-A;ATF2	M00750;M00801	5174311	HMVEC-dLy-Neo	Q0	GO:0033124	biological_process	regulation of GTP catabolic process	5.21	0.00157
HMG-A;ATF2	M00750;M00801	5174311	HMVEC-dLy-Neo	Q0	GO:0034333	biological_process	adherens junction assembly	5.21	0.00157
HMG-A;ATF2	M00750;M00801	5169387	HMVEC-dLy-Ad	Q0	GO:0010646	biological_process	regulation of cell communication	5.21	0.00228
HMG-A;ATF2	M00750;M00172	2333445	HMVEC-dBl-Ad	Q0	GO:0005912	cellular_component	adherens junction	5.2	0.00412
HMG-A;ATF2	M00750;M00172	2357793	HMVEC-LBl	Q0	GO:0034330	biological_process	cell junction organization	5.2	0.00406
HMG-A;ATF2	M00750;M00172	2329241	HMVEC-dAd	Q0	GO:0023051	biological_process	regulation of signaling	5.2	0.00161
HMG-A;ATF2	M00750;M00188	3640569	HMVEC-dLy-Neo	Q0	GO:0005856	cellular_component	cytoskeleton	5.2	0.00838
HMG-A;ATF2	M00750;M00801	5159488	HMVEC-dBl-Ad	Q0	GO:0005088	molecular_function	Ras guanyl-nucleotide exchange factor activity	5.2	0.00148
HMG-A;ATF2	M00750;M00801	5184182	HMVEC-LBl	Q0	GO:0005088	molecular_function	Ras guanyl-nucleotide exchange factor activity	5.19	0.00207
HMG-A;ATF2	M00750;M00801	5174311	HMVEC-dLy-Neo	Q0	GO:0034332	biological_process	adherens junction organization	5.19	0.00157
HMG-A;ATF2	M00750;M00801	5169387	HMVEC-dLy-Ad	Q0	GO:0034329	biological_process	cell junction assembly	5.19	0.00228
HMG-A;ATF2	M00750;M00172	2329241	HMVEC-dAd	Q0	GO:0030055	cellular_component	cell-substrate junction	5.18	0.00161
HMG-A;ATF2	M00750;M00188	3834571	Th2_Wb54553204	Q0	GO:0031175	biological_process	neuron projection development	5.18	0.00266
HMG-A;ATF2	M00750;M00801	5229723	HRGEC	Q0	GO:0030029	biological_process	actin filament-based process	5.17	0.00277
HMG-A;ATF2	M00750;M00801	5174311	HMVEC-dLy-Neo	Q0	GO:0034330	biological_process	cell junction organization	5.17	0.00157
HMG-A;ATF2	M00750;M00801	5153779	HMVEC-dAd	Q0	GO:0007160	biological_process	cell-matrix adhesion	5.17	0.00099
HMG-A;ATF2	M00750;M00188			Q6	GO:0042110	biological_process	T cell activation	5.16	0.00773
HMG-A;ATF2	M00750;M00188	3648243	HMVEC-LBl	Q0	GO:0031589	biological_process	cell-substrate adhesion	5.16	0.00367
HMG-A;ATF2	M00750;M00172	2357793	HMVEC-LBl	Q0	GO:0048041	biological_process	focal adhesion assembly	5.15	0.00406
HMG-A;ATF2	M00750;M00172	2357793	HMVEC-LBl	Q0	GO:0007045	biological_process	cell-substrate adherens junction assembly	5.15	0.00406
HMG-A;ATF2	M00750;M00801	5260729	HUVEC	Q0	GO:0007010	biological_process	cytoskeleton organization	5.15	0.00198
HMG-A;ATF2	M00750;M00801	5174311	HMVEC-dLy-Neo	Q0	GO:0045216	biological_process	cell-cell junction organization	5.15	0.00157
HMG-A;ATF2	M00750;M00801	5153779	HMVEC-dAd	Q0	GO:0019898	cellular_component	extrinsic component of membrane	5.15	0.00101
HMG-A;ATF2	M00750;M00801	5302443	NB4	Q1	GO:0043229	cellular_component	intracellular organelle	5.15	0.00578
HMG-A;ATF2	M00750;M00801	5199511	HPAEC	Q0	GO:0042995	cellular_component	cell projection	5.14	0.00605
HMG-A;ATF2	M00750;M00801	5487842	Treg_Wb78495824	Q0	GO:0001775	biological_process	cell activation	5.14	0.00843
HMG-A;ATF2	M00750;M00188	3640569	HMVEC-dLy-Neo	Q0	GO:0005912	cellular_component	adherens junction	5.13	0.00838
HMG-A;ATF2	M00750;M00188	3644490	HMVEC-dNeo	Q0	GO:0030055	cellular_component	cell-substrate junction	5.13	0.0069
HMG-A;ATF2	M00750;M00801	5159488	HMVEC-dBl-Ad	Q0	GO:0034330	biological_process	cell junction organization	5.13	0.00164
HMG-A;ATF2	M00750;M00801	5178960	HMVEC-dNeo	Q0	GO:0045121	cellular_component	membrane raft	5.13	0.00103
HMG-A;ATF2	M00750;M00172	2418877	HUVEC	Q0	GO:0008092	molecular_function	cytoskeletal protein binding	5.12	0.00817
HMG-A;ATF2	M00750;M00172	2350073	HMVEC-dLy-Neo	Q0	GO:0019220	biological_process	regulation of phosphate metabolic process	5.12	0.00188
HMG-A;ATF2	M00750;M00801	5184182	HMVEC-LBl	Q0	GO:0034330	biological_process	cell junction organization	5.12	0.00229
HMG-A;ATF2	M00750;M00188	3648243	HMVEC-LBl	Q0	GO:0005924	cellular_component	cell-substrate adherens junction	5.11	0.00375
HMG-A;ATF2	M00750;M00801	5164428	HMVEC-dBl-Neo	Q0	GO:0032403	molecular_function	protein complex binding	5.11	0.00294
HMG-A;ATF2	M00750;M00172	2329241	HMVEC-dAd	Q0	GO:0030029	biological_process	actin filament-based process	5.1	0.00184
HMG-A;ATF2	M00750;M00172	2329241	HMVEC-dAd	Q0	GO:0008092	molecular_function	cytoskeletal protein binding	5.1	0.00184
HMG-A;ATF2	M00750;M00172	2354562	HMVEC-dNeo	Q0	GO:0034329	biological_process	cell junction assembly	5.1	0.00396
HMG-A;ATF2	M00750;M00172	2354562	HMVEC-dNeo	Q0	GO:0005938	cellular_component	cell cortex	5.1	0.00396
HMG-A;ATF2	M00750;M00801	5229723	HRGEC	Q0	GO:0007155	biological_process	cell adhesion	5.1	0.00304
HMG-A;ATF2	M00750;M00801	5189464	HMVEC-LLy	Q0	GO:0005938	cellular_component	cell cortex	5.1	0.00373
HMG-A;ATF2	M00750;M00172	2418877	HUVEC	Q0	GO:0030054	cellular_component	cell junction	5.09	0.00817
HMG-A;ATF2	M00750;M00801	5178960	HMVEC-dNeo	Q0	GO:0048041	biological_process	focal adhesion assembly	5.09	0.0011
HMG-A;ATF2	M00750;M00801	5178960	HMVEC-dNeo	Q0	GO:0007045	biological_process	cell-substrate adherens junction assembly	5.09	0.0011
HMG-A;ATF2	M00750;M00172	2418877	HUVEC	Q0	GO:0034329	biological_process	cell junction assembly	5.07	0.00817
HMG-A;ATF2	M00750;M00188			Q6	GO:0002694	biological_process	regulation of leukocyte activation	5.07	0.00812
HMG-A;ATF2	M00750;M00801	5159488	HMVEC-dBl-Ad	Q0	GO:0042995	cellular_component	cell projection	5.07	0.00182
HMG-A;ATF2	M00750;M00801	5153779	HMVEC-dAd	Q0	GO:0016773	molecular_function	phosphotransferase activity, alcohol group as acceptor	5.07	0.0012
HMG-A;ATF2	M00750;M00801	5169387	HMVEC-dLy-Ad	Q0	GO:0046578	biological_process	regulation of Ras protein signal transduction	5.07	0.00278
HMG-A;ATF2	M00750;M00801	5487842	Treg_Wb78495824	Q0	GO:0005912	cellular_component	adherens junction	5.07	0.00843
HMG-A;ATF2	M00750;M00172	2418877	HUVEC	Q0	GO:0034332	biological_process	adherens junction organization	5.06	0.00817
HMG-A;ATF2	M00750;M00801	5159488	HMVEC-dBl-Ad	Q0	GO:0004672	molecular_function	protein kinase activity	5.06	0.00183
HMG-A;ATF2	M00750;M00801	5229723	HRGEC	Q0	GO:0022610	biological_process	biological adhesion	5.06	0.00315
HMG-A;ATF2	M00750;M00801	5164428	HMVEC-dBl-Neo	Q0	GO:0034329	biological_process	cell junction assembly	5.06	0.00311
HMG-A;ATF2	M00750;M00801	5199511	HPAEC	Q0	GO:0005912	cellular_component	adherens junction	5.06	0.00636
HMG-A;ATF2	M00750;M00801	5178960	HMVEC-dNeo	Q0	GO:0046578	biological_process	regulation of Ras protein signal transduction	5.06	0.00114
HMG-A;ATF2	M00750;M00801	5169387	HMVEC-dLy-Ad	Q0	GO:0007265	biological_process	Ras protein signal transduction	5.06	0.00278
HMG-A;ATF2	M00750;M00172	2357793	HMVEC-LBl	Q0	GO:0005912	cellular_component	adherens junction	5.05	0.00406
HMG-A;ATF2	M00750;M00801	5159488	HMVEC-dBl-Ad	Q0	GO:0030169	molecular_function	low-density lipoprotein particle binding	5.05	0.00183
HMG-A;ATF2	M00750;M00801	5169387	HMVEC-dLy-Ad	Q0	GO:0007163	biological_process	establishment or maintenance of cell polarity	5.05	0.00278
HMG-A;ATF2	M00750;M00801	5169387	HMVEC-dLy-Ad	Q0	GO:0006796	biological_process	phosphate-containing compound metabolic process	5.05	0.00278
HMG-A;ATF2	M00750;M00801	5229723	HRGEC	Q0	GO:0023051	biological_process	regulation of signaling	5.04	0.00315
HMG-A;ATF2	M00750;M00801	5184182	HMVEC-LBl	Q0	GO:0030169	molecular_function	low-density lipoprotein particle binding	5.04	0.00263
HMG-A;ATF2	M00750;M00801	5153779	HMVEC-dAd	Q0	GO:0006796	biological_process	phosphate-containing compound metabolic process	5.04	0.00126
HMG-A;ATF2	M00750;M00188	3648243	HMVEC-LBl	Q0	GO:0005856	cellular_component	cytoskeleton	5.03	0.00416
HMG-A;ATF2	M00750;M00188	3648243	HMVEC-LBl	Q2	GO:0042531	biological_process	positive regulation of tyrosine phosphorylation of STAT protein	5.03	0.00706
HMG-A;ATF2	M00750;M00188	3644490	HMVEC-dNeo	Q0	GO:0002312	biological_process	B cell activation involved in immune response	5.03	0.00713
HMG-A;ATF2	M00750;M00801	5159488	HMVEC-dBl-Ad	Q0	GO:0019220	biological_process	regulation of phosphate metabolic process	5.03	0.00184
HMG-A;ATF2	M00750;M00801	5153779	HMVEC-dAd	Q0	GO:0048583	biological_process	regulation of response to stimulus	5.03	0.00126
HMG-A;ATF2	M00750;M00801	5189464	HMVEC-LLy	Q0	GO:0019220	biological_process	regulation of phosphate metabolic process	5.03	0.00397
HMG-A;ATF2	M00750;M00172	2333445	HMVEC-dBl-Ad	Q0	GO:0030055	cellular_component	cell-substrate junction	5.02	0.00548
HMG-A;ATF2	M00750;M00801			Q0	GO:0034329	biological_process	cell junction assembly	5.02	0.00737
HMG-A;ATF2	M00750;M00801	5178960	HMVEC-dNeo	Q0	GO:0042060	biological_process	wound healing	5.02	0.00121
HMG-A;ATF2	M00750;M00801	5302443	NB4	Q1	GO:0043226	cellular_component	organelle	5.02	0.00578
HMG-A;ATF2	M00750;M00172	2350073	HMVEC-dLy-Neo	Q0	GO:0051174	biological_process	regulation of phosphorus metabolic process	5.01	0.0023
HMG-A;ATF2	M00750;M00188	3640569	HMVEC-dLy-Neo	Q0	GO:0009966	biological_process	regulation of signal transduction	5.01	0.00838
HMG-A;ATF2	M00750;M00188	3626337	HMVEC-dAd	Q0	GO:0005856	cellular_component	cytoskeleton	5.01	0.00537
HMG-A;ATF2	M00750;M00801	5174311	HMVEC-dLy-Neo	Q0	GO:0030029	biological_process	actin filament-based process	5.01	0.00202
HMG-A;ATF2	M00750;M00801	5153779	HMVEC-dAd	Q0	GO:0030154	biological_process	cell differentiation	5.01	0.00127
HMG-A;ATF2	M00750;M00172	2333445	HMVEC-dBl-Ad	Q0	GO:0007044	biological_process	cell-substrate junction assembly	5	0.00548
HMG-A;ATF2	M00750;M00801			Q0	GO:0005911	cellular_component	cell-cell junction	5	0.00737
HMG-A;ATF2	M00750;M00801	5169387	HMVEC-dLy-Ad	Q0	GO:0007264	biological_process	small GTPase mediated signal transduction	5	0.00278
HMG-A;ATF2	M00750;M00172	2350073	HMVEC-dLy-Neo	Q0	GO:0005911	cellular_component	cell-cell junction	4.99	0.0023
HMG-A;ATF2	M00750;M00172	2354562	HMVEC-dNeo	Q0	GO:0005912	cellular_component	adherens junction	4.99	0.00425
HMG-A;ATF2	M00750;M00801	5174311	HMVEC-dLy-Neo	Q0	GO:0034329	biological_process	cell junction assembly	4.99	0.00207
HMG-A;ATF2	M00750;M00801	5178960	HMVEC-dNeo	Q0	GO:0045216	biological_process	cell-cell junction organization	4.99	0.00127
HMG-A;ATF2	M00750;M00801	5189464	HMVEC-LLy	Q0	GO:0070161	cellular_component	anchoring junction	4.99	0.00408
HMG-A;ATF2	M00750;M00801	5178960	HMVEC-dNeo	Q0	GO:0006928	biological_process	cellular component movement	4.98	0.00128
HMG-A;ATF2	M00750;M00801	5153779	HMVEC-dAd	Q0	GO:0051128	biological_process	regulation of cellular component organization	4.98	0.00136
HMG-A;ATF2	M00750;M00172	2418877	HUVEC	Q0	GO:0048041	biological_process	focal adhesion assembly	4.97	0.00817
HMG-A;ATF2	M00750;M00172	2418877	HUVEC	Q0	GO:0007045	biological_process	cell-substrate adherens junction assembly	4.97	0.00817
HMG-A;ATF2	M00750;M00801	5260729	HUVEC	Q0	GO:0051128	biological_process	regulation of cellular component organization	4.97	0.0029
HMG-A;ATF2	M00750;M00801	5184182	HMVEC-LBl	Q0	GO:0010646	biological_process	regulation of cell communication	4.97	0.00296
HMG-A;ATF2	M00750;M00801	5178960	HMVEC-dNeo	Q0	GO:1902531	biological_process	regulation of intracellular signal transduction	4.97	0.00128
HMG-A;ATF2	M00750;M00801	5169387	HMVEC-dLy-Ad	Q0	GO:0005088	molecular_function	Ras guanyl-nucleotide exchange factor activity	4.97	0.00278
HMG-A;ATF2	M00750;M00188	3626337	HMVEC-dAd	Q0	GO:0031252	cellular_component	cell leading edge	4.96	0.00544
HMG-A;ATF2	M00750;M00801	5260729	HUVEC	Q0	GO:0005923	cellular_component	tight junction	4.96	0.0029
HMG-A;ATF2	M00750;M00801	5260729	HUVEC	Q0	GO:0070160	cellular_component	occluding junction	4.96	0.0029
HMG-A;ATF2	M00750;M00801	5174311	HMVEC-dLy-Neo	Q0	GO:0044430	cellular_component	cytoskeletal part	4.96	0.00212
HMG-A;ATF2	M00750;M00801	5153779	HMVEC-dAd	Q0	GO:0004713	molecular_function	protein tyrosine kinase activity	4.96	0.00137
HMG-A;ATF2	M00750;M00172	2418877	HUVEC	Q0	GO:0042641	cellular_component	actomyosin	4.95	0.00817
HMG-A;ATF2	M00750;M00172	2347487	HMVEC-dLy-Ad	Q0	GO:0005938	cellular_component	cell cortex	4.95	0.00899
HMG-A;ATF2	M00750;M00801	5260729	HUVEC	Q0	GO:0044430	cellular_component	cytoskeletal part	4.95	0.0029
HMG-A;ATF2	M00750;M00801	5178960	HMVEC-dNeo	Q0	GO:0007265	biological_process	Ras protein signal transduction	4.95	0.00133
HMG-A;ATF2	M00750;M00801	5153779	HMVEC-dAd	Q0	GO:0005088	molecular_function	Ras guanyl-nucleotide exchange factor activity	4.95	0.00138
HMG-A;ATF2	M00750;M00172	2357793	HMVEC-LBl	Q0	GO:0051179	biological_process	localization	4.94	0.00467
HMG-A;ATF2	M00750;M00188	3640569	HMVEC-dLy-Neo	Q2	GO:0042531	biological_process	positive regulation of tyrosine phosphorylation of STAT protein	4.94	0.00882
HMG-A;ATF2	M00750;M00188	3626337	HMVEC-dAd	Q0	GO:0031589	biological_process	cell-substrate adhesion	4.94	0.00544
HMG-A;ATF2	M00750;M00801	5229723	HRGEC	Q0	GO:0015629	cellular_component	actin cytoskeleton	4.94	0.00378
HMG-A;ATF2	M00750;M00801	5169387	HMVEC-dLy-Ad	Q0	GO:0033121	biological_process	regulation of purine nucleotide catabolic process	4.94	0.00279
HMG-A;ATF2	M00750;M00801	5169387	HMVEC-dLy-Ad	Q0	GO:0006793	biological_process	phosphorus metabolic process	4.94	0.00279
HMG-A;ATF2	M00750;M00172	2329241	HMVEC-dAd	Q0	GO:0019220	biological_process	regulation of phosphate metabolic process	4.93	0.00249
HMG-A;ATF2	M00750;M00172	2329241	HMVEC-dAd	Q0	GO:0005089	molecular_function	Rho guanyl-nucleotide exchange factor activity	4.93	0.00249
HMG-A;ATF2	M00750;M00188			Q6	GO:0051249	biological_process	regulation of lymphocyte activation	4.93	0.00975
HMG-A;ATF2	M00750;M00801	5159488	HMVEC-dBl-Ad	Q0	GO:0044430	cellular_component	cytoskeletal part	4.93	0.00224
HMG-A;ATF2	M00750;M00801	5153779	HMVEC-dAd	Q0	GO:0048468	biological_process	cell development	4.93	0.00142
HMG-A;ATF2	M00750;M00172	2418877	HUVEC	Q0	GO:0006796	biological_process	phosphate-containing compound metabolic process	4.92	0.00817
HMG-A;ATF2	M00750;M00172	2329241	HMVEC-dAd	Q0	GO:0006796	biological_process	phosphate-containing compound metabolic process	4.92	0.00249
HMG-A;ATF2	M00750;M00801	5169387	HMVEC-dLy-Ad	Q0	GO:0030811	biological_process	regulation of nucleotide catabolic process	4.92	0.00279
HMG-A;ATF2	M00750;M00188	3648243	HMVEC-LBl	Q0	GO:0007044	biological_process	cell-substrate junction assembly	4.91	0.00505
HMG-A;ATF2	M00750;M00188	3834571	Th2_Wb54553204	Q0	GO:0030182	biological_process	neuron differentiation	4.91	0.00445
HMG-A;ATF2	M00750;M00801	5229723	HRGEC	Q0	GO:0003779	molecular_function	actin binding	4.91	0.0038
HMG-A;ATF2	M00750;M00801	5164428	HMVEC-dBl-Neo	Q0	GO:0044430	cellular_component	cytoskeletal part	4.91	0.00418
HMG-A;ATF2	M00750;M00801	5178960	HMVEC-dNeo	Q0	GO:0009154	biological_process	purine ribonucleotide catabolic process	4.91	0.00142
HMG-A;ATF2	M00750;M00801	5153779	HMVEC-dAd	Q0	GO:1902531	biological_process	regulation of intracellular signal transduction	4.91	0.00145
HMG-A;ATF2	M00750;M00801	5189464	HMVEC-LLy	Q0	GO:0051174	biological_process	regulation of phosphorus metabolic process	4.91	0.0046
HMG-A;ATF2	M00750;M00172	2357793	HMVEC-LBl	Q0	GO:0030055	cellular_component	cell-substrate junction	4.9	0.00475
HMG-A;ATF2	M00750;M00801	5178960	HMVEC-dNeo	Q0	GO:0009261	biological_process	ribonucleotide catabolic process	4.9	0.00144
HMG-A;ATF2	M00750;M00801	5169387	HMVEC-dLy-Ad	Q0	GO:0031252	cellular_component	cell leading edge	4.9	0.00279
HMG-A;ATF2	M00750;M00188	3626337	HMVEC-dAd	Q0	GO:0007160	biological_process	cell-matrix adhesion	4.89	0.00544
HMG-A;ATF2	M00750;M00188	3626337	HMVEC-dAd	Q0	GO:0043168	molecular_function	anion binding	4.89	0.00544
HMG-A;ATF2	M00750;M00801	5260729	HUVEC	Q0	GO:0042641	cellular_component	actomyosin	4.89	0.00298
HMG-A;ATF2	M00750;M00801	5153779	HMVEC-dAd	Q0	GO:0040011	biological_process	locomotion	4.89	0.0015
HMG-A;ATF2	M00750;M00801	5169387	HMVEC-dLy-Ad	Q0	GO:0009966	biological_process	regulation of signal transduction	4.89	0.00279
HMG-A;ATF2	M00750;M00801	5169387	HMVEC-dLy-Ad	Q0	GO:0034330	biological_process	cell junction organization	4.89	0.00279
HMG-A;ATF2	M00750;M00172	2418877	HUVEC	Q0	GO:0034330	biological_process	cell junction organization	4.88	0.00817
HMG-A;ATF2	M00750;M00172	2350073	HMVEC-dLy-Neo	Q0	GO:0030055	cellular_component	cell-substrate junction	4.88	0.00284
HMG-A;ATF2	M00750;M00172	2329241	HMVEC-dAd	Q0	GO:0035023	biological_process	regulation of Rho protein signal transduction	4.88	0.00249
HMG-A;ATF2	M00750;M00801	5159488	HMVEC-dBl-Ad	Q0	GO:0051174	biological_process	regulation of phosphorus metabolic process	4.88	0.0024
HMG-A;ATF2	M00750;M00801	5159488	HMVEC-dBl-Ad	Q0	GO:0034333	biological_process	adherens junction assembly	4.88	0.0024
HMG-A;ATF2	M00750;M00801	5153779	HMVEC-dAd	Q0	GO:0048869	biological_process	cellular developmental process	4.88	0.0015
HMG-A;ATF2	M00750;M00172	2357793	HMVEC-LBl	Q0	GO:0045216	biological_process	cell-cell junction organization	4.87	0.00476
HMG-A;ATF2	M00750;M00801	5260729	HUVEC	Q0	GO:0005088	molecular_function	Ras guanyl-nucleotide exchange factor activity	4.87	0.00301
HMG-A;ATF2	M00750;M00801	5199511	HPAEC	Q0	GO:0003779	molecular_function	actin binding	4.87	0.00872
HMG-A;ATF2	M00750;M00801	5178960	HMVEC-dNeo	Q0	GO:0005096	molecular_function	GTPase activator activity	4.87	0.00148
HMG-A;ATF2	M00750;M00801	5153779	HMVEC-dAd	Q0	GO:0007015	biological_process	actin filament organization	4.87	0.00152
HMG-A;ATF2	M00750;M00172	2418877	HUVEC	Q0	GO:0006793	biological_process	phosphorus metabolic process	4.86	0.00817
HMG-A;ATF2	M00750;M00188	3644490	HMVEC-dNeo	Q0	GO:0002381	biological_process	immunoglobulin production involved in immunoglobulin mediated immune response	4.86	0.00924
HMG-A;ATF2	M00750;M00801	5164428	HMVEC-dBl-Neo	Q0	GO:0019898	cellular_component	extrinsic component of membrane	4.86	0.00449
HMG-A;ATF2	M00750;M00801	5184182	HMVEC-LBl	Q0	GO:0007044	biological_process	cell-substrate junction assembly	4.86	0.0037
HMG-A;ATF2	M00750;M00801	5189464	HMVEC-LLy	Q0	GO:0009966	biological_process	regulation of signal transduction	4.86	0.00485
HMG-A;ATF2	M00750;M00188	3629211	HMVEC-dBl-Ad	Q0	GO:0002381	biological_process	immunoglobulin production involved in immunoglobulin mediated immune response	4.85	0.00951
HMG-A;ATF2	M00750;M00801			Q0	GO:0034330	biological_process	cell junction organization	4.85	0.00928
HMG-A;ATF2	M00750;M00801	5174311	HMVEC-dLy-Neo	Q0	GO:0048041	biological_process	focal adhesion assembly	4.85	0.00267
HMG-A;ATF2	M00750;M00801	5174311	HMVEC-dLy-Neo	Q0	GO:0007045	biological_process	cell-substrate adherens junction assembly	4.85	0.00267
HMG-A;ATF2	M00750;M00188	3648243	HMVEC-LBl	Q2	GO:0042509	biological_process	regulation of tyrosine phosphorylation of STAT protein	4.84	0.00706
HMG-A;ATF2	M00750;M00801	5178960	HMVEC-dNeo	Q0	GO:0048522	biological_process	positive regulation of cellular process	4.84	0.00158
HMG-A;ATF2	M00750;M00801	5189464	HMVEC-LLy	Q0	GO:0023051	biological_process	regulation of signaling	4.84	0.00485
HMG-A;ATF2	M00750;M00172	2418877	HUVEC	Q0	GO:0035023	biological_process	regulation of Rho protein signal transduction	4.82	0.00817
HMG-A;ATF2	M00750;M00172	2329241	HMVEC-dAd	Q0	GO:0005088	molecular_function	Ras guanyl-nucleotide exchange factor activity	4.82	0.0027
HMG-A;ATF2	M00750;M00172	2329241	HMVEC-dAd	Q0	GO:0051174	biological_process	regulation of phosphorus metabolic process	4.82	0.0027
HMG-A;ATF2	M00750;M00188	3629211	HMVEC-dBl-Ad	Q0	GO:0007160	biological_process	cell-matrix adhesion	4.82	0.00951
HMG-A;ATF2	M00750;M00188	3626337	HMVEC-dAd	Q0	GO:0005089	molecular_function	Rho guanyl-nucleotide exchange factor activity	4.82	0.00544
HMG-A;ATF2	M00750;M00801	5184182	HMVEC-LBl	Q0	GO:0023051	biological_process	regulation of signaling	4.82	0.00385
HMG-A;ATF2	M00750;M00172	2329241	HMVEC-dAd	Q0	GO:0005925	cellular_component	focal adhesion	4.81	0.0027
HMG-A;ATF2	M00750;M00172	2329241	HMVEC-dAd	Q0	GO:0009653	biological_process	anatomical structure morphogenesis	4.81	0.0027
HMG-A;ATF2	M00750;M00801	5260729	HUVEC	Q0	GO:0009653	biological_process	anatomical structure morphogenesis	4.81	0.00332
HMG-A;ATF2	M00750;M00801	5174311	HMVEC-dLy-Neo	Q0	GO:0048583	biological_process	regulation of response to stimulus	4.81	0.00272
HMG-A;ATF2	M00750;M00801	5153779	HMVEC-dAd	Q0	GO:0051179	biological_process	localization	4.81	0.0017
HMG-A;ATF2	M00750;M00801	5189464	HMVEC-LLy	Q0	GO:0034329	biological_process	cell junction assembly	4.81	0.00485
HMG-A;ATF2	M00750;M00801	5164428	HMVEC-dBl-Neo	Q0	GO:0009966	biological_process	regulation of signal transduction	4.8	0.00491
HMG-A;ATF2	M00750;M00801	5169387	HMVEC-dLy-Ad	Q0	GO:0023051	biological_process	regulation of signaling	4.8	0.00302
HMG-A;ATF2	M00750;M00172	2350073	HMVEC-dLy-Neo	Q0	GO:0043005	cellular_component	neuron projection	4.79	0.00331
HMG-A;ATF2	M00750;M00172	2350073	HMVEC-dLy-Neo	Q0	GO:0042995	cellular_component	cell projection	4.79	0.00331
HMG-A;ATF2	M00750;M00801			Q0	GO:0005925	cellular_component	focal adhesion	4.79	0.00992
HMG-A;ATF2	M00750;M00801			Q0	GO:0030055	cellular_component	cell-substrate junction	4.79	0.00992
HMG-A;ATF2	M00750;M00801	5159488	HMVEC-dBl-Ad	Q0	GO:0034332	biological_process	adherens junction organization	4.79	0.0028
HMG-A;ATF2	M00750;M00801	5229723	HRGEC	Q0	GO:0010646	biological_process	regulation of cell communication	4.79	0.00483
HMG-A;ATF2	M00750;M00801	5189464	HMVEC-LLy	Q0	GO:0010646	biological_process	regulation of cell communication	4.79	0.00485
HMG-A;ATF2	M00750;M00172	2357793	HMVEC-LBl	Q0	GO:0023051	biological_process	regulation of signaling	4.78	0.00545
HMG-A;ATF2	M00750;M00801	5260729	HUVEC	Q0	GO:0031252	cellular_component	cell leading edge	4.78	0.00347
HMG-A;ATF2	M00750;M00801	5169387	HMVEC-dLy-Ad	Q0	GO:0007015	biological_process	actin filament organization	4.78	0.00313
HMG-A;ATF2	M00750;M00172	2350073	HMVEC-dLy-Neo	Q0	GO:0031252	cellular_component	cell leading edge	4.77	0.00331
HMG-A;ATF2	M00750;M00172	2354562	HMVEC-dNeo	Q0	GO:0031252	cellular_component	cell leading edge	4.77	0.00634
HMG-A;ATF2	M00750;M00801			Q0	GO:0005088	molecular_function	Ras guanyl-nucleotide exchange factor activity	4.77	0.00992
HMG-A;ATF2	M00750;M00801	5260729	HUVEC	Q0	GO:0006928	biological_process	cellular component movement	4.77	0.00347
HMG-A;ATF2	M00750;M00801	5184182	HMVEC-LBl	Q0	GO:0015629	cellular_component	actin cytoskeleton	4.77	0.00417
HMG-A;ATF2	M00750;M00801	5174311	HMVEC-dLy-Neo	Q0	GO:0009118	biological_process	regulation of nucleoside metabolic process	4.77	0.0029
HMG-A;ATF2	M00750;M00801	5178960	HMVEC-dNeo	Q0	GO:0048518	biological_process	positive regulation of biological process	4.77	0.00181
HMG-A;ATF2	M00750;M00801	5169387	HMVEC-dLy-Ad	Q0	GO:0009154	biological_process	purine ribonucleotide catabolic process	4.77	0.00313
HMG-A;ATF2	M00750;M00801	5189464	HMVEC-LLy	Q0	GO:0030695	molecular_function	GTPase regulator activity	4.77	0.00485
HMG-A;ATF2	M00750;M00172	2329241	HMVEC-dAd	Q0	GO:0019898	cellular_component	extrinsic component of membrane	4.76	0.00274
HMG-A;ATF2	M00750;M00801	5229723	HRGEC	Q0	GO:0030169	molecular_function	low-density lipoprotein particle binding	4.76	0.00489
HMG-A;ATF2	M00750;M00801	5260729	HUVEC	Q0	GO:0019220	biological_process	regulation of phosphate metabolic process	4.76	0.00347
HMG-A;ATF2	M00750;M00801	5184182	HMVEC-LBl	Q0	GO:0019220	biological_process	regulation of phosphate metabolic process	4.76	0.00417
HMG-A;ATF2	M00750;M00801	5178960	HMVEC-dNeo	Q0	GO:0034332	biological_process	adherens junction organization	4.76	0.00183
HMG-A;ATF2	M00750;M00801	5178960	HMVEC-dNeo	Q0	GO:0007163	biological_process	establishment or maintenance of cell polarity	4.76	0.00183
HMG-A;ATF2	M00750;M00172	2357793	HMVEC-LBl	Q0	GO:0007160	biological_process	cell-matrix adhesion	4.75	0.00551
HMG-A;ATF2	M00750;M00188	3648243	HMVEC-LBl	Q2	GO:0046427	biological_process	positive regulation of JAK-STAT cascade	4.75	0.00706
HMG-A;ATF2	M00750;M00188	3640569	HMVEC-dLy-Neo	Q2	GO:0042509	biological_process	regulation of tyrosine phosphorylation of STAT protein	4.75	0.00882
HMG-A;ATF2	M00750;M00801	5169387	HMVEC-dLy-Ad	Q0	GO:0009261	biological_process	ribonucleotide catabolic process	4.75	0.00313
HMG-A;ATF2	M00750;M00801	5178960	HMVEC-dNeo	Q0	GO:0009893	biological_process	positive regulation of metabolic process	4.74	0.00183
HMG-A;ATF2	M00750;M00801	5169387	HMVEC-dLy-Ad	Q0	GO:0070161	cellular_component	anchoring junction	4.74	0.00313
HMG-A;ATF2	M00750;M00172	2333445	HMVEC-dBl-Ad	Q0	GO:0005925	cellular_component	focal adhesion	4.73	0.00886
HMG-A;ATF2	M00750;M00172	2418877	HUVEC	Q0	GO:0005912	cellular_component	adherens junction	4.73	0.00817
HMG-A;ATF2	M00750;M00172	2357793	HMVEC-LBl	Q0	GO:0010646	biological_process	regulation of cell communication	4.73	0.00551
HMG-A;ATF2	M00750;M00172	2329241	HMVEC-dAd	Q0	GO:0007266	biological_process	Rho protein signal transduction	4.73	0.00284
HMG-A;ATF2	M00750;M00188	3648243	HMVEC-LBl	Q2	GO:0007260	biological_process	tyrosine phosphorylation of STAT protein	4.73	0.00706
HMG-A;ATF2	M00750;M00188	3648243	HMVEC-LBl	Q0	GO:0010646	biological_process	regulation of cell communication	4.73	0.00707
HMG-A;ATF2	M00750;M00188	3648243	HMVEC-LBl	Q0	GO:0034329	biological_process	cell junction assembly	4.73	0.00707
HMG-A;ATF2	M00750;M00172	2333445	HMVEC-dBl-Ad	Q0	GO:0070161	cellular_component	anchoring junction	4.72	0.00886
HMG-A;ATF2	M00750;M00172	2357793	HMVEC-LBl	Q0	GO:0005088	molecular_function	Ras guanyl-nucleotide exchange factor activity	4.72	0.00551
HMG-A;ATF2	M00750;M00172	2329241	HMVEC-dAd	Q0	GO:0030036	biological_process	actin cytoskeleton organization	4.72	0.00284
HMG-A;ATF2	M00750;M00188	3648243	HMVEC-LBl	Q0	GO:0005088	molecular_function	Ras guanyl-nucleotide exchange factor activity	4.72	0.00707
HMG-A;ATF2	M00750;M00801	5159488	HMVEC-dBl-Ad	Q0	GO:0007160	biological_process	cell-matrix adhesion	4.72	0.00325
HMG-A;ATF2	M00750;M00801	5178960	HMVEC-dNeo	Q0	GO:0016043	biological_process	cellular component organization	4.72	0.00189
HMG-A;ATF2	M00750;M00801	5169387	HMVEC-dLy-Ad	Q0	GO:0005912	cellular_component	adherens junction	4.72	0.00313
HMG-A;ATF2	M00750;M00801	5159488	HMVEC-dBl-Ad	Q0	GO:0007155	biological_process	cell adhesion	4.71	0.00325
HMG-A;ATF2	M00750;M00801	5184182	HMVEC-LBl	Q0	GO:0019898	cellular_component	extrinsic component of membrane	4.71	0.00443
HMG-A;ATF2	M00750;M00801	5174311	HMVEC-dLy-Neo	Q0	GO:0007265	biological_process	Ras protein signal transduction	4.71	0.00323
HMG-A;ATF2	M00750;M00801	5178960	HMVEC-dNeo	Q0	GO:0031329	biological_process	regulation of cellular catabolic process	4.71	0.00193
HMG-A;ATF2	M00750;M00801	5153779	HMVEC-dAd	Q0	GO:0048518	biological_process	positive regulation of biological process	4.71	0.00214
HMG-A;ATF2	M00750;M00801	5153779	HMVEC-dAd	Q0	GO:0006793	biological_process	phosphorus metabolic process	4.7	0.00214
HMG-A;ATF2	M00750;M00172	2418877	HUVEC	Q0	GO:0019220	biological_process	regulation of phosphate metabolic process	4.69	0.00817
HMG-A;ATF2	M00750;M00172	2329241	HMVEC-dAd	Q0	GO:0048522	biological_process	positive regulation of cellular process	4.69	0.00291
HMG-A;ATF2	M00750;M00801	5174311	HMVEC-dLy-Neo	Q0	GO:1900542	biological_process	regulation of purine nucleotide metabolic process	4.69	0.00329
HMG-A;ATF2	M00750;M00801	5153779	HMVEC-dAd	Q0	GO:0071495	biological_process	cellular response to endogenous stimulus	4.69	0.00214
HMG-A;ATF2	M00750;M00801	5153779	HMVEC-dAd	Q0	GO:0048870	biological_process	cell motility	4.69	0.00214
HMG-A;ATF2	M00750;M00801	5153779	HMVEC-dAd	Q0	GO:0051674	biological_process	localization of cell	4.69	0.00214
HMG-A;ATF2	M00750;M00172	2357793	HMVEC-LBl	Q0	GO:0034333	biological_process	adherens junction assembly	4.68	0.00551
HMG-A;ATF2	M00750;M00188	3626337	HMVEC-dAd	Q0	GO:0005925	cellular_component	focal adhesion	4.68	0.00691
HMG-A;ATF2	M00750;M00172	2329241	HMVEC-dAd	Q0	GO:0006793	biological_process	phosphorus metabolic process	4.67	0.00299
HMG-A;ATF2	M00750;M00801	5159488	HMVEC-dBl-Ad	Q0	GO:0022610	biological_process	biological adhesion	4.67	0.00343
HMG-A;ATF2	M00750;M00172	2329241	HMVEC-dAd	Q0	GO:0031234	cellular_component	extrinsic component of cytoplasmic side of plasma membrane	4.66	0.00299
HMG-A;ATF2	M00750;M00188	3640569	HMVEC-dLy-Neo	Q2	GO:0046427	biological_process	positive regulation of JAK-STAT cascade	4.66	0.00882
HMG-A;ATF2	M00750;M00172	2333445	HMVEC-dBl-Ad	Q0	GO:0046777	biological_process	protein autophosphorylation	4.65	0.00889
HMG-A;ATF2	M00750;M00801	5260729	HUVEC	Q0	GO:0034333	biological_process	adherens junction assembly	4.65	0.00424
HMG-A;ATF2	M00750;M00801	5184182	HMVEC-LBl	Q0	GO:0070848	biological_process	response to growth factor	4.65	0.00492
HMG-A;ATF2	M00750;M00801	5178960	HMVEC-dNeo	Q0	GO:1902589	biological_process	single-organism organelle organization	4.65	0.00215
HMG-A;ATF2	M00750;M00801	5178960	HMVEC-dNeo	Q0	GO:0030027	cellular_component	lamellipodium	4.65	0.00215
HMG-A;ATF2	M00750;M00801	5178960	HMVEC-dNeo	Q0	GO:0007044	biological_process	cell-substrate junction assembly	4.65	0.00215
HMG-A;ATF2	M00750;M00172	2350073	HMVEC-dLy-Neo	Q0	GO:0007265	biological_process	Ras protein signal transduction	4.64	0.00418
HMG-A;ATF2	M00750;M00172	2329241	HMVEC-dAd	Q0	GO:0005924	cellular_component	cell-substrate adherens junction	4.64	0.00299
HMG-A;ATF2	M00750;M00188	3640569	HMVEC-dLy-Neo	Q2	GO:0007260	biological_process	tyrosine phosphorylation of STAT protein	4.64	0.00882
HMG-A;ATF2	M00750;M00801	5178960	HMVEC-dNeo	Q0	GO:0030030	biological_process	cell projection organization	4.64	0.00215
HMG-A;ATF2	M00750;M00801	5169387	HMVEC-dLy-Ad	Q0	GO:0005856	cellular_component	cytoskeleton	4.64	0.0037
HMG-A;ATF2	M00750;M00188	3626337	HMVEC-dAd	Q0	GO:0005911	cellular_component	cell-cell junction	4.63	0.00733
HMG-A;ATF2	M00750;M00801	5159488	HMVEC-dBl-Ad	Q0	GO:0045216	biological_process	cell-cell junction organization	4.63	0.00365
HMG-A;ATF2	M00750;M00801	5260729	HUVEC	Q0	GO:0071813	molecular_function	lipoprotein particle binding	4.63	0.0043
HMG-A;ATF2	M00750;M00801	5260729	HUVEC	Q0	GO:0071814	molecular_function	protein-lipid complex binding	4.63	0.0043
HMG-A;ATF2	M00750;M00801	5169387	HMVEC-dLy-Ad	Q0	GO:0008092	molecular_function	cytoskeletal protein binding	4.63	0.0037
HMG-A;ATF2	M00750;M00172	2357793	HMVEC-LBl	Q0	GO:0006796	biological_process	phosphate-containing compound metabolic process	4.62	0.00599
HMG-A;ATF2	M00750;M00188	3626337	HMVEC-dAd	Q0	GO:0019898	cellular_component	extrinsic component of membrane	4.62	0.00733
HMG-A;ATF2	M00750;M00801	5260729	HUVEC	Q0	GO:0051174	biological_process	regulation of phosphorus metabolic process	4.62	0.0043
HMG-A;ATF2	M00750;M00801	5260729	HUVEC	Q0	GO:0007044	biological_process	cell-substrate junction assembly	4.62	0.0043
HMG-A;ATF2	M00750;M00801	5184182	HMVEC-LBl	Q0	GO:0051174	biological_process	regulation of phosphorus metabolic process	4.62	0.00499
HMG-A;ATF2	M00750;M00801	5184182	HMVEC-LBl	Q0	GO:0045216	biological_process	cell-cell junction organization	4.62	0.00499
HMG-A;ATF2	M00750;M00172	2357793	HMVEC-LBl	Q0	GO:0005925	cellular_component	focal adhesion	4.61	0.00599
HMG-A;ATF2	M00750;M00172	2329241	HMVEC-dAd	Q0	GO:0042060	biological_process	wound healing	4.61	0.00315
HMG-A;ATF2	M00750;M00801	5229723	HRGEC	Q0	GO:0006928	biological_process	cellular component movement	4.6	0.0068
HMG-A;ATF2	M00750;M00801	5178960	HMVEC-dNeo	Q0	GO:1901565	biological_process	organonitrogen compound catabolic process	4.6	0.00228
HMG-A;ATF2	M00750;M00801	5178960	HMVEC-dNeo	Q0	GO:0009207	biological_process	purine ribonucleoside triphosphate catabolic process	4.6	0.00228
HMG-A;ATF2	M00750;M00801	5178960	HMVEC-dNeo	Q0	GO:0009203	biological_process	ribonucleoside triphosphate catabolic process	4.6	0.00228
HMG-A;ATF2	M00750;M00801	5153779	HMVEC-dAd	Q0	GO:0007169	biological_process	transmembrane receptor protein tyrosine kinase signaling pathway	4.6	0.00247
HMG-A;ATF2	M00750;M00172	2350073	HMVEC-dLy-Neo	Q0	GO:0046777	biological_process	protein autophosphorylation	4.59	0.00455
HMG-A;ATF2	M00750;M00188	3648243	HMVEC-LBl	Q0	GO:0034330	biological_process	cell junction organization	4.59	0.00814
HMG-A;ATF2	M00750;M00801	5184182	HMVEC-LBl	Q0	GO:0071363	biological_process	cellular response to growth factor stimulus	4.59	0.00507
HMG-A;ATF2	M00750;M00801	5174311	HMVEC-dLy-Neo	Q0	GO:0006140	biological_process	regulation of nucleotide metabolic process	4.59	0.0041
HMG-A;ATF2	M00750;M00172	2418877	HUVEC	Q0	GO:0045216	biological_process	cell-cell junction organization	4.58	0.00817
HMG-A;ATF2	M00750;M00172	2418877	HUVEC	Q0	GO:0051174	biological_process	regulation of phosphorus metabolic process	4.58	0.00817
HMG-A;ATF2	M00750;M00172	2357793	HMVEC-LBl	Q0	GO:0070161	cellular_component	anchoring junction	4.58	0.006
HMG-A;ATF2	M00750;M00172	2357793	HMVEC-LBl	Q0	GO:0006793	biological_process	phosphorus metabolic process	4.58	0.006
HMG-A;ATF2	M00750;M00172	2354562	HMVEC-dNeo	Q0	GO:0070161	cellular_component	anchoring junction	4.58	0.00921
HMG-A;ATF2	M00750;M00801	5169387	HMVEC-dLy-Ad	Q0	GO:1900542	biological_process	regulation of purine nucleotide metabolic process	4.58	0.00394
HMG-A;ATF2	M00750;M00801	5178960	HMVEC-dNeo	Q0	GO:0009146	biological_process	purine nucleoside triphosphate catabolic process	4.57	0.00234
HMG-A;ATF2	M00750;M00801	5178960	HMVEC-dNeo	Q0	GO:0034333	biological_process	adherens junction assembly	4.57	0.00234
HMG-A;ATF2	M00750;M00172	2329241	HMVEC-dAd	Q0	GO:0031252	cellular_component	cell leading edge	4.56	0.00345
HMG-A;ATF2	M00750;M00188	3626337	HMVEC-dAd	Q0	GO:0031234	cellular_component	extrinsic component of cytoplasmic side of plasma membrane	4.56	0.00756
HMG-A;ATF2	M00750;M00801	5159488	HMVEC-dBl-Ad	Q0	GO:0006928	biological_process	cellular component movement	4.56	0.00418
HMG-A;ATF2	M00750;M00801	5178960	HMVEC-dNeo	Q0	GO:0007596	biological_process	blood coagulation	4.56	0.00235
HMG-A;ATF2	M00750;M00801	5153779	HMVEC-dAd	Q0	GO:0007155	biological_process	cell adhesion	4.56	0.00267
HMG-A;ATF2	M00750;M00801	5189464	HMVEC-LLy	Q0	GO:0034330	biological_process	cell junction organization	4.56	0.0074
HMG-A;ATF2	M00750;M00188	3648243	HMVEC-LBl	Q0	GO:0005085	molecular_function	guanyl-nucleotide exchange factor activity	4.55	0.00847
HMG-A;ATF2	M00750;M00801	5184182	HMVEC-LBl	Q0	GO:0048041	biological_process	focal adhesion assembly	4.55	0.00539
HMG-A;ATF2	M00750;M00801	5184182	HMVEC-LBl	Q0	GO:0007045	biological_process	cell-substrate adherens junction assembly	4.55	0.00539
HMG-A;ATF2	M00750;M00172	2350073	HMVEC-dLy-Neo	Q0	GO:0005925	cellular_component	focal adhesion	4.54	0.00493
HMG-A;ATF2	M00750;M00172	2357793	HMVEC-LBl	Q0	GO:0006468	biological_process	protein phosphorylation	4.53	0.00622
HMG-A;ATF2	M00750;M00172	2329241	HMVEC-dAd	Q0	GO:0015629	cellular_component	actin cytoskeleton	4.53	0.00361
HMG-A;ATF2	M00750;M00188	3648243	HMVEC-LBl	Q0	GO:0023051	biological_process	regulation of signaling	4.53	0.00847
HMG-A;ATF2	M00750;M00801	5159488	HMVEC-dBl-Ad	Q0	GO:0016773	molecular_function	phosphotransferase activity, alcohol group as acceptor	4.53	0.00441
HMG-A;ATF2	M00750;M00801	5174311	HMVEC-dLy-Neo	Q0	GO:0030695	molecular_function	GTPase regulator activity	4.53	0.00456
HMG-A;ATF2	M00750;M00801	5178960	HMVEC-dNeo	Q0	GO:0045937	biological_process	positive regulation of phosphate metabolic process	4.53	0.00245
HMG-A;ATF2	M00750;M00801	5178960	HMVEC-dNeo	Q0	GO:0010562	biological_process	positive regulation of phosphorus metabolic process	4.53	0.00245
HMG-A;ATF2	M00750;M00801	5178960	HMVEC-dNeo	Q0	GO:0014074	biological_process	response to purine-containing compound	4.53	0.00245
HMG-A;ATF2	M00750;M00801	5153779	HMVEC-dAd	Q0	GO:0022610	biological_process	biological adhesion	4.53	0.00285
HMG-A;ATF2	M00750;M00188	3626337	HMVEC-dAd	Q0	GO:0051179	biological_process	localization	4.52	0.0078
HMG-A;ATF2	M00750;M00801	5189464	HMVEC-LLy	Q0	GO:0060589	molecular_function	nucleoside-triphosphatase regulator activity	4.52	0.0076
HMG-A;ATF2	M00750;M00188	3626337	HMVEC-dAd	Q0	GO:0005924	cellular_component	cell-substrate adherens junction	4.51	0.0078
HMG-A;ATF2	M00750;M00801	5178960	HMVEC-dNeo	Q0	GO:0009143	biological_process	nucleoside triphosphate catabolic process	4.51	0.00248
HMG-A;ATF2	M00750;M00801	5164428	HMVEC-dBl-Neo	Q0	GO:0030036	biological_process	actin cytoskeleton organization	4.5	0.00934
HMG-A;ATF2	M00750;M00801	5174311	HMVEC-dLy-Neo	Q0	GO:0046578	biological_process	regulation of Ras protein signal transduction	4.5	0.00476
HMG-A;ATF2	M00750;M00801	5169387	HMVEC-dLy-Ad	Q0	GO:0015629	cellular_component	actin cytoskeleton	4.5	0.00465
HMG-A;ATF2	M00750;M00801	5164428	HMVEC-dBl-Neo	Q0	GO:0007155	biological_process	cell adhesion	4.49	0.00934
HMG-A;ATF2	M00750;M00801	5184182	HMVEC-LBl	Q0	GO:0006897	biological_process	endocytosis	4.49	0.00586
HMG-A;ATF2	M00750;M00801	5178960	HMVEC-dNeo	Q0	GO:0050817	biological_process	coagulation	4.49	0.00254
HMG-A;ATF2	M00750;M00801	5153779	HMVEC-dAd	Q0	GO:0031175	biological_process	neuron projection development	4.49	0.0031
HMG-A;ATF2	M00750;M00172	2357793	HMVEC-LBl	Q0	GO:0034332	biological_process	adherens junction organization	4.48	0.00672
HMG-A;ATF2	M00750;M00801	5159488	HMVEC-dBl-Ad	Q0	GO:0030036	biological_process	actin cytoskeleton organization	4.48	0.00487
HMG-A;ATF2	M00750;M00801	5164428	HMVEC-dBl-Neo	Q0	GO:0030029	biological_process	actin filament-based process	4.48	0.00934
HMG-A;ATF2	M00750;M00801	5178960	HMVEC-dNeo	Q0	GO:0009164	biological_process	nucleoside catabolic process	4.48	0.00258
HMG-A;ATF2	M00750;M00801	5169387	HMVEC-dLy-Ad	Q0	GO:0006140	biological_process	regulation of nucleotide metabolic process	4.48	0.0047
HMG-A;ATF2	M00750;M00801	5164428	HMVEC-dBl-Neo	Q0	GO:0019220	biological_process	regulation of phosphate metabolic process	4.47	0.00934
HMG-A;ATF2	M00750;M00801	5159488	HMVEC-dBl-Ad	Q0	GO:0007169	biological_process	transmembrane receptor protein tyrosine kinase signaling pathway	4.46	0.00493
HMG-A;ATF2	M00750;M00801	5260729	HUVEC	Q0	GO:0007155	biological_process	cell adhesion	4.46	0.00579
HMG-A;ATF2	M00750;M00801	5184182	HMVEC-LBl	Q0	GO:0030036	biological_process	actin cytoskeleton organization	4.46	0.006
HMG-A;ATF2	M00750;M00801	5178960	HMVEC-dNeo	Q0	GO:0007599	biological_process	hemostasis	4.46	0.00266
HMG-A;ATF2	M00750;M00801	5153779	HMVEC-dAd	Q0	GO:0004672	molecular_function	protein kinase activity	4.46	0.00328
HMG-A;ATF2	M00750;M00801	5164428	HMVEC-dBl-Neo	Q0	GO:0022610	biological_process	biological adhesion	4.45	0.00934
HMG-A;ATF2	M00750;M00801	5178960	HMVEC-dNeo	Q0	GO:0006152	biological_process	purine nucleoside catabolic process	4.45	0.00268
HMG-A;ATF2	M00750;M00801	5178960	HMVEC-dNeo	Q0	GO:0008047	molecular_function	enzyme activator activity	4.45	0.00268
HMG-A;ATF2	M00750;M00801	5178960	HMVEC-dNeo	Q0	GO:0046130	biological_process	purine ribonucleoside catabolic process	4.45	0.00268
HMG-A;ATF2	M00750;M00172	2350073	HMVEC-dLy-Neo	Q0	GO:0007167	biological_process	enzyme linked receptor protein signaling pathway	4.44	0.00604
HMG-A;ATF2	M00750;M00801	5164428	HMVEC-dBl-Neo	Q0	GO:0034332	biological_process	adherens junction organization	4.44	0.00934
HMG-A;ATF2	M00750;M00801	5174311	HMVEC-dLy-Neo	Q0	GO:0033121	biological_process	regulation of purine nucleotide catabolic process	4.44	0.00538
HMG-A;ATF2	M00750;M00801	5153779	HMVEC-dAd	Q0	GO:0000904	biological_process	cell morphogenesis involved in differentiation	4.44	0.00331
HMG-A;ATF2	M00750;M00172	2357793	HMVEC-LBl	Q0	GO:0005924	cellular_component	cell-substrate adherens junction	4.43	0.00721
HMG-A;ATF2	M00750;M00801	5178960	HMVEC-dNeo	Q0	GO:0006184	biological_process	GTP catabolic process	4.43	0.00272
HMG-A;ATF2	M00750;M00801	5164428	HMVEC-dBl-Neo	Q0	GO:0023051	biological_process	regulation of signaling	4.42	0.00934
HMG-A;ATF2	M00750;M00801	5164428	HMVEC-dBl-Neo	Q0	GO:0003779	molecular_function	actin binding	4.42	0.00934
HMG-A;ATF2	M00750;M00801	5260729	HUVEC	Q0	GO:0022610	biological_process	biological adhesion	4.42	0.00613
HMG-A;ATF2	M00750;M00801	5159488	HMVEC-dBl-Ad	Q0	GO:0010562	biological_process	positive regulation of phosphorus metabolic process	4.41	0.00545
HMG-A;ATF2	M00750;M00801	5159488	HMVEC-dBl-Ad	Q0	GO:0045937	biological_process	positive regulation of phosphate metabolic process	4.41	0.00545
HMG-A;ATF2	M00750;M00801	5184182	HMVEC-LBl	Q0	GO:0044430	cellular_component	cytoskeletal part	4.41	0.00658
HMG-A;ATF2	M00750;M00801	5174311	HMVEC-dLy-Neo	Q0	GO:0030811	biological_process	regulation of nucleotide catabolic process	4.41	0.00551
HMG-A;ATF2	M00750;M00801	5178960	HMVEC-dNeo	Q0	GO:1901658	biological_process	glycosyl compound catabolic process	4.41	0.00281
HMG-A;ATF2	M00750;M00801	5159488	HMVEC-dBl-Ad	Q0	GO:0016310	biological_process	phosphorylation	4.4	0.00545
HMG-A;ATF2	M00750;M00801	5178960	HMVEC-dNeo	Q0	GO:1901069	biological_process	guanosine-containing compound catabolic process	4.4	0.00285
HMG-A;ATF2	M00750;M00801	5184182	HMVEC-LBl	Q0	GO:0006796	biological_process	phosphate-containing compound metabolic process	4.39	0.00672
HMG-A;ATF2	M00750;M00801	5174311	HMVEC-dLy-Neo	Q0	GO:0007044	biological_process	cell-substrate junction assembly	4.39	0.0057
HMG-A;ATF2	M00750;M00801	5178960	HMVEC-dNeo	Q0	GO:0007015	biological_process	actin filament organization	4.39	0.00285
HMG-A;ATF2	M00750;M00801	5184182	HMVEC-LBl	Q0	GO:0016310	biological_process	phosphorylation	4.38	0.00672
HMG-A;ATF2	M00750;M00801	5178960	HMVEC-dNeo	Q0	GO:0051128	biological_process	regulation of cellular component organization	4.38	0.00293
HMG-A;ATF2	M00750;M00801	5153779	HMVEC-dAd	Q0	GO:0051056	biological_process	regulation of small GTPase mediated signal transduction	4.38	0.00382
HMG-A;ATF2	M00750;M00172	2350073	HMVEC-dLy-Neo	Q0	GO:0005924	cellular_component	cell-substrate adherens junction	4.37	0.00679
HMG-A;ATF2	M00750;M00801	5174311	HMVEC-dLy-Neo	Q0	GO:0007167	biological_process	enzyme linked receptor protein signaling pathway	4.37	0.00589
HMG-A;ATF2	M00750;M00801	5178960	HMVEC-dNeo	Q0	GO:1901136	biological_process	carbohydrate derivative catabolic process	4.37	0.00294
HMG-A;ATF2	M00750;M00801	5153779	HMVEC-dAd	Q0	GO:0016301	molecular_function	kinase activity	4.37	0.00384
HMG-A;ATF2	M00750;M00801	5164428	HMVEC-dBl-Neo	Q0	GO:0010646	biological_process	regulation of cell communication	4.36	0.00934
HMG-A;ATF2	M00750;M00801	5184182	HMVEC-LBl	Q0	GO:0004672	molecular_function	protein kinase activity	4.36	0.00688
HMG-A;ATF2	M00750;M00801	5178960	HMVEC-dNeo	Q0	GO:0031175	biological_process	neuron projection development	4.36	0.003
HMG-A;ATF2	M00750;M00801	5153779	HMVEC-dAd	Q0	GO:0031234	cellular_component	extrinsic component of cytoplasmic side of plasma membrane	4.36	0.00384
HMG-A;ATF2	M00750;M00801	5169387	HMVEC-dLy-Ad	Q0	GO:1901565	biological_process	organonitrogen compound catabolic process	4.36	0.00605
HMG-A;ATF2	M00750;M00172	2350073	HMVEC-dLy-Neo	Q0	GO:0007611	biological_process	learning or memory	4.35	0.00692
HMG-A;ATF2	M00750;M00801	5164428	HMVEC-dBl-Neo	Q0	GO:0042995	cellular_component	cell projection	4.35	0.00934
HMG-A;ATF2	M00750;M00801	5260729	HUVEC	Q0	GO:0048041	biological_process	focal adhesion assembly	4.35	0.00702
HMG-A;ATF2	M00750;M00801	5260729	HUVEC	Q0	GO:0035023	biological_process	regulation of Rho protein signal transduction	4.35	0.00702
HMG-A;ATF2	M00750;M00801	5260729	HUVEC	Q0	GO:0007045	biological_process	cell-substrate adherens junction assembly	4.35	0.00702
HMG-A;ATF2	M00750;M00801	5153779	HMVEC-dAd	Q0	GO:0005089	molecular_function	Rho guanyl-nucleotide exchange factor activity	4.35	0.0039
HMG-A;ATF2	M00750;M00801	5260729	HUVEC	Q0	GO:0043005	cellular_component	neuron projection	4.34	0.00702
HMG-A;ATF2	M00750;M00801	5260729	HUVEC	Q0	GO:0010646	biological_process	regulation of cell communication	4.34	0.00702
HMG-A;ATF2	M00750;M00801	5153779	HMVEC-dAd	Q0	GO:0016043	biological_process	cellular component organization	4.34	0.00394
HMG-A;ATF2	M00750;M00801	5169387	HMVEC-dLy-Ad	Q0	GO:0009143	biological_process	nucleoside triphosphate catabolic process	4.34	0.00618
HMG-A;ATF2	M00750;M00801	5169387	HMVEC-dLy-Ad	Q0	GO:0006869	biological_process	lipid transport	4.34	0.00618
HMG-A;ATF2	M00750;M00801	5159488	HMVEC-dBl-Ad	Q0	GO:0031252	cellular_component	cell leading edge	4.33	0.00607
HMG-A;ATF2	M00750;M00801	5164428	HMVEC-dBl-Neo	Q0	GO:0051174	biological_process	regulation of phosphorus metabolic process	4.33	0.00936
HMG-A;ATF2	M00750;M00801	5260729	HUVEC	Q0	GO:0009966	biological_process	regulation of signal transduction	4.33	0.00702
HMG-A;ATF2	M00750;M00801	5178960	HMVEC-dNeo	Q0	GO:0046683	biological_process	response to organophosphorus	4.33	0.00315
HMG-A;ATF2	M00750;M00801	5153779	HMVEC-dAd	Q0	GO:0010562	biological_process	positive regulation of phosphorus metabolic process	4.33	0.00395
HMG-A;ATF2	M00750;M00801	5153779	HMVEC-dAd	Q0	GO:0051017	biological_process	actin filament bundle assembly	4.33	0.00395
HMG-A;ATF2	M00750;M00801	5153779	HMVEC-dAd	Q0	GO:0045937	biological_process	positive regulation of phosphate metabolic process	4.33	0.00395
HMG-A;ATF2	M00750;M00801	5153779	HMVEC-dAd	Q0	GO:0061572	biological_process	actin filament bundle organization	4.33	0.00395
HMG-A;ATF2	M00750;M00801	5169387	HMVEC-dLy-Ad	Q0	GO:0046434	biological_process	organophosphate catabolic process	4.33	0.00618
HMG-A;ATF2	M00750;M00801	5164428	HMVEC-dBl-Neo	Q0	GO:0044448	cellular_component	cell cortex part	4.32	0.00936
HMG-A;ATF2	M00750;M00801	5184182	HMVEC-LBl	Q0	GO:0042641	cellular_component	actomyosin	4.32	0.00734
HMG-A;ATF2	M00750;M00801	5174311	HMVEC-dLy-Neo	Q0	GO:0009894	biological_process	regulation of catabolic process	4.32	0.00633
HMG-A;ATF2	M00750;M00801	5178960	HMVEC-dNeo	Q0	GO:0006195	biological_process	purine nucleotide catabolic process	4.32	0.00319
HMG-A;ATF2	M00750;M00801	5169387	HMVEC-dLy-Ad	Q0	GO:1901136	biological_process	carbohydrate derivative catabolic process	4.32	0.00618
HMG-A;ATF2	M00750;M00172	2357793	HMVEC-LBl	Q0	GO:0032319	biological_process	regulation of Rho GTPase activity	4.3	0.00941
HMG-A;ATF2	M00750;M00172	2329241	HMVEC-dAd	Q0	GO:0007167	biological_process	enzyme linked receptor protein signaling pathway	4.3	0.00599
HMG-A;ATF2	M00750;M00188	3648243	HMVEC-LBl	Q2	GO:0046425	biological_process	regulation of JAK-STAT cascade	4.3	0.00757
HMG-A;ATF2	M00750;M00801	5260729	HUVEC	Q0	GO:0006796	biological_process	phosphate-containing compound metabolic process	4.3	0.00702
HMG-A;ATF2	M00750;M00801	5174311	HMVEC-dLy-Neo	Q0	GO:0015629	cellular_component	actin cytoskeleton	4.3	0.0066
HMG-A;ATF2	M00750;M00801	5178960	HMVEC-dNeo	Q0	GO:0042454	biological_process	ribonucleoside catabolic process	4.3	0.00332
HMG-A;ATF2	M00750;M00801	5164428	HMVEC-dBl-Neo	Q0	GO:0048041	biological_process	focal adhesion assembly	4.29	0.0098
HMG-A;ATF2	M00750;M00801	5164428	HMVEC-dBl-Neo	Q0	GO:0007045	biological_process	cell-substrate adherens junction assembly	4.29	0.0098
HMG-A;ATF2	M00750;M00801	5178960	HMVEC-dNeo	Q0	GO:0071840	biological_process	cellular component organization or biogenesis	4.29	0.00335
HMG-A;ATF2	M00750;M00801	5159488	HMVEC-dBl-Ad	Q0	GO:0048870	biological_process	cell motility	4.28	0.00665
HMG-A;ATF2	M00750;M00801	5159488	HMVEC-dBl-Ad	Q0	GO:0051674	biological_process	localization of cell	4.28	0.00665
HMG-A;ATF2	M00750;M00801	5164428	HMVEC-dBl-Neo	Q0	GO:0004713	molecular_function	protein tyrosine kinase activity	4.28	0.0098
HMG-A;ATF2	M00750;M00801	5169387	HMVEC-dLy-Ad	Q0	GO:0030055	cellular_component	cell-substrate junction	4.28	0.00647
HMG-A;ATF2	M00750;M00172	2329241	HMVEC-dAd	Q0	GO:0044430	cellular_component	cytoskeletal part	4.27	0.00625
HMG-A;ATF2	M00750;M00801	5174311	HMVEC-dLy-Neo	Q0	GO:0060589	molecular_function	nucleoside-triphosphatase regulator activity	4.27	0.00687
HMG-A;ATF2	M00750;M00801	5178960	HMVEC-dNeo	Q0	GO:0000904	biological_process	cell morphogenesis involved in differentiation	4.27	0.00345
HMG-A;ATF2	M00750;M00801	5178960	HMVEC-dNeo	Q0	GO:0072523	biological_process	purine-containing compound catabolic process	4.27	0.00345
HMG-A;ATF2	M00750;M00801	5169387	HMVEC-dLy-Ad	Q0	GO:0034332	biological_process	adherens junction organization	4.27	0.00653
HMG-A;ATF2	M00750;M00172	2357793	HMVEC-LBl	Q0	GO:0019220	biological_process	regulation of phosphate metabolic process	4.26	0.00991
HMG-A;ATF2	M00750;M00172	2329241	HMVEC-dAd	Q0	GO:0043149	biological_process	stress fiber assembly	4.26	0.00627
HMG-A;ATF2	M00750;M00172	2329241	HMVEC-dAd	Q0	GO:0005911	cellular_component	cell-cell junction	4.25	0.00627
HMG-A;ATF2	M00750;M00801	5159488	HMVEC-dBl-Ad	Q0	GO:0019900	molecular_function	kinase binding	4.25	0.00691
HMG-A;ATF2	M00750;M00801	5174311	HMVEC-dLy-Neo	Q0	GO:0006796	biological_process	phosphate-containing compound metabolic process	4.25	0.00712
HMG-A;ATF2	M00750;M00801	5178960	HMVEC-dNeo	Q0	GO:0046039	biological_process	GTP metabolic process	4.25	0.00357
HMG-A;ATF2	M00750;M00801	5153779	HMVEC-dAd	Q0	GO:0061564	biological_process	axon development	4.25	0.00451
HMG-A;ATF2	M00750;M00801	5169387	HMVEC-dLy-Ad	Q0	GO:0071813	molecular_function	lipoprotein particle binding	4.25	0.00664
HMG-A;ATF2	M00750;M00801	5169387	HMVEC-dLy-Ad	Q0	GO:0071814	molecular_function	protein-lipid complex binding	4.25	0.00664
HMG-A;ATF2	M00750;M00801	5184182	HMVEC-LBl	Q0	GO:0006793	biological_process	phosphorus metabolic process	4.24	0.0085
HMG-A;ATF2	M00750;M00801	5153779	HMVEC-dAd	Q0	GO:0030030	biological_process	cell projection organization	4.24	0.00452
HMG-A;ATF2	M00750;M00801	5153779	HMVEC-dAd	Q0	GO:0007596	biological_process	blood coagulation	4.24	0.00455
HMG-A;ATF2	M00750;M00172	2329241	HMVEC-dAd	Q0	GO:0048468	biological_process	cell development	4.23	0.00633
HMG-A;ATF2	M00750;M00172	2329241	HMVEC-dAd	Q0	GO:1902531	biological_process	regulation of intracellular signal transduction	4.23	0.00633
HMG-A;ATF2	M00750;M00801	5174311	HMVEC-dLy-Neo	Q0	GO:0043296	cellular_component	apical junction complex	4.23	0.00715
HMG-A;ATF2	M00750;M00801	5174311	HMVEC-dLy-Neo	Q0	GO:0015630	cellular_component	microtubule cytoskeleton	4.23	0.00715
HMG-A;ATF2	M00750;M00172	2350073	HMVEC-dLy-Neo	Q0	GO:0048583	biological_process	regulation of response to stimulus	4.22	0.00896
HMG-A;ATF2	M00750;M00188	3640569	HMVEC-dLy-Neo	Q2	GO:0046425	biological_process	regulation of JAK-STAT cascade	4.21	0.00945
HMG-A;ATF2	M00750;M00801	5260729	HUVEC	Q0	GO:0023051	biological_process	regulation of signaling	4.21	0.00821
HMG-A;ATF2	M00750;M00801	5260729	HUVEC	Q0	GO:0000904	biological_process	cell morphogenesis involved in differentiation	4.21	0.00821
HMG-A;ATF2	M00750;M00801	5153779	HMVEC-dAd	Q0	GO:0071840	biological_process	cellular component organization or biogenesis	4.21	0.00481
HMG-A;ATF2	M00750;M00801	5169387	HMVEC-dLy-Ad	Q0	GO:1901292	biological_process	nucleoside phosphate catabolic process	4.21	0.00696
HMG-A;ATF2	M00750;M00801	5159488	HMVEC-dBl-Ad	Q0	GO:0030029	biological_process	actin filament-based process	4.2	0.00758
HMG-A;ATF2	M00750;M00801	5159488	HMVEC-dBl-Ad	Q0	GO:0035023	biological_process	regulation of Rho protein signal transduction	4.2	0.00758
HMG-A;ATF2	M00750;M00801	5153779	HMVEC-dAd	Q0	GO:0043005	cellular_component	neuron projection	4.2	0.00481
HMG-A;ATF2	M00750;M00801	5169387	HMVEC-dLy-Ad	Q0	GO:0006195	biological_process	purine nucleotide catabolic process	4.2	0.00702
HMG-A;ATF2	M00750;M00801	5184182	HMVEC-LBl	Q0	GO:0030029	biological_process	actin filament-based process	4.19	0.00941
HMG-A;ATF2	M00750;M00801	5184182	HMVEC-LBl	Q0	GO:0007167	biological_process	enzyme linked receptor protein signaling pathway	4.19	0.00941
HMG-A;ATF2	M00750;M00801	5153779	HMVEC-dAd	Q0	GO:0016477	biological_process	cell migration	4.19	0.00483
HMG-A;ATF2	M00750;M00801	5169387	HMVEC-dLy-Ad	Q0	GO:0009894	biological_process	regulation of catabolic process	4.19	0.00706
HMG-A;ATF2	M00750;M00172	2329241	HMVEC-dAd	Q0	GO:0000904	biological_process	cell morphogenesis involved in differentiation	4.18	0.0068
HMG-A;ATF2	M00750;M00172	2329241	HMVEC-dAd	Q0	GO:0019897	cellular_component	extrinsic component of plasma membrane	4.17	0.00683
HMG-A;ATF2	M00750;M00801	5174311	HMVEC-dLy-Neo	Q0	GO:0045121	cellular_component	membrane raft	4.17	0.00807
HMG-A;ATF2	M00750;M00801	5178960	HMVEC-dNeo	Q0	GO:0040011	biological_process	locomotion	4.17	0.00419
HMG-A;ATF2	M00750;M00801	5153779	HMVEC-dAd	Q0	GO:0050817	biological_process	coagulation	4.17	0.005
HMG-A;ATF2	M00750;M00801	5153779	HMVEC-dAd	Q0	GO:0007409	biological_process	axonogenesis	4.17	0.005
HMG-A;ATF2	M00750;M00172	2350073	HMVEC-dLy-Neo	Q0	GO:0097458	cellular_component	neuron part	4.16	0.00996
HMG-A;ATF2	M00750;M00172	2350073	HMVEC-dLy-Neo	Q0	GO:0010648	biological_process	negative regulation of cell communication	4.16	0.00996
HMG-A;ATF2	M00750;M00172	2350073	HMVEC-dLy-Neo	Q0	GO:0031589	biological_process	cell-substrate adhesion	4.16	0.00996
HMG-A;ATF2	M00750;M00801	5169387	HMVEC-dLy-Ad	Q0	GO:0045216	biological_process	cell-cell junction organization	4.16	0.00736
HMG-A;ATF2	M00750;M00172	2329241	HMVEC-dAd	Q0	GO:0071840	biological_process	cellular component organization or biogenesis	4.15	0.00696
HMG-A;ATF2	M00750;M00801	5260729	HUVEC	Q0	GO:0000902	biological_process	cell morphogenesis	4.15	0.00908
HMG-A;ATF2	M00750;M00801	5178960	HMVEC-dNeo	Q0	GO:0009611	biological_process	response to wounding	4.15	0.00433
HMG-A;ATF2	M00750;M00801	5169387	HMVEC-dLy-Ad	Q0	GO:0072523	biological_process	purine-containing compound catabolic process	4.15	0.00744
HMG-A;ATF2	M00750;M00172	2329241	HMVEC-dAd	Q0	GO:0007010	biological_process	cytoskeleton organization	4.14	0.00706
HMG-A;ATF2	M00750;M00172	2329241	HMVEC-dAd	Q0	GO:0007265	biological_process	Ras protein signal transduction	4.14	0.00706
HMG-A;ATF2	M00750;M00801	5159488	HMVEC-dBl-Ad	Q0	GO:0019898	cellular_component	extrinsic component of membrane	4.14	0.00838
HMG-A;ATF2	M00750;M00801	5159488	HMVEC-dBl-Ad	Q0	GO:0016477	biological_process	cell migration	4.14	0.00838
HMG-A;ATF2	M00750;M00801	5260729	HUVEC	Q0	GO:0006793	biological_process	phosphorus metabolic process	4.14	0.00908
HMG-A;ATF2	M00750;M00801	5153779	HMVEC-dAd	Q0	GO:0007599	biological_process	hemostasis	4.14	0.00524
HMG-A;ATF2	M00750;M00801	5169387	HMVEC-dLy-Ad	Q0	GO:0031329	biological_process	regulation of cellular catabolic process	4.14	0.00744
HMG-A;ATF2	M00750;M00172	2329241	HMVEC-dAd	Q0	GO:0007163	biological_process	establishment or maintenance of cell polarity	4.12	0.00715
HMG-A;ATF2	M00750;M00801	5260729	HUVEC	Q0	GO:0032989	biological_process	cellular component morphogenesis	4.12	0.0094
HMG-A;ATF2	M00750;M00801	5174311	HMVEC-dLy-Neo	Q0	GO:0006793	biological_process	phosphorus metabolic process	4.12	0.00873
HMG-A;ATF2	M00750;M00801	5178960	HMVEC-dNeo	Q0	GO:0070848	biological_process	response to growth factor	4.12	0.00467
HMG-A;ATF2	M00750;M00801	5153779	HMVEC-dAd	Q0	GO:0035023	biological_process	regulation of Rho protein signal transduction	4.12	0.00542
HMG-A;ATF2	M00750;M00801	5153779	HMVEC-dAd	Q0	GO:0071310	biological_process	cellular response to organic substance	4.12	0.00542
HMG-A;ATF2	M00750;M00801	5159488	HMVEC-dBl-Ad	Q0	GO:0016301	molecular_function	kinase activity	4.11	0.00869
HMG-A;ATF2	M00750;M00801	5178960	HMVEC-dNeo	Q0	GO:1901068	biological_process	guanosine-containing compound metabolic process	4.1	0.0048
HMG-A;ATF2	M00750;M00801	5153779	HMVEC-dAd	Q0	GO:0048666	biological_process	neuron development	4.1	0.00558
HMG-A;ATF2	M00750;M00801	5169387	HMVEC-dLy-Ad	Q0	GO:0071495	biological_process	cellular response to endogenous stimulus	4.1	0.00813
HMG-A;ATF2	M00750;M00801	5178960	HMVEC-dNeo	Q0	GO:0042325	biological_process	regulation of phosphorylation	4.08	0.00495
HMG-A;ATF2	M00750;M00801	5169387	HMVEC-dLy-Ad	Q0	GO:0005925	cellular_component	focal adhesion	4.08	0.00821
HMG-A;ATF2	M00750;M00801	5169387	HMVEC-dLy-Ad	Q0	GO:0008047	molecular_function	enzyme activator activity	4.08	0.00821
HMG-A;ATF2	M00750;M00172	2329241	HMVEC-dAd	Q0	GO:0009611	biological_process	response to wounding	4.07	0.00787
HMG-A;ATF2	M00750;M00801	5159488	HMVEC-dBl-Ad	Q0	GO:0006796	biological_process	phosphate-containing compound metabolic process	4.07	0.00945
HMG-A;ATF2	M00750;M00801	5178960	HMVEC-dNeo	Q0	GO:0009166	biological_process	nucleotide catabolic process	4.07	0.00501
HMG-A;ATF2	M00750;M00801	5178960	HMVEC-dNeo	Q0	GO:0042641	cellular_component	actomyosin	4.07	0.00501
HMG-A;ATF2	M00750;M00801	5153779	HMVEC-dAd	Q0	GO:0070848	biological_process	response to growth factor	4.07	0.00584
HMG-A;ATF2	M00750;M00801	5169387	HMVEC-dLy-Ad	Q0	GO:0009207	biological_process	purine ribonucleoside triphosphate catabolic process	4.07	0.00822
HMG-A;ATF2	M00750;M00801	5169387	HMVEC-dLy-Ad	Q0	GO:0009203	biological_process	ribonucleoside triphosphate catabolic process	4.07	0.00822
HMG-A;ATF2	M00750;M00801	5159488	HMVEC-dBl-Ad	Q0	GO:0043005	cellular_component	neuron projection	4.05	0.00954
HMG-A;ATF2	M00750;M00801	5169387	HMVEC-dLy-Ad	Q0	GO:0009146	biological_process	purine nucleoside triphosphate catabolic process	4.04	0.00845
HMG-A;ATF2	M00750;M00801	5169387	HMVEC-dLy-Ad	Q0	GO:0030695	molecular_function	GTPase regulator activity	4.04	0.00845
HMG-A;ATF2	M00750;M00172	2329241	HMVEC-dAd	Q0	GO:0003779	molecular_function	actin binding	4.03	0.00849
HMG-A;ATF2	M00750;M00801	5159488	HMVEC-dBl-Ad	Q0	GO:0042327	biological_process	positive regulation of phosphorylation	4.03	0.00998
HMG-A;ATF2	M00750;M00801	5178960	HMVEC-dNeo	Q0	GO:0071363	biological_process	cellular response to growth factor stimulus	4.02	0.00551
HMG-A;ATF2	M00750;M00801	5178960	HMVEC-dNeo	Q0	GO:0035023	biological_process	regulation of Rho protein signal transduction	4.02	0.00551
HMG-A;ATF2	M00750;M00801	5178960	HMVEC-dNeo	Q0	GO:0010604	biological_process	positive regulation of macromolecule metabolic process	4.02	0.00551
HMG-A;ATF2	M00750;M00801	5153779	HMVEC-dAd	Q0	GO:0001952	biological_process	regulation of cell-matrix adhesion	4.02	0.0065
HMG-A;ATF2	M00750;M00801	5178960	HMVEC-dNeo	Q0	GO:0051336	biological_process	regulation of hydrolase activity	4.01	0.00555
HMG-A;ATF2	M00750;M00801	5178960	HMVEC-dNeo	Q0	GO:0007167	biological_process	enzyme linked receptor protein signaling pathway	4.01	0.00555
HMG-A;ATF2	M00750;M00801	5153779	HMVEC-dAd	Q0	GO:0006897	biological_process	endocytosis	4.01	0.00657
HMG-A;ATF2	M00750;M00172	2329241	HMVEC-dAd	Q0	GO:0035556	biological_process	intracellular signal transduction	4	0.00884
HMG-A;ATF2	M00750;M00801	5178960	HMVEC-dNeo	Q0	GO:0043005	cellular_component	neuron projection	4	0.00557
HMG-A;ATF2	M00750;M00801	5153779	HMVEC-dAd	Q0	GO:0071363	biological_process	cellular response to growth factor stimulus	4	0.00677
HMG-A;ATF2	M00750;M00801	5153779	HMVEC-dAd	Q0	GO:0006468	biological_process	protein phosphorylation	4	0.00677
HMG-A;ATF2	M00750;M00801	5178960	HMVEC-dNeo	Q0	GO:1901292	biological_process	nucleoside phosphate catabolic process	3.99	0.00568
HMG-A;ATF2	M00750;M00801	5153779	HMVEC-dAd	Q0	GO:0048699	biological_process	generation of neurons	3.99	0.00677
HMG-A;ATF2	M00750;M00801	5169387	HMVEC-dLy-Ad	Q0	GO:0009164	biological_process	nucleoside catabolic process	3.99	0.00926
HMG-A;ATF2	M00750;M00172	2329241	HMVEC-dAd	Q0	GO:0016043	biological_process	cellular component organization	3.98	0.00914
HMG-A;ATF2	M00750;M00172	2329241	HMVEC-dAd	Q0	GO:0007169	biological_process	transmembrane receptor protein tyrosine kinase signaling pathway	3.97	0.00914
HMG-A;ATF2	M00750;M00801	5153779	HMVEC-dAd	Q0	GO:0009893	biological_process	positive regulation of metabolic process	3.97	0.00704
HMG-A;ATF2	M00750;M00801	5169387	HMVEC-dLy-Ad	Q0	GO:0009166	biological_process	nucleotide catabolic process	3.97	0.00958
HMG-A;ATF2	M00750;M00801	5178960	HMVEC-dNeo	Q0	GO:0071310	biological_process	cellular response to organic substance	3.96	0.006
HMG-A;ATF2	M00750;M00801	5178960	HMVEC-dNeo	Q0	GO:0051017	biological_process	actin filament bundle assembly	3.95	0.00605
HMG-A;ATF2	M00750;M00801	5178960	HMVEC-dNeo	Q0	GO:0061572	biological_process	actin filament bundle organization	3.95	0.00605
HMG-A;ATF2	M00750;M00801	5178960	HMVEC-dNeo	Q0	GO:0032989	biological_process	cellular component morphogenesis	3.94	0.00611
HMG-A;ATF2	M00750;M00801	5178960	HMVEC-dNeo	Q0	GO:0044430	cellular_component	cytoskeletal part	3.93	0.00624
HMG-A;ATF2	M00750;M00801	5178960	HMVEC-dNeo	Q0	GO:0048699	biological_process	generation of neurons	3.92	0.00627
HMG-A;ATF2	M00750;M00801	5153779	HMVEC-dAd	Q0	GO:0071813	molecular_function	lipoprotein particle binding	3.92	0.00775
HMG-A;ATF2	M00750;M00801	5153779	HMVEC-dAd	Q0	GO:0071814	molecular_function	protein-lipid complex binding	3.92	0.00775
HMG-A;ATF2	M00750;M00801	5178960	HMVEC-dNeo	Q0	GO:0009150	biological_process	purine ribonucleotide metabolic process	3.88	0.00676
HMG-A;ATF2	M00750;M00801	5178960	HMVEC-dNeo	Q0	GO:0051345	biological_process	positive regulation of hydrolase activity	3.88	0.00682
HMG-A;ATF2	M00750;M00801	5178960	HMVEC-dNeo	Q0	GO:0005083	molecular_function	small GTPase regulator activity	3.87	0.00692
HMG-A;ATF2	M00750;M00801	5153779	HMVEC-dAd	Q0	GO:1900542	biological_process	regulation of purine nucleotide metabolic process	3.87	0.00855
HMG-A;ATF2	M00750;M00801	5178960	HMVEC-dNeo	Q0	GO:0072521	biological_process	purine-containing compound metabolic process	3.84	0.0073
HMG-A;ATF2	M00750;M00801	5153779	HMVEC-dAd	Q0	GO:0043087	biological_process	regulation of GTPase activity	3.83	0.00931
HMG-A;ATF2	M00750;M00801	5178960	HMVEC-dNeo	Q0	GO:0000902	biological_process	cell morphogenesis	3.82	0.00757
HMG-A;ATF2	M00750;M00801	5153779	HMVEC-dAd	Q0	GO:0022008	biological_process	neurogenesis	3.82	0.0094
HMG-A;ATF2	M00750;M00801	5178960	HMVEC-dNeo	Q0	GO:0043547	biological_process	positive regulation of GTPase activity	3.81	0.00769
HMG-A;ATF2	M00750;M00801	5153779	HMVEC-dAd	Q0	GO:0042641	cellular_component	actomyosin	3.81	0.00946
HMG-A;ATF2	M00750;M00801	5153779	HMVEC-dAd	Q0	GO:0032989	biological_process	cellular component morphogenesis	3.81	0.00946
HMG-A;ATF2	M00750;M00801	5153779	HMVEC-dAd	Q0	GO:0033124	biological_process	regulation of GTP catabolic process	3.79	0.00977
HMG-A;ATF2	M00750;M00801	5153779	HMVEC-dAd	Q0	GO:0016310	biological_process	phosphorylation	3.79	0.00977
HMG-A;ATF2	M00750;M00801	5153779	HMVEC-dAd	Q0	GO:0005543	molecular_function	phospholipid binding	3.79	0.00977
HMG-A;ATF2	M00750;M00801	5178960	HMVEC-dNeo	Q0	GO:0071495	biological_process	cellular response to endogenous stimulus	3.78	0.00812
HMG-A;ATF2	M00750;M00801	5178960	HMVEC-dNeo	Q0	GO:0048666	biological_process	neuron development	3.78	0.00812
HMG-A;ATF2	M00750;M00801	5153779	HMVEC-dAd	Q0	GO:0035556	biological_process	intracellular signal transduction	3.78	0.00977
HMG-A;ATF2	M00750;M00801	5153779	HMVEC-dAd	Q0	GO:0006140	biological_process	regulation of nucleotide metabolic process	3.77	0.00977
HMG-A;ATF2	M00750;M00801	5178960	HMVEC-dNeo	Q0	GO:0046434	biological_process	organophosphate catabolic process	3.76	0.00838
HMG-A;ATF2	M00750;M00801	5178960	HMVEC-dNeo	Q0	GO:0019898	cellular_component	extrinsic component of membrane	3.75	0.00852
HMG-A;ATF2	M00750;M00801	5178960	HMVEC-dNeo	Q0	GO:0030182	biological_process	neuron differentiation	3.74	0.00863
HMG-A;ATF2	M00750;M00801	5178960	HMVEC-dNeo	Q0	GO:0009259	biological_process	ribonucleotide metabolic process	3.74	0.00863
HMG-A;ATF2	M00750;M00801	5178960	HMVEC-dNeo	Q0	GO:0005547	molecular_function	phosphatidylinositol-3,4,5-trisphosphate binding	3.71	0.00921
HMG-A;ATF2	M00750;M00801	5178960	HMVEC-dNeo	Q0	GO:0019693	biological_process	ribose phosphate metabolic process	3.7	0.00924
HMG-A;ATF2	M00750;M00801	5178960	HMVEC-dNeo	Q0	GO:0005901	cellular_component	caveola	3.7	0.00931
HMG-A;ATF2	M00750;M00801	5178960	HMVEC-dNeo	Q0	GO:0035556	biological_process	intracellular signal transduction	3.69	0.00935
HMG-A;ATF2	M00750;M00801	5178960	HMVEC-dNeo	Q0	GO:0007266	biological_process	Rho protein signal transduction	3.67	0.00973

## Sheet: ATF2;HMG-B
Dimer_class	Dimer	Hyp_id	Cell_type	Query	GO_id	Process	Name	-log_p_value	FDR	Selected
ATF2;HMG-B	M01010;M00801	6548747	HMEC	Q0	GO:0030030	biological_process	cell projection organization	13.67	1.52e-10
ATF2;HMG-B	M01010;M00801	6548747	HMEC	Q0	GO:0031175	biological_process	neuron projection development	12.18	2.31e-09
ATF2;HMG-B	M01010;M00801	6548747	HMEC	Q0	GO:0048858	biological_process	cell projection morphogenesis	11.81	3.6e-09
ATF2;HMG-B	M01010;M00801	6548747	HMEC	Q0	GO:0032990	biological_process	cell part morphogenesis	11.29	9.06e-09
ATF2;HMG-B	M01010;M00801	6548747	HMEC	Q0	GO:0022008	biological_process	neurogenesis	11.22	9.06e-09
ATF2;HMG-B	M01010;M00801	6548747	HMEC	Q0	GO:0048468	biological_process	cell development	11.2	9.06e-09
ATF2;HMG-B	M01010;M00801	6548747	HMEC	Q0	GO:0048812	biological_process	neuron projection morphogenesis	11.12	9.06e-09
ATF2;HMG-B	M01010;M00801	6548747	HMEC	Q0	GO:0048667	biological_process	cell morphogenesis involved in neuron differentiation	11.03	9.06e-09
ATF2;HMG-B	M01010;M00801	6548747	HMEC	Q0	GO:0061564	biological_process	axon development	10.7	1.58e-08
ATF2;HMG-B	M01010;M00801	6548747	HMEC	Q0	GO:0048666	biological_process	neuron development	10.63	1.64e-08
ATF2;HMG-B	M01010;M00801	6548747	HMEC	Q0	GO:0032989	biological_process	cellular component morphogenesis	10.56	1.78e-08
ATF2;HMG-B	M01010;M00801	6548747	HMEC	Q0	GO:0007409	biological_process	axonogenesis	10.4	2.35e-08
ATF2;HMG-B	M01010;M00801	6548747	HMEC	Q0	GO:0000902	biological_process	cell morphogenesis	10.07	4.62e-08
ATF2;HMG-B	M01010;M00801	6548747	HMEC	Q0	GO:0048699	biological_process	generation of neurons	10.06	4.62e-08
ATF2;HMG-B	M01010;M00801	6548747	HMEC	Q0	GO:0000904	biological_process	cell morphogenesis involved in differentiation	9.82	7.05e-08
ATF2;HMG-B	M01010;M00801	6548747	HMEC	Q0	GO:0007399	biological_process	nervous system development	9.74	7.95e-08
ATF2;HMG-B	M01010;M00172	3342431	PrEC	Q0	GO:0007399	biological_process	nervous system development	9.57	1.78e-06
ATF2;HMG-B	M01010;M00801	6756988	RPTEC	Q0	GO:0048667	biological_process	cell morphogenesis involved in neuron differentiation	9.38	2.79e-06
ATF2;HMG-B	M01010;M00801	6753165	PrEC	Q0	GO:0031175	biological_process	neuron projection development	9.3	3.28e-06
ATF2;HMG-B	M01010;M00801	6756988	RPTEC	Q0	GO:0031175	biological_process	neuron projection development	9.22	2.79e-06
ATF2;HMG-B	M01010;M00172	3342431	PrEC	Q0	GO:0042995	cellular_component	cell projection	9.08	2.78e-06
ATF2;HMG-B	M01010;M00801	6756988	RPTEC	Q0	GO:0048812	biological_process	neuron projection morphogenesis	9.08	2.79e-06
ATF2;HMG-B	M01010;M00801	6548747	HMEC	Q0	GO:0030054	cellular_component	cell junction	9.07	3.49e-07
ATF2;HMG-B	M01010;M00801	6548747	HMEC	Q0	GO:0030182	biological_process	neuron differentiation	9.05	3.49e-07
ATF2;HMG-B	M01010;M00801	6756988	RPTEC	Q0	GO:0007409	biological_process	axonogenesis	8.95	2.79e-06
ATF2;HMG-B	M01010;M00801	6548747	HMEC	Q0	GO:0007155	biological_process	cell adhesion	8.95	4.14e-07
ATF2;HMG-B	M01010;M00801	6753165	PrEC	Q0	GO:0007399	biological_process	nervous system development	8.95	3.6e-06
ATF2;HMG-B	M01010;M00172	3342431	PrEC	Q0	GO:0022008	biological_process	neurogenesis	8.94	2.78e-06
ATF2;HMG-B	M01010;M00801	6548747	HMEC	Q0	GO:0022610	biological_process	biological adhesion	8.89	4.55e-07
ATF2;HMG-B	M01010;M00801	6753165	PrEC	Q0	GO:0030030	biological_process	cell projection organization	8.66	4.75e-06
ATF2;HMG-B	M01010;M00801	6548747	HMEC	Q0	GO:0009653	biological_process	anatomical structure morphogenesis	8.57	9.04e-07
ATF2;HMG-B	M01010;M00172	3342431	PrEC	Q0	GO:0048468	biological_process	cell development	8.56	4.64e-06
ATF2;HMG-B	M01010;M00801	6460229	HEEpiC	Q0	GO:0007399	biological_process	nervous system development	8.56	1.77e-05
ATF2;HMG-B	M01010;M00801	6753165	PrEC	Q0	GO:0022008	biological_process	neurogenesis	8.52	4.93e-06
ATF2;HMG-B	M01010;M00801	6753165	PrEC	Q0	GO:0048666	biological_process	neuron development	8.51	4.93e-06
ATF2;HMG-B	M01010;M00801	6756988	RPTEC	Q0	GO:0061564	biological_process	axon development	8.45	4.8e-06
ATF2;HMG-B	M01010;M00172	3342431	PrEC	Q0	GO:0048699	biological_process	generation of neurons	8.39	5.5e-06
ATF2;HMG-B	M01010;M00172	3384715	SAEC	Q0	GO:0006928	biological_process	cellular component movement	8.13	5.09e-05
ATF2;HMG-B	M01010;M00801	6548747	HMEC	Q0	GO:0006928	biological_process	cellular component movement	8.11	2.47e-06
ATF2;HMG-B	M01010;M00801	6548747	HMEC	Q0	GO:0007411	biological_process	axon guidance	8.08	2.56e-06
ATF2;HMG-B	M01010;M00801	6548747	HMEC	Q0	GO:0097485	biological_process	neuron projection guidance	8.08	2.56e-06
ATF2;HMG-B	M01010;M00801	6753165	PrEC	Q0	GO:0048699	biological_process	generation of neurons	8.05	9.72e-06
ATF2;HMG-B	M01010;M00801	6758517	SAEC	Q0	GO:0048812	biological_process	neuron projection morphogenesis	7.96	7.49e-05
ATF2;HMG-B	M01010;M00801	6756988	RPTEC	Q0	GO:0048858	biological_process	cell projection morphogenesis	7.95	1.26e-05
ATF2;HMG-B	M01010;M00172	3342431	PrEC	Q0	GO:0007275	biological_process	multicellular organismal development	7.94	1.28e-05
ATF2;HMG-B	M01010;M00801	6753165	PrEC	Q0	GO:0030182	biological_process	neuron differentiation	7.94	1.07e-05
ATF2;HMG-B	M01010;M00801	6548747	HMEC	Q0	GO:0023051	biological_process	regulation of signaling	7.93	3.34e-06
ATF2;HMG-B	M01010;M00801	6756988	RPTEC	Q0	GO:0032990	biological_process	cell part morphogenesis	7.92	1.26e-05
ATF2;HMG-B	M01010;M00801	6753165	PrEC	Q0	GO:0048812	biological_process	neuron projection morphogenesis	7.87	1.08e-05
ATF2;HMG-B	M01010;M00172	3342431	PrEC	Q0	GO:0030182	biological_process	neuron differentiation	7.86	1.32e-05
ATF2;HMG-B	M01010;M00172	3342431	PrEC	Q0	GO:0031252	cellular_component	cell leading edge	7.86	1.32e-05
ATF2;HMG-B	M01010;M00801	6753165	PrEC	Q0	GO:0048468	biological_process	cell development	7.86	1.08e-05
ATF2;HMG-B	M01010;M00172			Q0	GO:0031252	cellular_component	cell leading edge	7.84	0.00012
ATF2;HMG-B	M01010;M00801	6756988	RPTEC	Q0	GO:0000902	biological_process	cell morphogenesis	7.84	1.26e-05
ATF2;HMG-B	M01010;M00801	6548747	HMEC	Q0	GO:0010646	biological_process	regulation of cell communication	7.84	3.92e-06
ATF2;HMG-B	M01010;M00801			Q0	GO:0031175	biological_process	neuron projection development	7.79	0.000148
ATF2;HMG-B	M01010;M00801			Q0	GO:0030054	cellular_component	cell junction	7.76	0.000148
ATF2;HMG-B	M01010;M00172	3342431	PrEC	Q0	GO:0040011	biological_process	locomotion	7.75	1.32e-05
ATF2;HMG-B	M01010;M00801			Q0	GO:0048812	biological_process	neuron projection morphogenesis	7.74	0.000148
ATF2;HMG-B	M01010;M00801	6756988	RPTEC	Q0	GO:0007399	biological_process	nervous system development	7.6	1.87e-05
ATF2;HMG-B	M01010;M00172	3342431	PrEC	Q0	GO:0043005	cellular_component	neuron projection	7.58	1.74e-05
ATF2;HMG-B	M01010;M00172	3342431	PrEC	Q0	GO:0006928	biological_process	cellular component movement	7.57	1.74e-05
ATF2;HMG-B	M01010;M00801	6756988	RPTEC	Q0	GO:0032989	biological_process	cellular component morphogenesis	7.55	1.9e-05
ATF2;HMG-B	M01010;M00801	6548747	HMEC	Q0	GO:0040011	biological_process	locomotion	7.55	7.42e-06
ATF2;HMG-B	M01010;M00801	6756988	RPTEC	Q0	GO:0030054	cellular_component	cell junction	7.53	1.9e-05
ATF2;HMG-B	M01010;M00172	3342431	PrEC	Q0	GO:0044767	biological_process	single-organism developmental process	7.51	1.74e-05
ATF2;HMG-B	M01010;M00801	6753165	PrEC	Q0	GO:0032989	biological_process	cellular component morphogenesis	7.5	2.06e-05
ATF2;HMG-B	M01010;M00801	6460229	HEEpiC	Q0	GO:0022008	biological_process	neurogenesis	7.49	0.000105
ATF2;HMG-B	M01010;M00801	6756988	RPTEC	Q6	GO:0008284	biological_process	positive regulation of cell proliferation	7.49	0.000204
ATF2;HMG-B	M01010;M00172	3342431	PrEC	Q0	GO:0048666	biological_process	neuron development	7.47	1.74e-05
ATF2;HMG-B	M01010;M00801	6756988	RPTEC	Q0	GO:0030030	biological_process	cell projection organization	7.47	1.9e-05
ATF2;HMG-B	M01010;M00801			Q0	GO:0030030	biological_process	cell projection organization	7.46	0.000148
ATF2;HMG-B	M01010;M00172	3384715	SAEC	Q0	GO:0048812	biological_process	neuron projection morphogenesis	7.42	0.000131
ATF2;HMG-B	M01010;M00801	6548747	HMEC	Q0	GO:0034329	biological_process	cell junction assembly	7.41	9.88e-06
ATF2;HMG-B	M01010;M00801	6758517	SAEC	Q0	GO:0007399	biological_process	nervous system development	7.36	0.000147
ATF2;HMG-B	M01010;M00801	6758517	SAEC	Q0	GO:0003779	molecular_function	actin binding	7.36	0.000147
ATF2;HMG-B	M01010;M00801	6753165	PrEC	Q0	GO:0000902	biological_process	cell morphogenesis	7.36	2.59e-05
ATF2;HMG-B	M01010;M00801			Q0	GO:0048667	biological_process	cell morphogenesis involved in neuron differentiation	7.35	0.000148
ATF2;HMG-B	M01010;M00801	6460229	HEEpiC	Q0	GO:0048699	biological_process	generation of neurons	7.33	0.000105
ATF2;HMG-B	M01010;M00801	6756988	RPTEC	Q0	GO:0007411	biological_process	axon guidance	7.32	2.5e-05
ATF2;HMG-B	M01010;M00801	6756988	RPTEC	Q0	GO:0097485	biological_process	neuron projection guidance	7.32	2.5e-05
ATF2;HMG-B	M01010;M00172	3384715	SAEC	Q0	GO:0040011	biological_process	locomotion	7.25	0.000131
ATF2;HMG-B	M01010;M00172	3342431	PrEC	Q0	GO:0032502	biological_process	developmental process	7.25	2.69e-05
ATF2;HMG-B	M01010;M00801	6756988	RPTEC	Q0	GO:0000904	biological_process	cell morphogenesis involved in differentiation	7.24	2.56e-05
ATF2;HMG-B	M01010;M00172			Q0	GO:0042995	cellular_component	cell projection	7.22	0.000247
ATF2;HMG-B	M01010;M00801	6460229	HEEpiC	Q0	GO:0048468	biological_process	cell development	7.22	0.000105
ATF2;HMG-B	M01010;M00801	6756988	RPTEC	Q0	GO:0048666	biological_process	neuron development	7.21	2.57e-05
ATF2;HMG-B	M01010;M00801			Q0	GO:0061564	biological_process	axon development	7.17	0.000148
ATF2;HMG-B	M01010;M00801	6753165	PrEC	Q0	GO:0048858	biological_process	cell projection morphogenesis	7.13	4.01e-05
ATF2;HMG-B	M01010;M00801			Q0	GO:0048858	biological_process	cell projection morphogenesis	7.1	0.000148
ATF2;HMG-B	M01010;M00801	6548747	HMEC	Q0	GO:0030010	biological_process	establishment of cell polarity	7.1	1.94e-05
ATF2;HMG-B	M01010;M00801	6548747	HMEC	Q0	GO:0034330	biological_process	cell junction organization	7.09	1.94e-05
ATF2;HMG-B	M01010;M00801	6753165	PrEC	Q0	GO:0061564	biological_process	axon development	7.09	4.02e-05
ATF2;HMG-B	M01010;M00801	6753165	PrEC	Q0	GO:0034329	biological_process	cell junction assembly	7.08	4.02e-05
ATF2;HMG-B	M01010;M00172	3384715	SAEC	Q0	GO:0048468	biological_process	cell development	7.07	0.000148
ATF2;HMG-B	M01010;M00801	6758517	SAEC	Q0	GO:0048667	biological_process	cell morphogenesis involved in neuron differentiation	7.06	0.000147
ATF2;HMG-B	M01010;M00801	6758517	SAEC	Q0	GO:0031175	biological_process	neuron projection development	7.06	0.000147
ATF2;HMG-B	M01010;M00801	6753165	PrEC	Q0	GO:0042995	cellular_component	cell projection	7.05	4.02e-05
ATF2;HMG-B	M01010;M00172	3384715	SAEC	Q0	GO:0007399	biological_process	nervous system development	7.04	0.000148
ATF2;HMG-B	M01010;M00801	6753165	PrEC	Q0	GO:0030029	biological_process	actin filament-based process	7.02	4.02e-05
ATF2;HMG-B	M01010;M00172	3384715	SAEC	Q6	GO:0008283	biological_process	cell proliferation	7	0.000575
ATF2;HMG-B	M01010;M00801	6758517	SAEC	Q0	GO:0070161	cellular_component	anchoring junction	7	0.000147
ATF2;HMG-B	M01010;M00801	6460229	HEEpiC	Q0	GO:0003779	molecular_function	actin binding	6.99	0.000134
ATF2;HMG-B	M01010;M00801	6548747	HMEC	Q0	GO:0042995	cellular_component	cell projection	6.98	2.39e-05
ATF2;HMG-B	M01010;M00801	6460229	HEEpiC	Q0	GO:0030029	biological_process	actin filament-based process	6.97	0.000134
ATF2;HMG-B	M01010;M00801	6548747	HMEC	Q0	GO:0030154	biological_process	cell differentiation	6.97	2.39e-05
ATF2;HMG-B	M01010;M00172	3384715	SAEC	Q6	GO:0051174	biological_process	regulation of phosphorus metabolic process	6.96	0.000575
ATF2;HMG-B	M01010;M00801	6758517	SAEC	Q0	GO:0048699	biological_process	generation of neurons	6.96	0.000147
ATF2;HMG-B	M01010;M00801			Q0	GO:0007411	biological_process	axon guidance	6.94	0.000148
ATF2;HMG-B	M01010;M00801			Q0	GO:0097485	biological_process	neuron projection guidance	6.94	0.000148
ATF2;HMG-B	M01010;M00801			Q0	GO:0005912	cellular_component	adherens junction	6.94	0.000148
ATF2;HMG-B	M01010;M00801	6756988	RPTEC	Q0	GO:0007015	biological_process	actin filament organization	6.93	4.6e-05
ATF2;HMG-B	M01010;M00172	3342431	PrEC	Q0	GO:0097458	cellular_component	neuron part	6.91	5.45e-05
ATF2;HMG-B	M01010;M00801	6753165	PrEC	Q0	GO:0048667	biological_process	cell morphogenesis involved in neuron differentiation	6.91	4.71e-05
ATF2;HMG-B	M01010;M00172	3384715	SAEC	Q0	GO:0032989	biological_process	cellular component morphogenesis	6.9	0.000148
ATF2;HMG-B	M01010;M00172	3342431	PrEC	Q0	GO:0031175	biological_process	neuron projection development	6.9	5.45e-05
ATF2;HMG-B	M01010;M00172	3384715	SAEC	Q0	GO:0000902	biological_process	cell morphogenesis	6.86	0.000148
ATF2;HMG-B	M01010;M00172	3384715	SAEC	Q0	GO:0009653	biological_process	anatomical structure morphogenesis	6.85	0.000148
ATF2;HMG-B	M01010;M00801	6548747	HMEC	Q0	GO:0032879	biological_process	regulation of localization	6.84	3.06e-05
ATF2;HMG-B	M01010;M00172	3342431	PrEC	Q0	GO:0030030	biological_process	cell projection organization	6.83	5.82e-05
ATF2;HMG-B	M01010;M00801			Q0	GO:0070161	cellular_component	anchoring junction	6.82	0.000148
ATF2;HMG-B	M01010;M00801	6756988	RPTEC	Q0	GO:0006928	biological_process	cellular component movement	6.82	5.67e-05
ATF2;HMG-B	M01010;M00801	6548747	HMEC	Q0	GO:0005912	cellular_component	adherens junction	6.82	3.12e-05
ATF2;HMG-B	M01010;M00801	6756988	RPTEC	Q0	GO:0022008	biological_process	neurogenesis	6.81	5.67e-05
ATF2;HMG-B	M01010;M00801	6758517	SAEC	Q0	GO:0030030	biological_process	cell projection organization	6.81	0.000147
ATF2;HMG-B	M01010;M00801			Q0	GO:0007409	biological_process	axonogenesis	6.79	0.000148
ATF2;HMG-B	M01010;M00172			Q0	GO:0048468	biological_process	cell development	6.78	0.000459
ATF2;HMG-B	M01010;M00801	6753165	PrEC	Q0	GO:0032990	biological_process	cell part morphogenesis	6.78	5.93e-05
ATF2;HMG-B	M01010;M00172	3342431	PrEC	Q0	GO:0035556	biological_process	intracellular signal transduction	6.76	6.42e-05
ATF2;HMG-B	M01010;M00801	6756988	RPTEC	Q0	GO:0048699	biological_process	generation of neurons	6.75	5.92e-05
ATF2;HMG-B	M01010;M00172	3342431	PrEC	Q0	GO:0048812	biological_process	neuron projection morphogenesis	6.74	6.42e-05
ATF2;HMG-B	M01010;M00172	3342431	PrEC	Q0	GO:0005911	cellular_component	cell-cell junction	6.74	6.42e-05
ATF2;HMG-B	M01010;M00801			Q0	GO:0007015	biological_process	actin filament organization	6.74	0.000148
ATF2;HMG-B	M01010;M00801			Q0	GO:0032990	biological_process	cell part morphogenesis	6.74	0.000148
ATF2;HMG-B	M01010;M00801	6756988	RPTEC	Q0	GO:0042995	cellular_component	cell projection	6.74	5.92e-05
ATF2;HMG-B	M01010;M00801	6758517	SAEC	Q0	GO:0005912	cellular_component	adherens junction	6.74	0.000147
ATF2;HMG-B	M01010;M00172	3342431	PrEC	Q0	GO:0048731	biological_process	system development	6.73	6.42e-05
ATF2;HMG-B	M01010;M00801	6548747	HMEC	Q0	GO:0009966	biological_process	regulation of signal transduction	6.73	3.71e-05
ATF2;HMG-B	M01010;M00801	6548747	HMEC	Q0	GO:0007275	biological_process	multicellular organismal development	6.72	3.77e-05
ATF2;HMG-B	M01010;M00801	6758517	SAEC	Q0	GO:0022008	biological_process	neurogenesis	6.72	0.000147
ATF2;HMG-B	M01010;M00172	3384715	SAEC	Q0	GO:0048699	biological_process	generation of neurons	6.71	0.000148
ATF2;HMG-B	M01010;M00172	3384715	SAEC	Q0	GO:0072358	biological_process	cardiovascular system development	6.71	0.000148
ATF2;HMG-B	M01010;M00172	3384715	SAEC	Q0	GO:0072359	biological_process	circulatory system development	6.71	0.000148
ATF2;HMG-B	M01010;M00801	6548747	HMEC	Q0	GO:0016477	biological_process	cell migration	6.71	3.77e-05
ATF2;HMG-B	M01010;M00172	3342431	PrEC	Q0	GO:0009966	biological_process	regulation of signal transduction	6.7	6.42e-05
ATF2;HMG-B	M01010;M00801	6548747	HMEC	Q0	GO:0048870	biological_process	cell motility	6.69	3.77e-05
ATF2;HMG-B	M01010;M00801	6548747	HMEC	Q0	GO:0051674	biological_process	localization of cell	6.69	3.77e-05
ATF2;HMG-B	M01010;M00801	6753165	PrEC	Q0	GO:0007409	biological_process	axonogenesis	6.69	6.95e-05
ATF2;HMG-B	M01010;M00801			Q0	GO:0030036	biological_process	actin cytoskeleton organization	6.68	0.000148
ATF2;HMG-B	M01010;M00801	6548747	HMEC	Q0	GO:0048869	biological_process	cellular developmental process	6.65	3.98e-05
ATF2;HMG-B	M01010;M00801	6758517	SAEC	Q0	GO:0034329	biological_process	cell junction assembly	6.61	0.000151
ATF2;HMG-B	M01010;M00172			Q6	GO:0048870	biological_process	cell motility	6.6	0.00185
ATF2;HMG-B	M01010;M00172			Q6	GO:0051674	biological_process	localization of cell	6.6	0.00185
ATF2;HMG-B	M01010;M00801			Q0	GO:0007163	biological_process	establishment or maintenance of cell polarity	6.6	0.000148
ATF2;HMG-B	M01010;M00801	6460229	HEEpiC	Q0	GO:0031175	biological_process	neuron projection development	6.6	0.000235
ATF2;HMG-B	M01010;M00172	3384715	SAEC	Q0	GO:0034330	biological_process	cell junction organization	6.58	0.00015
ATF2;HMG-B	M01010;M00801			Q0	GO:0050839	molecular_function	cell adhesion molecule binding	6.57	0.000148
ATF2;HMG-B	M01010;M00801	6758517	SAEC	Q0	GO:0061564	biological_process	axon development	6.57	0.000152
ATF2;HMG-B	M01010;M00801	6548747	HMEC	Q0	GO:0030055	cellular_component	cell-substrate junction	6.56	4.69e-05
ATF2;HMG-B	M01010;M00801	6756988	RPTEC	Q0	GO:0051128	biological_process	regulation of cellular component organization	6.55	8.53e-05
ATF2;HMG-B	M01010;M00172			Q6	GO:0016477	biological_process	cell migration	6.54	0.00185	1
ATF2;HMG-B	M01010;M00172	3384715	SAEC	Q0	GO:0048667	biological_process	cell morphogenesis involved in neuron differentiation	6.53	0.000154
ATF2;HMG-B	M01010;M00801			Q0	GO:0034329	biological_process	cell junction assembly	6.53	0.00015
ATF2;HMG-B	M01010;M00172	3342431	PrEC	Q0	GO:0009653	biological_process	anatomical structure morphogenesis	6.52	8.74e-05
ATF2;HMG-B	M01010;M00801	6548747	HMEC	Q0	GO:0003779	molecular_function	actin binding	6.52	5.12e-05
ATF2;HMG-B	M01010;M00801	6753165	PrEC	Q0	GO:0007010	biological_process	cytoskeleton organization	6.52	9.72e-05
ATF2;HMG-B	M01010;M00801	6548747	HMEC	Q0	GO:0070161	cellular_component	anchoring junction	6.5	5.14e-05
ATF2;HMG-B	M01010;M00801	6756988	RPTEC	Q0	GO:0022604	biological_process	regulation of cell morphogenesis	6.49	9.36e-05
ATF2;HMG-B	M01010;M00801	6753165	PrEC	Q0	GO:0006928	biological_process	cellular component movement	6.49	9.91e-05
ATF2;HMG-B	M01010;M00801	6756988	RPTEC	Q0	GO:0030182	biological_process	neuron differentiation	6.47	9.54e-05
ATF2;HMG-B	M01010;M00172	3342431	PrEC	Q0	GO:0032989	biological_process	cellular component morphogenesis	6.46	9.69e-05
ATF2;HMG-B	M01010;M00172	3342431	PrEC	Q0	GO:0048856	biological_process	anatomical structure development	6.45	9.69e-05
ATF2;HMG-B	M01010;M00801	6460229	HEEpiC	Q0	GO:0034329	biological_process	cell junction assembly	6.45	0.000286
ATF2;HMG-B	M01010;M00801	6756988	RPTEC	Q0	GO:0045202	cellular_component	synapse	6.44	9.81e-05
ATF2;HMG-B	M01010;M00801	6758517	SAEC	Q0	GO:0034330	biological_process	cell junction organization	6.44	0.00019
ATF2;HMG-B	M01010;M00801	6753165	PrEC	Q0	GO:0034330	biological_process	cell junction organization	6.43	0.000109
ATF2;HMG-B	M01010;M00172	3384715	SAEC	Q0	GO:0016477	biological_process	cell migration	6.42	0.000184	1
ATF2;HMG-B	M01010;M00801	6753165	PrEC	Q0	GO:0030036	biological_process	actin cytoskeleton organization	6.42	0.000109
ATF2;HMG-B	M01010;M00172			Q0	GO:0050839	molecular_function	cell adhesion molecule binding	6.39	0.000837	1
ATF2;HMG-B	M01010;M00172	3384715	SAEC	Q0	GO:0007155	biological_process	cell adhesion	6.39	0.000186
ATF2;HMG-B	M01010;M00172	3384715	SAEC	Q0	GO:0032879	biological_process	regulation of localization	6.39	0.000186
ATF2;HMG-B	M01010;M00172	3342431	PrEC	Q0	GO:0034330	biological_process	cell junction organization	6.39	0.000104
ATF2;HMG-B	M01010;M00172	3342431	PrEC	Q0	GO:0034329	biological_process	cell junction assembly	6.38	0.000104
ATF2;HMG-B	M01010;M00801			Q0	GO:0031252	cellular_component	cell leading edge	6.38	0.000203
ATF2;HMG-B	M01010;M00172			Q0	GO:0022008	biological_process	neurogenesis	6.37	0.000837
ATF2;HMG-B	M01010;M00172	3342431	PrEC	Q0	GO:0030154	biological_process	cell differentiation	6.36	0.000104
ATF2;HMG-B	M01010;M00801	6548747	HMEC	Q0	GO:0007163	biological_process	establishment or maintenance of cell polarity	6.35	7.16e-05
ATF2;HMG-B	M01010;M00172	3384715	SAEC	Q0	GO:0022610	biological_process	biological adhesion	6.34	0.000186
ATF2;HMG-B	M01010;M00801	6548747	HMEC	Q0	GO:0030036	biological_process	actin cytoskeleton organization	6.33	7.27e-05
ATF2;HMG-B	M01010;M00801	6758517	SAEC	Q0	GO:0032989	biological_process	cellular component morphogenesis	6.3	0.00024
ATF2;HMG-B	M01010;M00172			Q0	GO:0007399	biological_process	nervous system development	6.27	0.000837
ATF2;HMG-B	M01010;M00172	3384715	SAEC	Q0	GO:0048870	biological_process	cell motility	6.27	0.000204
ATF2;HMG-B	M01010;M00172	3384715	SAEC	Q0	GO:0051674	biological_process	localization of cell	6.27	0.000204
ATF2;HMG-B	M01010;M00172	3384715	SAEC	Q6	GO:0006793	biological_process	phosphorus metabolic process	6.27	0.00104
ATF2;HMG-B	M01010;M00801	6758517	SAEC	Q0	GO:0000902	biological_process	cell morphogenesis	6.27	0.000241
ATF2;HMG-B	M01010;M00801			Q0	GO:0030029	biological_process	actin filament-based process	6.26	0.000255
ATF2;HMG-B	M01010;M00801	6548747	HMEC	Q0	GO:0043005	cellular_component	neuron projection	6.26	8.46e-05
ATF2;HMG-B	M01010;M00801	6758517	SAEC	Q0	GO:0048666	biological_process	neuron development	6.26	0.000241
ATF2;HMG-B	M01010;M00801	6548747	HMEC	Q0	GO:0046578	biological_process	regulation of Ras protein signal transduction	6.25	8.46e-05
ATF2;HMG-B	M01010;M00172	3342431	PrEC	Q0	GO:0000902	biological_process	cell morphogenesis	6.24	0.000133
ATF2;HMG-B	M01010;M00801	6460229	HEEpiC	Q0	GO:0048812	biological_process	neuron projection morphogenesis	6.24	0.000415
ATF2;HMG-B	M01010;M00172			Q6	GO:0008283	biological_process	cell proliferation	6.23	0.00185	1
ATF2;HMG-B	M01010;M00172	3342431	PrEC	Q0	GO:0023051	biological_process	regulation of signaling	6.23	0.000133
ATF2;HMG-B	M01010;M00801	6548747	HMEC	Q0	GO:0097458	cellular_component	neuron part	6.23	8.61e-05
ATF2;HMG-B	M01010;M00801	6758517	SAEC	Q0	GO:0007409	biological_process	axonogenesis	6.23	0.000241
ATF2;HMG-B	M01010;M00172	3384715	SAEC	Q0	GO:0022008	biological_process	neurogenesis	6.22	0.000209
ATF2;HMG-B	M01010;M00801	6758517	SAEC	Q0	GO:0030054	cellular_component	cell junction	6.22	0.000241
ATF2;HMG-B	M01010;M00172			Q0	GO:0007169	biological_process	transmembrane receptor protein tyrosine kinase signaling pathway	6.19	0.000837	1
ATF2;HMG-B	M01010;M00172	3342431	PrEC	Q0	GO:0048869	biological_process	cellular developmental process	6.19	0.000138
ATF2;HMG-B	M01010;M00801	6756988	RPTEC	Q6	GO:0001568	biological_process	blood vessel development	6.19	0.00205
ATF2;HMG-B	M01010;M00172	3384715	SAEC	Q0	GO:0034329	biological_process	cell junction assembly	6.18	0.000219	1
ATF2;HMG-B	M01010;M00801			Q6	GO:0048870	biological_process	cell motility	6.18	0.00593
ATF2;HMG-B	M01010;M00801			Q6	GO:0051674	biological_process	localization of cell	6.18	0.00593
ATF2;HMG-B	M01010;M00801	6548747	HMEC	Q0	GO:0048731	biological_process	system development	6.18	9.43e-05
ATF2;HMG-B	M01010;M00801	6548747	HMEC	Q0	GO:0030029	biological_process	actin filament-based process	6.18	9.43e-05
ATF2;HMG-B	M01010;M00801	6753165	PrEC	Q0	GO:0040011	biological_process	locomotion	6.18	0.000177
ATF2;HMG-B	M01010;M00172	3342431	PrEC	Q0	GO:0010646	biological_process	regulation of cell communication	6.16	0.000144
ATF2;HMG-B	M01010;M00801			Q0	GO:0034330	biological_process	cell junction organization	6.14	0.000316
ATF2;HMG-B	M01010;M00801	6548747	HMEC	Q0	GO:0006935	biological_process	chemotaxis	6.14	9.99e-05
ATF2;HMG-B	M01010;M00801	6548747	HMEC	Q0	GO:0042330	biological_process	taxis	6.14	9.99e-05
ATF2;HMG-B	M01010;M00172	3384715	SAEC	Q6	GO:0019220	biological_process	regulation of phosphate metabolic process	6.13	0.00107
ATF2;HMG-B	M01010;M00801	6758517	SAEC	Q0	GO:0030182	biological_process	neuron differentiation	6.13	0.000264
ATF2;HMG-B	M01010;M00801	6758517	SAEC	Q0	GO:0030029	biological_process	actin filament-based process	6.13	0.000264
ATF2;HMG-B	M01010;M00801	6753165	PrEC	Q0	GO:0003779	molecular_function	actin binding	6.13	0.000194
ATF2;HMG-B	M01010;M00801			Q0	GO:0000902	biological_process	cell morphogenesis	6.12	0.000318
ATF2;HMG-B	M01010;M00801	6756988	RPTEC	Q0	GO:0043005	cellular_component	neuron projection	6.12	0.000198
ATF2;HMG-B	M01010;M00172	3384715	SAEC	Q0	GO:0031252	cellular_component	cell leading edge	6.09	0.000256
ATF2;HMG-B	M01010;M00801	6756988	RPTEC	Q6	GO:0001944	biological_process	vasculature development	6.09	0.00205
ATF2;HMG-B	M01010;M00801	6758517	SAEC	Q0	GO:0008092	molecular_function	cytoskeletal protein binding	6.09	0.000264
ATF2;HMG-B	M01010;M00801			Q0	GO:0030055	cellular_component	cell-substrate junction	6.08	0.000335
ATF2;HMG-B	M01010;M00801			Q0	GO:0042995	cellular_component	cell projection	6.07	0.000335
ATF2;HMG-B	M01010;M00172	3384715	SAEC	Q0	GO:0007409	biological_process	axonogenesis	6.06	0.000257
ATF2;HMG-B	M01010;M00801	6756988	RPTEC	Q0	GO:0032970	biological_process	regulation of actin filament-based process	6.06	0.000216
ATF2;HMG-B	M01010;M00172			Q0	GO:0006928	biological_process	cellular component movement	6.05	0.000932
ATF2;HMG-B	M01010;M00172	3384715	SAEC	Q0	GO:0042060	biological_process	wound healing	6.05	0.000258
ATF2;HMG-B	M01010;M00801			Q6	GO:0016477	biological_process	cell migration	6.04	0.00593
ATF2;HMG-B	M01010;M00801			Q0	GO:0048666	biological_process	neuron development	6.02	0.000354
ATF2;HMG-B	M01010;M00172			Q0	GO:0043005	cellular_component	neuron projection	6.01	0.000932	1
ATF2;HMG-B	M01010;M00801	6460229	HEEpiC	Q0	GO:0030182	biological_process	neuron differentiation	6	0.000645
ATF2;HMG-B	M01010;M00801	6548747	HMEC	Q0	GO:0045216	biological_process	cell-cell junction organization	5.97	0.000143
ATF2;HMG-B	M01010;M00801	6460229	HEEpiC	Q0	GO:0030036	biological_process	actin cytoskeleton organization	5.96	0.000645
ATF2;HMG-B	M01010;M00801	6758517	SAEC	Q0	GO:0048468	biological_process	cell development	5.96	0.000338
ATF2;HMG-B	M01010;M00172	3384715	SAEC	Q0	GO:0097485	biological_process	neuron projection guidance	5.95	0.000307
ATF2;HMG-B	M01010;M00172	3384715	SAEC	Q0	GO:0007411	biological_process	axon guidance	5.95	0.000307	1
ATF2;HMG-B	M01010;M00801	6753165	PrEC	Q0	GO:0043005	cellular_component	neuron projection	5.93	0.000293
ATF2;HMG-B	M01010;M00801	6756988	RPTEC	Q6	GO:0030335	biological_process	positive regulation of cell migration	5.92	0.00205
ATF2;HMG-B	M01010;M00801	6758517	SAEC	Q0	GO:0048858	biological_process	cell projection morphogenesis	5.92	0.000354
ATF2;HMG-B	M01010;M00172	3384715	SAEC	Q0	GO:0042995	cellular_component	cell projection	5.91	0.000313
ATF2;HMG-B	M01010;M00172	3342431	PrEC	Q0	GO:0061564	biological_process	axon development	5.89	0.00026
ATF2;HMG-B	M01010;M00172	3342431	PrEC	Q0	GO:0007169	biological_process	transmembrane receptor protein tyrosine kinase signaling pathway	5.88	0.00026	1
ATF2;HMG-B	M01010;M00801	6753165	PrEC	Q0	GO:0007015	biological_process	actin filament organization	5.88	0.000316
ATF2;HMG-B	M01010;M00801	6548747	HMEC	Q0	GO:0048856	biological_process	anatomical structure development	5.87	0.000178
ATF2;HMG-B	M01010;M00172			Q0	GO:0040011	biological_process	locomotion	5.86	0.00115
ATF2;HMG-B	M01010;M00172	3384715	SAEC	Q0	GO:0030182	biological_process	neuron differentiation	5.86	0.000338
ATF2;HMG-B	M01010;M00172	3384715	SAEC	Q6	GO:0006796	biological_process	phosphate-containing compound metabolic process	5.86	0.00159
ATF2;HMG-B	M01010;M00172	3342431	PrEC	Q0	GO:0007409	biological_process	axonogenesis	5.86	0.00026
ATF2;HMG-B	M01010;M00801	6460229	HEEpiC	Q0	GO:0034330	biological_process	cell junction organization	5.85	0.000765
ATF2;HMG-B	M01010;M00801	6756988	RPTEC	Q6	GO:0040017	biological_process	positive regulation of locomotion	5.84	0.00205
ATF2;HMG-B	M01010;M00801	6548747	HMEC	Q0	GO:0044767	biological_process	single-organism developmental process	5.84	0.000184
ATF2;HMG-B	M01010;M00172	3342431	PrEC	Q0	GO:0030029	biological_process	actin filament-based process	5.83	0.000273
ATF2;HMG-B	M01010;M00801	6548747	HMEC	Q0	GO:0032502	biological_process	developmental process	5.83	0.000184
ATF2;HMG-B	M01010;M00801	6758517	SAEC	Q0	GO:0042060	biological_process	wound healing	5.82	0.000423
ATF2;HMG-B	M01010;M00172	3384715	SAEC	Q0	GO:0003779	molecular_function	actin binding	5.81	0.000369	1
ATF2;HMG-B	M01010;M00801	6460229	HEEpiC	Q0	GO:0005088	molecular_function	Ras guanyl-nucleotide exchange factor activity	5.81	0.000781
ATF2;HMG-B	M01010;M00172			Q0	GO:0034330	biological_process	cell junction organization	5.8	0.0012	1
ATF2;HMG-B	M01010;M00801	6756988	RPTEC	Q6	GO:2000147	biological_process	positive regulation of cell motility	5.78	0.00205
ATF2;HMG-B	M01010;M00801			Q0	GO:0022008	biological_process	neurogenesis	5.77	0.000599
ATF2;HMG-B	M01010;M00801			Q0	GO:2000114	biological_process	regulation of establishment of cell polarity	5.76	0.000599
ATF2;HMG-B	M01010;M00801	6756988	RPTEC	Q6	GO:0048514	biological_process	blood vessel morphogenesis	5.76	0.00205
ATF2;HMG-B	M01010;M00801	6548747	HMEC	Q0	GO:0051056	biological_process	regulation of small GTPase mediated signal transduction	5.75	0.000222
ATF2;HMG-B	M01010;M00172			Q0	GO:0048699	biological_process	generation of neurons	5.74	0.00125
ATF2;HMG-B	M01010;M00801	6753165	PrEC	Q0	GO:0000904	biological_process	cell morphogenesis involved in differentiation	5.74	0.00042
ATF2;HMG-B	M01010;M00172	3384715	SAEC	Q0	GO:0044767	biological_process	single-organism developmental process	5.73	0.000429
ATF2;HMG-B	M01010;M00801	6460229	HEEpiC	Q0	GO:0048666	biological_process	neuron development	5.73	0.000864
ATF2;HMG-B	M01010;M00801	6548747	HMEC	Q0	GO:0040012	biological_process	regulation of locomotion	5.73	0.000224
ATF2;HMG-B	M01010;M00172	3384715	SAEC	Q0	GO:0050839	molecular_function	cell adhesion molecule binding	5.7	0.000437	1
ATF2;HMG-B	M01010;M00801			Q0	GO:0030010	biological_process	establishment of cell polarity	5.7	0.000649
ATF2;HMG-B	M01010;M00801			Q0	GO:0032989	biological_process	cellular component morphogenesis	5.68	0.000669
ATF2;HMG-B	M01010;M00801	6548747	HMEC	Q0	GO:0042060	biological_process	wound healing	5.68	0.00025
ATF2;HMG-B	M01010;M00172	3384715	SAEC	Q0	GO:0061564	biological_process	axon development	5.67	0.000458
ATF2;HMG-B	M01010;M00801			Q0	GO:0003779	molecular_function	actin binding	5.67	0.000669
ATF2;HMG-B	M01010;M00801	6758517	SAEC	Q0	GO:0005088	molecular_function	Ras guanyl-nucleotide exchange factor activity	5.67	0.000577
ATF2;HMG-B	M01010;M00172	3384715	SAEC	Q0	GO:0030030	biological_process	cell projection organization	5.66	0.000459
ATF2;HMG-B	M01010;M00801			Q0	GO:0045216	biological_process	cell-cell junction organization	5.65	0.00067
ATF2;HMG-B	M01010;M00801	6756988	RPTEC	Q0	GO:0031252	cellular_component	cell leading edge	5.65	0.000542
ATF2;HMG-B	M01010;M00801	6753165	PrEC	Q0	GO:0009966	biological_process	regulation of signal transduction	5.65	0.000502
ATF2;HMG-B	M01010;M00172			Q0	GO:0009653	biological_process	anatomical structure morphogenesis	5.64	0.00145
ATF2;HMG-B	M01010;M00801	6756988	RPTEC	Q0	GO:0051017	biological_process	actin filament bundle assembly	5.64	0.000542
ATF2;HMG-B	M01010;M00801	6756988	RPTEC	Q0	GO:0061572	biological_process	actin filament bundle organization	5.64	0.000542
ATF2;HMG-B	M01010;M00801	6460229	HEEpiC	Q0	GO:0032989	biological_process	cellular component morphogenesis	5.62	0.00104
ATF2;HMG-B	M01010;M00801	6548747	HMEC	Q0	GO:0051270	biological_process	regulation of cellular component movement	5.62	0.00028
ATF2;HMG-B	M01010;M00801	6758517	SAEC	Q0	GO:0030055	cellular_component	cell-substrate junction	5.62	0.00062
ATF2;HMG-B	M01010;M00801			Q0	GO:0032878	biological_process	regulation of establishment or maintenance of cell polarity	5.61	0.000711
ATF2;HMG-B	M01010;M00801			Q6	GO:2000145	biological_process	regulation of cell motility	5.61	0.00593
ATF2;HMG-B	M01010;M00801	6753165	PrEC	Q0	GO:0097458	cellular_component	neuron part	5.61	0.000524
ATF2;HMG-B	M01010;M00801	6460229	HEEpiC	Q0	GO:0005085	molecular_function	guanyl-nucleotide exchange factor activity	5.6	0.00104
ATF2;HMG-B	M01010;M00801	6756988	RPTEC	Q6	GO:0051272	biological_process	positive regulation of cellular component movement	5.59	0.00205
ATF2;HMG-B	M01010;M00801	6758517	SAEC	Q0	GO:0032990	biological_process	cell part morphogenesis	5.59	0.000641
ATF2;HMG-B	M01010;M00172	3342431	PrEC	Q0	GO:0040012	biological_process	regulation of locomotion	5.58	0.000479
ATF2;HMG-B	M01010;M00172			Q0	GO:0048812	biological_process	neuron projection morphogenesis	5.57	0.00158
ATF2;HMG-B	M01010;M00801	6758517	SAEC	Q0	GO:0009653	biological_process	anatomical structure morphogenesis	5.57	0.000652
ATF2;HMG-B	M01010;M00801	6460229	HEEpiC	Q0	GO:0009966	biological_process	regulation of signal transduction	5.56	0.00105
ATF2;HMG-B	M01010;M00172	3384715	SAEC	Q0	GO:0007275	biological_process	multicellular organismal development	5.55	0.000568
ATF2;HMG-B	M01010;M00801	6753165	PrEC	Q0	GO:0007275	biological_process	multicellular organismal development	5.55	0.000583
ATF2;HMG-B	M01010;M00801	6753165	PrEC	Q0	GO:0023051	biological_process	regulation of signaling	5.54	0.000586
ATF2;HMG-B	M01010;M00172	3384715	SAEC	Q0	GO:0000904	biological_process	cell morphogenesis involved in differentiation	5.53	0.000582
ATF2;HMG-B	M01010;M00801	6753165	PrEC	Q0	GO:0045216	biological_process	cell-cell junction organization	5.53	0.000586
ATF2;HMG-B	M01010;M00172	3384715	SAEC	Q6	GO:0016310	biological_process	phosphorylation	5.52	0.00289
ATF2;HMG-B	M01010;M00801			Q0	GO:0000904	biological_process	cell morphogenesis involved in differentiation	5.52	0.000834
ATF2;HMG-B	M01010;M00801			Q6	GO:0051270	biological_process	regulation of cellular component movement	5.52	0.00593
ATF2;HMG-B	M01010;M00172			Q0	GO:0034329	biological_process	cell junction assembly	5.51	0.00171	1
ATF2;HMG-B	M01010;M00172	3384715	SAEC	Q0	GO:0048858	biological_process	cell projection morphogenesis	5.51	0.000589
ATF2;HMG-B	M01010;M00172	3384715	SAEC	Q0	GO:0097458	cellular_component	neuron part	5.5	0.000591
ATF2;HMG-B	M01010;M00172	3384715	SAEC	Q6	GO:0008284	biological_process	positive regulation of cell proliferation	5.5	0.00289	1
ATF2;HMG-B	M01010;M00801	6460229	HEEpiC	Q0	GO:0045216	biological_process	cell-cell junction organization	5.5	0.00114
ATF2;HMG-B	M01010;M00801	6460229	HEEpiC	Q0	GO:0061564	biological_process	axon development	5.49	0.00114
ATF2;HMG-B	M01010;M00801	6548747	HMEC	Q0	GO:0005925	cellular_component	focal adhesion	5.49	0.000375
ATF2;HMG-B	M01010;M00801	6460229	HEEpiC	Q0	GO:0007409	biological_process	axonogenesis	5.48	0.00114
ATF2;HMG-B	M01010;M00801	6753165	PrEC	Q0	GO:0010646	biological_process	regulation of cell communication	5.48	0.000638
ATF2;HMG-B	M01010;M00172	3384715	SAEC	Q0	GO:0032502	biological_process	developmental process	5.46	0.000632
ATF2;HMG-B	M01010;M00801			Q0	GO:0048699	biological_process	generation of neurons	5.46	0.000936
ATF2;HMG-B	M01010;M00801	6460229	HEEpiC	Q0	GO:0000902	biological_process	cell morphogenesis	5.46	0.00114
ATF2;HMG-B	M01010;M00801			Q6	GO:0030334	biological_process	regulation of cell migration	5.45	0.00593
ATF2;HMG-B	M01010;M00801	6756988	RPTEC	Q0	GO:0040011	biological_process	locomotion	5.45	0.00077
ATF2;HMG-B	M01010;M00172	3342431	PrEC	Q0	GO:0048522	biological_process	positive regulation of cellular process	5.44	0.000641
ATF2;HMG-B	M01010;M00801	6548747	HMEC	Q0	GO:0050839	molecular_function	cell adhesion molecule binding	5.44	0.000412
ATF2;HMG-B	M01010;M00801	6758517	SAEC	Q0	GO:0009966	biological_process	regulation of signal transduction	5.44	0.000843
ATF2;HMG-B	M01010;M00801	6758517	SAEC	Q0	GO:0006928	biological_process	cellular component movement	5.44	0.000843
ATF2;HMG-B	M01010;M00172			Q6	GO:0040011	biological_process	locomotion	5.43	0.00551
ATF2;HMG-B	M01010;M00172	3384715	SAEC	Q0	GO:0043005	cellular_component	neuron projection	5.43	0.000654	1
ATF2;HMG-B	M01010;M00172	3342431	PrEC	Q0	GO:0048667	biological_process	cell morphogenesis involved in neuron differentiation	5.43	0.000641
ATF2;HMG-B	M01010;M00172	3342431	PrEC	Q0	GO:0001508	biological_process	action potential	5.43	0.000641
ATF2;HMG-B	M01010;M00172	3384715	SAEC	Q6	GO:0042325	biological_process	regulation of phosphorylation	5.42	0.00289	1
ATF2;HMG-B	M01010;M00801	6460229	HEEpiC	Q0	GO:0030030	biological_process	cell projection organization	5.42	0.00114
ATF2;HMG-B	M01010;M00801	6756988	RPTEC	Q0	GO:0048468	biological_process	cell development	5.42	0.000788
ATF2;HMG-B	M01010;M00172			Q0	GO:0000902	biological_process	cell morphogenesis	5.41	0.00199
ATF2;HMG-B	M01010;M00172	3342431	PrEC	Q0	GO:0045216	biological_process	cell-cell junction organization	5.41	0.000641
ATF2;HMG-B	M01010;M00801	6548747	HMEC	Q0	GO:0007610	biological_process	behavior	5.4	0.000445
ATF2;HMG-B	M01010;M00801	6460229	HEEpiC	Q0	GO:0006928	biological_process	cellular component movement	5.39	0.00115
ATF2;HMG-B	M01010;M00172	3384715	SAEC	Q6	GO:0016477	biological_process	cell migration	5.38	0.00289	1
ATF2;HMG-B	M01010;M00801	6548747	HMEC	Q0	GO:2000145	biological_process	regulation of cell motility	5.38	0.000459
ATF2;HMG-B	M01010;M00172	3342431	PrEC	Q0	GO:0005856	cellular_component	cytoskeleton	5.37	0.000676
ATF2;HMG-B	M01010;M00801	6758517	SAEC	Q0	GO:0097485	biological_process	neuron projection guidance	5.37	0.000931
ATF2;HMG-B	M01010;M00801	6758517	SAEC	Q0	GO:0007411	biological_process	axon guidance	5.37	0.000931
ATF2;HMG-B	M01010;M00801	6460229	HEEpiC	Q0	GO:0048667	biological_process	cell morphogenesis involved in neuron differentiation	5.36	0.00118
ATF2;HMG-B	M01010;M00801	6753165	PrEC	Q0	GO:0097485	biological_process	neuron projection guidance	5.36	0.000814
ATF2;HMG-B	M01010;M00801	6753165	PrEC	Q0	GO:0007411	biological_process	axon guidance	5.36	0.000814
ATF2;HMG-B	M01010;M00172	3384715	SAEC	Q0	GO:0008092	molecular_function	cytoskeletal protein binding	5.35	0.000758
ATF2;HMG-B	M01010;M00801	6460229	HEEpiC	Q0	GO:0007015	biological_process	actin filament organization	5.35	0.00118
ATF2;HMG-B	M01010;M00801	6758517	SAEC	Q0	GO:0030036	biological_process	actin cytoskeleton organization	5.35	0.000931
ATF2;HMG-B	M01010;M00172			Q0	GO:0009966	biological_process	regulation of signal transduction	5.34	0.00223
ATF2;HMG-B	M01010;M00801	6460229	HEEpiC	Q0	GO:0048858	biological_process	cell projection morphogenesis	5.34	0.00118
ATF2;HMG-B	M01010;M00172	3384715	SAEC	Q0	GO:0048666	biological_process	neuron development	5.33	0.000787
ATF2;HMG-B	M01010;M00172	3342431	PrEC	Q0	GO:0098590	cellular_component	plasma membrane region	5.33	0.000718	1
ATF2;HMG-B	M01010;M00172			Q0	GO:0030182	biological_process	neuron differentiation	5.31	0.00227
ATF2;HMG-B	M01010;M00801			Q0	GO:0005925	cellular_component	focal adhesion	5.31	0.00129
ATF2;HMG-B	M01010;M00801	6758517	SAEC	Q0	GO:0000904	biological_process	cell morphogenesis involved in differentiation	5.31	0.000982
ATF2;HMG-B	M01010;M00172	3384715	SAEC	Q0	GO:0044707	biological_process	single-multicellular organism process	5.3	0.00082
ATF2;HMG-B	M01010;M00801	6548747	HMEC	Q0	GO:0007015	biological_process	actin filament organization	5.3	0.000546
ATF2;HMG-B	M01010;M00172			Q6	GO:0051174	biological_process	regulation of phosphorus metabolic process	5.29	0.00629	1
ATF2;HMG-B	M01010;M00172	3384715	SAEC	Q0	GO:0045216	biological_process	cell-cell junction organization	5.29	0.000828	1
ATF2;HMG-B	M01010;M00172	3342431	PrEC	Q0	GO:0001726	cellular_component	ruffle	5.29	0.000782	1
ATF2;HMG-B	M01010;M00172	3384715	SAEC	Q0	GO:0051128	biological_process	regulation of cellular component organization	5.28	0.000828	1
ATF2;HMG-B	M01010;M00801	6756988	RPTEC	Q0	GO:0030029	biological_process	actin filament-based process	5.28	0.00106
ATF2;HMG-B	M01010;M00801	6460229	HEEpiC	Q0	GO:0007275	biological_process	multicellular organismal development	5.26	0.00133
ATF2;HMG-B	M01010;M00801	6758517	SAEC	Q0	GO:0023051	biological_process	regulation of signaling	5.26	0.00106
ATF2;HMG-B	M01010;M00172	3342431	PrEC	Q0	GO:0012501	biological_process	programmed cell death	5.25	0.00084
ATF2;HMG-B	M01010;M00801	6756988	RPTEC	Q0	GO:0044456	cellular_component	synapse part	5.25	0.00111
ATF2;HMG-B	M01010;M00801	6460229	HEEpiC	Q0	GO:0023051	biological_process	regulation of signaling	5.24	0.00133
ATF2;HMG-B	M01010;M00801	6756988	RPTEC	Q0	GO:0097458	cellular_component	neuron part	5.24	0.00111
ATF2;HMG-B	M01010;M00172			Q0	GO:0001726	cellular_component	ruffle	5.23	0.00254	1
ATF2;HMG-B	M01010;M00801	6753165	PrEC	Q0	GO:0031252	cellular_component	cell leading edge	5.23	0.00103
ATF2;HMG-B	M01010;M00172	3342431	PrEC	Q0	GO:0048858	biological_process	cell projection morphogenesis	5.22	0.000867
ATF2;HMG-B	M01010;M00172	3342431	PrEC	Q0	GO:0044707	biological_process	single-multicellular organism process	5.22	0.000867
ATF2;HMG-B	M01010;M00172	3384715	SAEC	Q0	GO:0098590	cellular_component	plasma membrane region	5.21	0.000947
ATF2;HMG-B	M01010;M00801	6548747	HMEC	Q0	GO:0005924	cellular_component	cell-substrate adherens junction	5.21	0.000664
ATF2;HMG-B	M01010;M00172	3384715	SAEC	Q0	GO:0032990	biological_process	cell part morphogenesis	5.2	0.000947
ATF2;HMG-B	M01010;M00172	3342431	PrEC	Q0	GO:0051494	biological_process	negative regulation of cytoskeleton organization	5.2	0.000884
ATF2;HMG-B	M01010;M00801	6756988	RPTEC	Q6	GO:0032879	biological_process	regulation of localization	5.18	0.00462
ATF2;HMG-B	M01010;M00801	6753165	PrEC	Q0	GO:0005088	molecular_function	Ras guanyl-nucleotide exchange factor activity	5.18	0.00112
ATF2;HMG-B	M01010;M00801	6758517	SAEC	Q0	GO:0045216	biological_process	cell-cell junction organization	5.17	0.00127
ATF2;HMG-B	M01010;M00172			Q0	GO:0035556	biological_process	intracellular signal transduction	5.16	0.00285
ATF2;HMG-B	M01010;M00172	3384715	SAEC	Q0	GO:0005088	molecular_function	Ras guanyl-nucleotide exchange factor activity	5.15	0.00103	1
ATF2;HMG-B	M01010;M00172	3384715	SAEC	Q6	GO:0048870	biological_process	cell motility	5.15	0.00404
ATF2;HMG-B	M01010;M00172	3384715	SAEC	Q6	GO:0051674	biological_process	localization of cell	5.15	0.00404
ATF2;HMG-B	M01010;M00801	6548747	HMEC	Q0	GO:0044707	biological_process	single-multicellular organism process	5.15	0.000739
ATF2;HMG-B	M01010;M00172	3384715	SAEC	Q0	GO:0045597	biological_process	positive regulation of cell differentiation	5.14	0.00103	1
ATF2;HMG-B	M01010;M00172			Q0	GO:1902531	biological_process	regulation of intracellular signal transduction	5.13	0.00291
ATF2;HMG-B	M01010;M00801			Q6	GO:0000165	biological_process	MAPK cascade	5.13	0.00951
ATF2;HMG-B	M01010;M00801	6756988	RPTEC	Q6	GO:0030334	biological_process	regulation of cell migration	5.13	0.00471
ATF2;HMG-B	M01010;M00172	3384715	SAEC	Q0	GO:0070161	cellular_component	anchoring junction	5.12	0.00105
ATF2;HMG-B	M01010;M00801			Q0	GO:0043005	cellular_component	neuron projection	5.11	0.00197
ATF2;HMG-B	M01010;M00172			Q0	GO:0042060	biological_process	wound healing	5.1	0.003	1
ATF2;HMG-B	M01010;M00172	3342431	PrEC	Q0	GO:0005912	cellular_component	adherens junction	5.1	0.00109
ATF2;HMG-B	M01010;M00801	6756988	RPTEC	Q6	GO:2000145	biological_process	regulation of cell motility	5.1	0.00471
ATF2;HMG-B	M01010;M00172	3384715	SAEC	Q0	GO:0051094	biological_process	positive regulation of developmental process	5.09	0.00112
ATF2;HMG-B	M01010;M00172	3342431	PrEC	Q0	GO:0097485	biological_process	neuron projection guidance	5.09	0.00109
ATF2;HMG-B	M01010;M00172	3342431	PrEC	Q0	GO:0007411	biological_process	axon guidance	5.09	0.00109	1
ATF2;HMG-B	M01010;M00801			Q6	GO:0051272	biological_process	positive regulation of cellular component movement	5.08	0.00951
ATF2;HMG-B	M01010;M00801	6756988	RPTEC	Q0	GO:0032956	biological_process	regulation of actin cytoskeleton organization	5.08	0.00154
ATF2;HMG-B	M01010;M00801	6756988	RPTEC	Q0	GO:0032231	biological_process	regulation of actin filament bundle assembly	5.08	0.00154
ATF2;HMG-B	M01010;M00801	6548747	HMEC	Q0	GO:0034332	biological_process	adherens junction organization	5.08	0.00086
ATF2;HMG-B	M01010;M00172	3384715	SAEC	Q0	GO:0031175	biological_process	neuron projection development	5.07	0.00115
ATF2;HMG-B	M01010;M00801	6548747	HMEC	Q0	GO:0033267	cellular_component	axon part	5.07	0.000879
ATF2;HMG-B	M01010;M00172			Q0	GO:0097485	biological_process	neuron projection guidance	5.06	0.00314
ATF2;HMG-B	M01010;M00172			Q0	GO:0007411	biological_process	axon guidance	5.06	0.00314	1
ATF2;HMG-B	M01010;M00801	6758517	SAEC	Q0	GO:0005925	cellular_component	focal adhesion	5.06	0.00158
ATF2;HMG-B	M01010;M00801	6460229	HEEpiC	Q0	GO:0032990	biological_process	cell part morphogenesis	5.05	0.00198
ATF2;HMG-B	M01010;M00801	6756988	RPTEC	Q0	GO:0034330	biological_process	cell junction organization	5.04	0.00159
ATF2;HMG-B	M01010;M00172	3384715	SAEC	Q0	GO:0051270	biological_process	regulation of cellular component movement	5.03	0.00122	1
ATF2;HMG-B	M01010;M00172	3342431	PrEC	Q0	GO:0007272	biological_process	ensheathment of neurons	5.03	0.00119
ATF2;HMG-B	M01010;M00172	3342431	PrEC	Q0	GO:0008366	biological_process	axon ensheathment	5.03	0.00119
ATF2;HMG-B	M01010;M00172			Q0	GO:0023051	biological_process	regulation of signaling	5.02	0.00314
ATF2;HMG-B	M01010;M00801			Q0	GO:0034332	biological_process	adherens junction organization	5.02	0.00237
ATF2;HMG-B	M01010;M00801			Q6	GO:0040017	biological_process	positive regulation of locomotion	5.02	0.00951
ATF2;HMG-B	M01010;M00801	6753165	PrEC	Q0	GO:0035023	biological_process	regulation of Rho protein signal transduction	5.02	0.00159
ATF2;HMG-B	M01010;M00801	6758517	SAEC	Q0	GO:0010646	biological_process	regulation of cell communication	5.01	0.00175
ATF2;HMG-B	M01010;M00801			Q6	GO:0023014	biological_process	signal transduction by phosphorylation	5	0.00951
ATF2;HMG-B	M01010;M00172	3342431	PrEC	Q0	GO:1902531	biological_process	regulation of intracellular signal transduction	4.99	0.00125
ATF2;HMG-B	M01010;M00172	3342431	PrEC	Q0	GO:0070161	cellular_component	anchoring junction	4.99	0.00125
ATF2;HMG-B	M01010;M00801	6460229	HEEpiC	Q0	GO:0032970	biological_process	regulation of actin filament-based process	4.99	0.00221
ATF2;HMG-B	M01010;M00801	6753165	PrEC	Q0	GO:0005089	molecular_function	Rho guanyl-nucleotide exchange factor activity	4.99	0.00167
ATF2;HMG-B	M01010;M00172			Q0	GO:0032989	biological_process	cellular component morphogenesis	4.98	0.00337
ATF2;HMG-B	M01010;M00801			Q6	GO:2000147	biological_process	positive regulation of cell motility	4.98	0.00951
ATF2;HMG-B	M01010;M00801	6460229	HEEpiC	Q0	GO:0010646	biological_process	regulation of cell communication	4.98	0.00221
ATF2;HMG-B	M01010;M00801	6753165	PrEC	Q0	GO:0005856	cellular_component	cytoskeleton	4.98	0.00167
ATF2;HMG-B	M01010;M00801			Q0	GO:0030182	biological_process	neuron differentiation	4.96	0.00268
ATF2;HMG-B	M01010;M00801	6548747	HMEC	Q0	GO:0031252	cellular_component	cell leading edge	4.96	0.0011
ATF2;HMG-B	M01010;M00801	6753165	PrEC	Q0	GO:0030054	cellular_component	cell junction	4.95	0.00172
ATF2;HMG-B	M01010;M00172			Q0	GO:0010646	biological_process	regulation of cell communication	4.94	0.0035
ATF2;HMG-B	M01010;M00172	3342431	PrEC	Q0	GO:0032990	biological_process	cell part morphogenesis	4.94	0.00136
ATF2;HMG-B	M01010;M00801	6548747	HMEC	Q0	GO:0007264	biological_process	small GTPase mediated signal transduction	4.94	0.00114
ATF2;HMG-B	M01010;M00172			Q0	GO:0005088	molecular_function	Ras guanyl-nucleotide exchange factor activity	4.92	0.00353
ATF2;HMG-B	M01010;M00801	6460229	HEEpiC	Q0	GO:0007010	biological_process	cytoskeleton organization	4.92	0.00243
ATF2;HMG-B	M01010;M00801	6756988	RPTEC	Q6	GO:0045685	biological_process	regulation of glial cell differentiation	4.92	0.00627
ATF2;HMG-B	M01010;M00172	3342431	PrEC	Q0	GO:0005088	molecular_function	Ras guanyl-nucleotide exchange factor activity	4.91	0.00144
ATF2;HMG-B	M01010;M00172	3342431	PrEC	Q0	GO:0000904	biological_process	cell morphogenesis involved in differentiation	4.91	0.00144
ATF2;HMG-B	M01010;M00801			Q6	GO:0006928	biological_process	cellular component movement	4.91	0.00951
ATF2;HMG-B	M01010;M00801	6548747	HMEC	Q0	GO:0030334	biological_process	regulation of cell migration	4.91	0.0012
ATF2;HMG-B	M01010;M00801	6758517	SAEC	Q0	GO:0007010	biological_process	cytoskeleton organization	4.91	0.00216
ATF2;HMG-B	M01010;M00172	3384715	SAEC	Q0	GO:0030027	cellular_component	lamellipodium	4.9	0.00162	1
ATF2;HMG-B	M01010;M00801			Q0	GO:0005924	cellular_component	cell-substrate adherens junction	4.89	0.00301
ATF2;HMG-B	M01010;M00801	6753165	PrEC	Q0	GO:0046578	biological_process	regulation of Ras protein signal transduction	4.89	0.00193
ATF2;HMG-B	M01010;M00172	3342431	PrEC	Q0	GO:0016477	biological_process	cell migration	4.88	0.00148	1
ATF2;HMG-B	M01010;M00801			Q0	GO:0048468	biological_process	cell development	4.88	0.00303
ATF2;HMG-B	M01010;M00801	6756988	RPTEC	Q0	GO:0051492	biological_process	regulation of stress fiber assembly	4.88	0.00229
ATF2;HMG-B	M01010;M00801	6758517	SAEC	Q0	GO:0040011	biological_process	locomotion	4.88	0.00224
ATF2;HMG-B	M01010;M00172	3342431	PrEC	Q0	GO:0032754	biological_process	positive regulation of interleukin-5 production	4.87	0.00151	1
ATF2;HMG-B	M01010;M00801			Q6	GO:0033993	biological_process	response to lipid	4.87	0.00951
ATF2;HMG-B	M01010;M00172	3342431	PrEC	Q0	GO:0042391	biological_process	regulation of membrane potential	4.86	0.00152
ATF2;HMG-B	M01010;M00801	6460229	HEEpiC	Q0	GO:0046578	biological_process	regulation of Ras protein signal transduction	4.86	0.00272
ATF2;HMG-B	M01010;M00801	6548747	HMEC	Q0	GO:0090162	biological_process	establishment of epithelial cell polarity	4.86	0.00135
ATF2;HMG-B	M01010;M00172	3342431	PrEC	Q0	GO:0030054	cellular_component	cell junction	4.85	0.00152
ATF2;HMG-B	M01010;M00801	6460229	HEEpiC	Q0	GO:0008092	molecular_function	cytoskeletal protein binding	4.85	0.00272
ATF2;HMG-B	M01010;M00172	3384715	SAEC	Q0	GO:0005912	cellular_component	adherens junction	4.83	0.0019	1
ATF2;HMG-B	M01010;M00172	3342431	PrEC	Q0	GO:0051270	biological_process	regulation of cellular component movement	4.83	0.00156	1
ATF2;HMG-B	M01010;M00172	3342431	PrEC	Q0	GO:0032272	biological_process	negative regulation of protein polymerization	4.83	0.00156
ATF2;HMG-B	M01010;M00801	6548747	HMEC	Q0	GO:0005096	molecular_function	GTPase activator activity	4.83	0.00142
ATF2;HMG-B	M01010;M00172			Q0	GO:0031175	biological_process	neuron projection development	4.82	0.00433
ATF2;HMG-B	M01010;M00172			Q0	GO:0016477	biological_process	cell migration	4.82	0.00433	1
ATF2;HMG-B	M01010;M00172	3342431	PrEC	Q0	GO:0007155	biological_process	cell adhesion	4.82	0.00156
ATF2;HMG-B	M01010;M00172	3384715	SAEC	Q6	GO:0042127	biological_process	regulation of cell proliferation	4.81	0.00734
ATF2;HMG-B	M01010;M00172	3342431	PrEC	Q0	GO:0098602	biological_process	single organism cell adhesion	4.81	0.00156
ATF2;HMG-B	M01010;M00172	3342431	PrEC	Q0	GO:0030424	cellular_component	axon	4.81	0.00156	1
ATF2;HMG-B	M01010;M00801			Q0	GO:0007010	biological_process	cytoskeleton organization	4.81	0.0035
ATF2;HMG-B	M01010;M00801			Q6	GO:0030335	biological_process	positive regulation of cell migration	4.81	0.00987
ATF2;HMG-B	M01010;M00801			Q6	GO:0090183	biological_process	regulation of kidney development	4.81	0.00987
ATF2;HMG-B	M01010;M00801	6758517	SAEC	Q0	GO:0005924	cellular_component	cell-substrate adherens junction	4.81	0.00258
ATF2;HMG-B	M01010;M00172	3384715	SAEC	Q0	GO:0048856	biological_process	anatomical structure development	4.8	0.00198
ATF2;HMG-B	M01010;M00172	3384715	SAEC	Q6	GO:0043547	biological_process	positive regulation of GTPase activity	4.79	0.00734	1
ATF2;HMG-B	M01010;M00172	3342431	PrEC	Q0	GO:0022610	biological_process	biological adhesion	4.78	0.00161
ATF2;HMG-B	M01010;M00801	6548747	HMEC	Q0	GO:0009888	biological_process	tissue development	4.78	0.00157
ATF2;HMG-B	M01010;M00172			Q0	GO:0048667	biological_process	cell morphogenesis involved in neuron differentiation	4.76	0.0046
ATF2;HMG-B	M01010;M00172	3384715	SAEC	Q0	GO:0051179	biological_process	localization	4.76	0.00212
ATF2;HMG-B	M01010;M00172	3342431	PrEC	Q0	GO:0030027	cellular_component	lamellipodium	4.76	0.00167	1
ATF2;HMG-B	M01010;M00801			Q6	GO:0040011	biological_process	locomotion	4.76	0.00987
ATF2;HMG-B	M01010;M00801	6548747	HMEC	Q0	GO:0031344	biological_process	regulation of cell projection organization	4.76	0.0016
ATF2;HMG-B	M01010;M00801	6548747	HMEC	Q0	GO:0045177	cellular_component	apical part of cell	4.76	0.0016
ATF2;HMG-B	M01010;M00172	3384715	SAEC	Q0	GO:0048869	biological_process	cellular developmental process	4.75	0.00216
ATF2;HMG-B	M01010;M00172	3342431	PrEC	Q0	GO:0032501	biological_process	multicellular organismal process	4.75	0.00168
ATF2;HMG-B	M01010;M00801	6758517	SAEC	Q0	GO:0007155	biological_process	cell adhesion	4.75	0.00287
ATF2;HMG-B	M01010;M00801	6753165	PrEC	Q0	GO:0050919	biological_process	negative chemotaxis	4.75	0.00261
ATF2;HMG-B	M01010;M00172			Q0	GO:0008092	molecular_function	cytoskeletal protein binding	4.74	0.00469
ATF2;HMG-B	M01010;M00172			Q0	GO:0005085	molecular_function	guanyl-nucleotide exchange factor activity	4.74	0.00469
ATF2;HMG-B	M01010;M00172			Q0	GO:0048666	biological_process	neuron development	4.74	0.00469
ATF2;HMG-B	M01010;M00801	6460229	HEEpiC	Q0	GO:0030154	biological_process	cell differentiation	4.74	0.00337
ATF2;HMG-B	M01010;M00801	6460229	HEEpiC	Q0	GO:0042060	biological_process	wound healing	4.74	0.00337
ATF2;HMG-B	M01010;M00801	6756988	RPTEC	Q0	GO:0022603	biological_process	regulation of anatomical structure morphogenesis	4.74	0.00306
ATF2;HMG-B	M01010;M00801	6756988	RPTEC	Q6	GO:0040012	biological_process	regulation of locomotion	4.74	0.00884
ATF2;HMG-B	M01010;M00801	6758517	SAEC	Q0	GO:0016477	biological_process	cell migration	4.74	0.00287
ATF2;HMG-B	M01010;M00172			Q0	GO:0003779	molecular_function	actin binding	4.73	0.00469	1
ATF2;HMG-B	M01010;M00172			Q0	GO:0030030	biological_process	cell projection organization	4.73	0.00469
ATF2;HMG-B	M01010;M00801	6460229	HEEpiC	Q0	GO:0000904	biological_process	cell morphogenesis involved in differentiation	4.73	0.00337
ATF2;HMG-B	M01010;M00801	6548747	HMEC	Q0	GO:0007010	biological_process	cytoskeleton organization	4.73	0.00167
ATF2;HMG-B	M01010;M00172	3384715	SAEC	Q0	GO:0007167	biological_process	enzyme linked receptor protein signaling pathway	4.72	0.00226
ATF2;HMG-B	M01010;M00172	3384715	SAEC	Q6	GO:0050790	biological_process	regulation of catalytic activity	4.72	0.00775
ATF2;HMG-B	M01010;M00172	3342431	PrEC	Q0	GO:0006915	biological_process	apoptotic process	4.72	0.0018	1
ATF2;HMG-B	M01010;M00172	3342431	PrEC	Q0	GO:0019228	biological_process	neuronal action potential	4.72	0.0018
ATF2;HMG-B	M01010;M00801	6753165	PrEC	Q0	GO:0016043	biological_process	cellular component organization	4.72	0.00277
ATF2;HMG-B	M01010;M00172	3384715	SAEC	Q0	GO:0022603	biological_process	regulation of anatomical structure morphogenesis	4.71	0.00227	1
ATF2;HMG-B	M01010;M00801	6758517	SAEC	Q0	GO:0022610	biological_process	biological adhesion	4.71	0.00301
ATF2;HMG-B	M01010;M00172			Q0	GO:0030029	biological_process	actin filament-based process	4.7	0.00469
ATF2;HMG-B	M01010;M00172			Q0	GO:0051094	biological_process	positive regulation of developmental process	4.7	0.00469
ATF2;HMG-B	M01010;M00172			Q0	GO:0007167	biological_process	enzyme linked receptor protein signaling pathway	4.7	0.00469
ATF2;HMG-B	M01010;M00801	6460229	HEEpiC	Q0	GO:0007155	biological_process	cell adhesion	4.7	0.00342
ATF2;HMG-B	M01010;M00801	6756988	RPTEC	Q0	GO:0005911	cellular_component	cell-cell junction	4.7	0.00325
ATF2;HMG-B	M01010;M00801	6756988	RPTEC	Q6	GO:0006469	biological_process	negative regulation of protein kinase activity	4.7	0.00901
ATF2;HMG-B	M01010;M00801	6756988	RPTEC	Q6	GO:0001525	biological_process	angiogenesis	4.7	0.00901
ATF2;HMG-B	M01010;M00172	3384715	SAEC	Q0	GO:0007169	biological_process	transmembrane receptor protein tyrosine kinase signaling pathway	4.69	0.00232	1
ATF2;HMG-B	M01010;M00801	6548747	HMEC	Q0	GO:0045597	biological_process	positive regulation of cell differentiation	4.69	0.00182
ATF2;HMG-B	M01010;M00172	3384715	SAEC	Q0	GO:0005911	cellular_component	cell-cell junction	4.68	0.00234	1
ATF2;HMG-B	M01010;M00172	3342431	PrEC	Q0	GO:0048870	biological_process	cell motility	4.68	0.0019
ATF2;HMG-B	M01010;M00172	3342431	PrEC	Q0	GO:0051674	biological_process	localization of cell	4.68	0.0019
ATF2;HMG-B	M01010;M00801	6758517	SAEC	Q0	GO:0005856	cellular_component	cytoskeleton	4.68	0.00313
ATF2;HMG-B	M01010;M00172			Q0	GO:0045597	biological_process	positive regulation of cell differentiation	4.67	0.00469	1
ATF2;HMG-B	M01010;M00801			Q0	GO:0007399	biological_process	nervous system development	4.67	0.00467
ATF2;HMG-B	M01010;M00172	3384715	SAEC	Q0	GO:0030054	cellular_component	cell junction	4.66	0.0024
ATF2;HMG-B	M01010;M00172	3342431	PrEC	Q0	GO:0048583	biological_process	regulation of response to stimulus	4.66	0.00195
ATF2;HMG-B	M01010;M00801	6460229	HEEpiC	Q0	GO:0022610	biological_process	biological adhesion	4.66	0.00364
ATF2;HMG-B	M01010;M00801	6756988	RPTEC	Q0	GO:0007163	biological_process	establishment or maintenance of cell polarity	4.66	0.0035
ATF2;HMG-B	M01010;M00801	6756988	RPTEC	Q6	GO:0014013	biological_process	regulation of gliogenesis	4.66	0.00901
ATF2;HMG-B	M01010;M00172	3342431	PrEC	Q0	GO:0007010	biological_process	cytoskeleton organization	4.65	0.00197
ATF2;HMG-B	M01010;M00172	3342431	PrEC	Q0	GO:0007167	biological_process	enzyme linked receptor protein signaling pathway	4.65	0.00197
ATF2;HMG-B	M01010;M00801	6753165	PrEC	Q0	GO:0048856	biological_process	anatomical structure development	4.65	0.00314
ATF2;HMG-B	M01010;M00801	6753165	PrEC	Q0	GO:0005912	cellular_component	adherens junction	4.65	0.00314
ATF2;HMG-B	M01010;M00801	6548747	HMEC	Q0	GO:0008092	molecular_function	cytoskeletal protein binding	4.64	0.00202
ATF2;HMG-B	M01010;M00801	6758517	SAEC	Q0	GO:0048870	biological_process	cell motility	4.64	0.00335
ATF2;HMG-B	M01010;M00801	6758517	SAEC	Q0	GO:0051674	biological_process	localization of cell	4.64	0.00335
ATF2;HMG-B	M01010;M00801	6753165	PrEC	Q0	GO:0009653	biological_process	anatomical structure morphogenesis	4.64	0.00314
ATF2;HMG-B	M01010;M00172			Q0	GO:0097458	cellular_component	neuron part	4.63	0.00473
ATF2;HMG-B	M01010;M00172	3342431	PrEC	Q0	GO:0051094	biological_process	positive regulation of developmental process	4.63	0.00202	1
ATF2;HMG-B	M01010;M00801	6548747	HMEC	Q0	GO:0031589	biological_process	cell-substrate adhesion	4.63	0.00205
ATF2;HMG-B	M01010;M00801	6756988	RPTEC	Q0	GO:0007010	biological_process	cytoskeleton organization	4.62	0.00371
ATF2;HMG-B	M01010;M00801	6756988	RPTEC	Q0	GO:0031344	biological_process	regulation of cell projection organization	4.62	0.00371
ATF2;HMG-B	M01010;M00172	3384715	SAEC	Q0	GO:0048522	biological_process	positive regulation of cellular process	4.61	0.00265
ATF2;HMG-B	M01010;M00172	3384715	SAEC	Q0	GO:0030154	biological_process	cell differentiation	4.61	0.00265
ATF2;HMG-B	M01010;M00801	6460229	HEEpiC	Q0	GO:0030054	cellular_component	cell junction	4.61	0.00401
ATF2;HMG-B	M01010;M00172	3342431	PrEC	Q0	GO:0051128	biological_process	regulation of cellular component organization	4.6	0.00211
ATF2;HMG-B	M01010;M00801	6460229	HEEpiC	Q0	GO:0044767	biological_process	single-organism developmental process	4.6	0.00401
ATF2;HMG-B	M01010;M00801	6756988	RPTEC	Q0	GO:0034329	biological_process	cell junction assembly	4.6	0.00375
ATF2;HMG-B	M01010;M00801	6756988	RPTEC	Q6	GO:0072359	biological_process	circulatory system development	4.6	0.00937
ATF2;HMG-B	M01010;M00801	6756988	RPTEC	Q6	GO:0072358	biological_process	cardiovascular system development	4.6	0.00937
ATF2;HMG-B	M01010;M00801	6753165	PrEC	Q0	GO:0016477	biological_process	cell migration	4.6	0.00332
ATF2;HMG-B	M01010;M00172	3384715	SAEC	Q0	GO:0030029	biological_process	actin filament-based process	4.59	0.00274	1
ATF2;HMG-B	M01010;M00801			Q0	GO:0015629	cellular_component	actin cytoskeleton	4.59	0.00554
ATF2;HMG-B	M01010;M00801	6753165	PrEC	Q0	GO:0048731	biological_process	system development	4.59	0.00332
ATF2;HMG-B	M01010;M00801	6753165	PrEC	Q0	GO:0008092	molecular_function	cytoskeletal protein binding	4.59	0.00332
ATF2;HMG-B	M01010;M00801	6460229	HEEpiC	Q0	GO:0043005	cellular_component	neuron projection	4.58	0.0041
ATF2;HMG-B	M01010;M00801	6753165	PrEC	Q0	GO:0044767	biological_process	single-organism developmental process	4.58	0.00332
ATF2;HMG-B	M01010;M00172	3342431	PrEC	Q0	GO:0071495	biological_process	cellular response to endogenous stimulus	4.57	0.00225	1
ATF2;HMG-B	M01010;M00801			Q0	GO:0007155	biological_process	cell adhesion	4.56	0.00579
ATF2;HMG-B	M01010;M00801	6548747	HMEC	Q0	GO:0007417	biological_process	central nervous system development	4.56	0.00235
ATF2;HMG-B	M01010;M00801	6758517	SAEC	Q0	GO:0007417	biological_process	central nervous system development	4.55	0.00395
ATF2;HMG-B	M01010;M00172	3342431	PrEC	Q0	GO:0006935	biological_process	chemotaxis	4.54	0.00235
ATF2;HMG-B	M01010;M00172	3342431	PrEC	Q0	GO:0005089	molecular_function	Rho guanyl-nucleotide exchange factor activity	4.54	0.00235	1
ATF2;HMG-B	M01010;M00172	3342431	PrEC	Q0	GO:0032970	biological_process	regulation of actin filament-based process	4.54	0.00235
ATF2;HMG-B	M01010;M00172	3342431	PrEC	Q0	GO:0042330	biological_process	taxis	4.54	0.00235
ATF2;HMG-B	M01010;M00801	6758517	SAEC	Q0	GO:0007275	biological_process	multicellular organismal development	4.54	0.00396
ATF2;HMG-B	M01010;M00801	6753165	PrEC	Q0	GO:0070161	cellular_component	anchoring junction	4.54	0.00354
ATF2;HMG-B	M01010;M00801	6460229	HEEpiC	Q0	GO:0048869	biological_process	cellular developmental process	4.53	0.00443
ATF2;HMG-B	M01010;M00172	3342431	PrEC	Q0	GO:0051239	biological_process	regulation of multicellular organismal process	4.52	0.00237
ATF2;HMG-B	M01010;M00172	3342431	PrEC	Q0	GO:0044463	cellular_component	cell projection part	4.52	0.00237	1
ATF2;HMG-B	M01010;M00801	6460229	HEEpiC	Q0	GO:0044707	biological_process	single-multicellular organism process	4.52	0.00449
ATF2;HMG-B	M01010;M00801			Q0	GO:0008092	molecular_function	cytoskeletal protein binding	4.51	0.00628
ATF2;HMG-B	M01010;M00801	6548747	HMEC	Q0	GO:0007167	biological_process	enzyme linked receptor protein signaling pathway	4.51	0.00265
ATF2;HMG-B	M01010;M00801	6753165	PrEC	Q0	GO:0015629	cellular_component	actin cytoskeleton	4.51	0.00374
ATF2;HMG-B	M01010;M00172	3342431	PrEC	Q0	GO:0042552	biological_process	myelination	4.5	0.00245	1
ATF2;HMG-B	M01010;M00172	3384715	SAEC	Q0	GO:0032501	biological_process	multicellular organismal process	4.49	0.00336
ATF2;HMG-B	M01010;M00801			Q0	GO:0022610	biological_process	biological adhesion	4.49	0.00644
ATF2;HMG-B	M01010;M00801	6756988	RPTEC	Q0	GO:0097060	cellular_component	synaptic membrane	4.49	0.00466
ATF2;HMG-B	M01010;M00801	6753165	PrEC	Q0	GO:0007155	biological_process	cell adhesion	4.49	0.00381
ATF2;HMG-B	M01010;M00801	6753165	PrEC	Q0	GO:0044463	cellular_component	cell projection part	4.49	0.00381
ATF2;HMG-B	M01010;M00801	6756988	RPTEC	Q0	GO:0050919	biological_process	negative chemotaxis	4.48	0.00471
ATF2;HMG-B	M01010;M00801	6756988	RPTEC	Q0	GO:0030036	biological_process	actin cytoskeleton organization	4.48	0.00471
ATF2;HMG-B	M01010;M00801	6753165	PrEC	Q0	GO:0045202	cellular_component	synapse	4.47	0.00383
ATF2;HMG-B	M01010;M00801	6548747	HMEC	Q0	GO:0044708	biological_process	single-organism behavior	4.46	0.00294
ATF2;HMG-B	M01010;M00801	6753165	PrEC	Q0	GO:0048869	biological_process	cellular developmental process	4.46	0.00388
ATF2;HMG-B	M01010;M00172			Q0	GO:0045216	biological_process	cell-cell junction organization	4.45	0.00699
ATF2;HMG-B	M01010;M00801	6548747	HMEC	Q0	GO:0030695	molecular_function	GTPase regulator activity	4.45	0.00294
ATF2;HMG-B	M01010;M00801	6548747	HMEC	Q0	GO:0031267	molecular_function	small GTPase binding	4.45	0.00294
ATF2;HMG-B	M01010;M00801	6548747	HMEC	Q0	GO:2000026	biological_process	regulation of multicellular organismal development	4.45	0.00294
ATF2;HMG-B	M01010;M00801	6753165	PrEC	Q0	GO:0022610	biological_process	biological adhesion	4.45	0.0039
ATF2;HMG-B	M01010;M00172	3384715	SAEC	Q0	GO:0009966	biological_process	regulation of signal transduction	4.44	0.00376	1
ATF2;HMG-B	M01010;M00172	3342431	PrEC	Q0	GO:0035637	biological_process	multicellular organismal signaling	4.44	0.00273	1
ATF2;HMG-B	M01010;M00172	3342431	PrEC	Q0	GO:0007015	biological_process	actin filament organization	4.44	0.00273
ATF2;HMG-B	M01010;M00172	3342431	PrEC	Q0	GO:2000026	biological_process	regulation of multicellular organismal development	4.44	0.00273	1
ATF2;HMG-B	M01010;M00801	6548747	HMEC	Q0	GO:0005088	molecular_function	Ras guanyl-nucleotide exchange factor activity	4.44	0.00294
ATF2;HMG-B	M01010;M00801	6548747	HMEC	Q0	GO:0005099	molecular_function	Ras GTPase activator activity	4.44	0.00294
ATF2;HMG-B	M01010;M00801	6548747	HMEC	Q0	GO:0035556	biological_process	intracellular signal transduction	4.43	0.00294
ATF2;HMG-B	M01010;M00172	3384715	SAEC	Q0	GO:0040012	biological_process	regulation of locomotion	4.42	0.00386	1
ATF2;HMG-B	M01010;M00172			Q0	GO:0007409	biological_process	axonogenesis	4.41	0.00751
ATF2;HMG-B	M01010;M00801			Q0	GO:0032956	biological_process	regulation of actin cytoskeleton organization	4.41	0.00767
ATF2;HMG-B	M01010;M00172			Q0	GO:0048870	biological_process	cell motility	4.4	0.00751
ATF2;HMG-B	M01010;M00172			Q0	GO:0051674	biological_process	localization of cell	4.4	0.00751
ATF2;HMG-B	M01010;M00172	3384715	SAEC	Q0	GO:0065008	biological_process	regulation of biological quality	4.4	0.00393
ATF2;HMG-B	M01010;M00172	3342431	PrEC	Q0	GO:0019220	biological_process	regulation of phosphate metabolic process	4.4	0.00293	1
ATF2;HMG-B	M01010;M00172			Q0	GO:0030027	cellular_component	lamellipodium	4.39	0.00751	1
ATF2;HMG-B	M01010;M00801	6460229	HEEpiC	Q0	GO:0097458	cellular_component	neuron part	4.39	0.00586
ATF2;HMG-B	M01010;M00801	6460229	HEEpiC	Q0	GO:0032502	biological_process	developmental process	4.39	0.00586
ATF2;HMG-B	M01010;M00801	6756988	RPTEC	Q0	GO:0023051	biological_process	regulation of signaling	4.39	0.00553
ATF2;HMG-B	M01010;M00801	6548747	HMEC	Q0	GO:0007265	biological_process	Ras protein signal transduction	4.39	0.00314
ATF2;HMG-B	M01010;M00801	6758517	SAEC	Q0	GO:0007015	biological_process	actin filament organization	4.39	0.00548
ATF2;HMG-B	M01010;M00172	3342431	PrEC	Q0	GO:0009967	biological_process	positive regulation of signal transduction	4.38	0.003	1
ATF2;HMG-B	M01010;M00801			Q0	GO:0006928	biological_process	cellular component movement	4.38	0.00803
ATF2;HMG-B	M01010;M00801	6460229	HEEpiC	Q0	GO:0045121	cellular_component	membrane raft	4.38	0.00586
ATF2;HMG-B	M01010;M00801	6753165	PrEC	Q0	GO:0032502	biological_process	developmental process	4.37	0.00462
ATF2;HMG-B	M01010;M00172	3342431	PrEC	Q0	GO:0030036	biological_process	actin cytoskeleton organization	4.36	0.00314
ATF2;HMG-B	M01010;M00801	6460229	HEEpiC	Q0	GO:0035556	biological_process	intracellular signal transduction	4.36	0.00586
ATF2;HMG-B	M01010;M00801	6548747	HMEC	Q0	GO:0030155	biological_process	regulation of cell adhesion	4.36	0.00332
ATF2;HMG-B	M01010;M00801	6548747	HMEC	Q0	GO:0015038	molecular_function	glutathione disulfide oxidoreductase activity	4.36	0.00334
ATF2;HMG-B	M01010;M00801	6753165	PrEC	Q0	GO:0048870	biological_process	cell motility	4.36	0.00462
ATF2;HMG-B	M01010;M00801	6753165	PrEC	Q0	GO:0051674	biological_process	localization of cell	4.36	0.00462
ATF2;HMG-B	M01010;M00172	3342431	PrEC	Q0	GO:0030425	cellular_component	dendrite	4.35	0.00314	1
ATF2;HMG-B	M01010;M00801	6460229	HEEpiC	Q0	GO:0040011	biological_process	locomotion	4.35	0.00591
ATF2;HMG-B	M01010;M00172			Q0	GO:0000904	biological_process	cell morphogenesis involved in differentiation	4.34	0.00802
ATF2;HMG-B	M01010;M00172	3384715	SAEC	Q0	GO:0005085	molecular_function	guanyl-nucleotide exchange factor activity	4.34	0.00444
ATF2;HMG-B	M01010;M00172	3384715	SAEC	Q0	GO:0023051	biological_process	regulation of signaling	4.34	0.00444
ATF2;HMG-B	M01010;M00172	3384715	SAEC	Q0	GO:0061041	biological_process	regulation of wound healing	4.34	0.00444	1
ATF2;HMG-B	M01010;M00801	6753165	PrEC	Q0	GO:0005911	cellular_component	cell-cell junction	4.33	0.0048
ATF2;HMG-B	M01010;M00801	6460229	HEEpiC	Q0	GO:0045597	biological_process	positive regulation of cell differentiation	4.32	0.00619
ATF2;HMG-B	M01010;M00801	6756988	RPTEC	Q0	GO:0010975	biological_process	regulation of neuron projection development	4.32	0.00636
ATF2;HMG-B	M01010;M00801	6753165	PrEC	Q0	GO:0071840	biological_process	cellular component organization or biogenesis	4.32	0.00484
ATF2;HMG-B	M01010;M00172	3342431	PrEC	Q0	GO:0015629	cellular_component	actin cytoskeleton	4.31	0.00341	1
ATF2;HMG-B	M01010;M00801	6548747	HMEC	Q0	GO:0033124	biological_process	regulation of GTP catabolic process	4.31	0.00368
ATF2;HMG-B	M01010;M00801	6753165	PrEC	Q0	GO:0030154	biological_process	cell differentiation	4.31	0.00486
ATF2;HMG-B	M01010;M00172			Q0	GO:0072358	biological_process	cardiovascular system development	4.3	0.00858	1
ATF2;HMG-B	M01010;M00172			Q0	GO:0072359	biological_process	circulatory system development	4.3	0.00858
ATF2;HMG-B	M01010;M00172	3384715	SAEC	Q0	GO:0048731	biological_process	system development	4.3	0.00473
ATF2;HMG-B	M01010;M00172	3384715	SAEC	Q0	GO:0044459	cellular_component	plasma membrane part	4.3	0.00473
ATF2;HMG-B	M01010;M00172	3384715	SAEC	Q0	GO:0050793	biological_process	regulation of developmental process	4.3	0.00473
ATF2;HMG-B	M01010;M00801			Q0	GO:0005911	cellular_component	cell-cell junction	4.3	0.00946
ATF2;HMG-B	M01010;M00172			Q0	GO:0005089	molecular_function	Rho guanyl-nucleotide exchange factor activity	4.29	0.00858	1
ATF2;HMG-B	M01010;M00801	6460229	HEEpiC	Q0	GO:0016043	biological_process	cellular component organization	4.29	0.00649
ATF2;HMG-B	M01010;M00801	6756988	RPTEC	Q0	GO:0045216	biological_process	cell-cell junction organization	4.28	0.00694
ATF2;HMG-B	M01010;M00172	3342431	PrEC	Q0	GO:0010647	biological_process	positive regulation of cell communication	4.27	0.00371
ATF2;HMG-B	M01010;M00801			Q0	GO:0097458	cellular_component	neuron part	4.27	0.0099
ATF2;HMG-B	M01010;M00801	6460229	HEEpiC	Q0	GO:0098602	biological_process	single organism cell adhesion	4.27	0.00671
ATF2;HMG-B	M01010;M00801	6756988	RPTEC	Q0	GO:0005856	cellular_component	cytoskeleton	4.27	0.00694
ATF2;HMG-B	M01010;M00172	3342431	PrEC	Q0	GO:0051174	biological_process	regulation of phosphorus metabolic process	4.26	0.00375
ATF2;HMG-B	M01010;M00801	6753165	PrEC	Q0	GO:0050767	biological_process	regulation of neurogenesis	4.26	0.00534
ATF2;HMG-B	M01010;M00172			Q0	GO:0030036	biological_process	actin cytoskeleton organization	4.25	0.00914
ATF2;HMG-B	M01010;M00801	6460229	HEEpiC	Q0	GO:0005089	molecular_function	Rho guanyl-nucleotide exchange factor activity	4.25	0.00683
ATF2;HMG-B	M01010;M00801	6548747	HMEC	Q0	GO:0050793	biological_process	regulation of developmental process	4.25	0.00419
ATF2;HMG-B	M01010;M00801	6753165	PrEC	Q0	GO:0035556	biological_process	intracellular signal transduction	4.25	0.00543
ATF2;HMG-B	M01010;M00172			Q0	GO:0061564	biological_process	axon development	4.24	0.00914
ATF2;HMG-B	M01010;M00801	6460229	HEEpiC	Q0	GO:0034332	biological_process	adherens junction organization	4.24	0.00691
ATF2;HMG-B	M01010;M00801	6548747	HMEC	Q0	GO:0030424	cellular_component	axon	4.24	0.00427
ATF2;HMG-B	M01010;M00801	6758517	SAEC	Q0	GO:0005085	molecular_function	guanyl-nucleotide exchange factor activity	4.24	0.00765
ATF2;HMG-B	M01010;M00172			Q0	GO:0051056	biological_process	regulation of small GTPase mediated signal transduction	4.23	0.00915	1
ATF2;HMG-B	M01010;M00172	3342431	PrEC	Q0	GO:0032879	biological_process	regulation of localization	4.23	0.004	1
ATF2;HMG-B	M01010;M00801	6756988	RPTEC	Q0	GO:0006935	biological_process	chemotaxis	4.23	0.00737
ATF2;HMG-B	M01010;M00801	6756988	RPTEC	Q0	GO:0042330	biological_process	taxis	4.23	0.00737
ATF2;HMG-B	M01010;M00801	6548747	HMEC	Q0	GO:0032501	biological_process	multicellular organismal process	4.23	0.00427
ATF2;HMG-B	M01010;M00172			Q0	GO:0008081	molecular_function	phosphoric diester hydrolase activity	4.22	0.00932	1
ATF2;HMG-B	M01010;M00172	3342431	PrEC	Q0	GO:0016337	biological_process	single organismal cell-cell adhesion	4.22	0.00405	1
ATF2;HMG-B	M01010;M00801	6756988	RPTEC	Q0	GO:0016477	biological_process	cell migration	4.22	0.00737
ATF2;HMG-B	M01010;M00801	6753165	PrEC	Q0	GO:0030055	cellular_component	cell-substrate junction	4.22	0.00575
ATF2;HMG-B	M01010;M00172	3384715	SAEC	Q0	GO:0006935	biological_process	chemotaxis	4.21	0.00558
ATF2;HMG-B	M01010;M00172	3384715	SAEC	Q0	GO:0042330	biological_process	taxis	4.21	0.00558
ATF2;HMG-B	M01010;M00172	3384715	SAEC	Q0	GO:0098602	biological_process	single organism cell adhesion	4.21	0.00558
ATF2;HMG-B	M01010;M00801	6756988	RPTEC	Q0	GO:0051056	biological_process	regulation of small GTPase mediated signal transduction	4.21	0.00737
ATF2;HMG-B	M01010;M00801	6753165	PrEC	Q0	GO:0051494	biological_process	negative regulation of cytoskeleton organization	4.21	0.00582
ATF2;HMG-B	M01010;M00172	3342431	PrEC	Q0	GO:0010639	biological_process	negative regulation of organelle organization	4.19	0.00435
ATF2;HMG-B	M01010;M00801	6548747	HMEC	Q0	GO:0042063	biological_process	gliogenesis	4.19	0.00463
ATF2;HMG-B	M01010;M00801	6548747	HMEC	Q0	GO:0007160	biological_process	cell-matrix adhesion	4.19	0.00463
ATF2;HMG-B	M01010;M00172	3342431	PrEC	Q0	GO:0019226	biological_process	transmission of nerve impulse	4.18	0.00437
ATF2;HMG-B	M01010;M00172	3384715	SAEC	Q0	GO:0007507	biological_process	heart development	4.17	0.00592	1
ATF2;HMG-B	M01010;M00172	3342431	PrEC	Q0	GO:0043296	cellular_component	apical junction complex	4.17	0.00445	1
ATF2;HMG-B	M01010;M00801	6756988	RPTEC	Q0	GO:0048869	biological_process	cellular developmental process	4.17	0.00803
ATF2;HMG-B	M01010;M00172	3384715	SAEC	Q0	GO:0005154	molecular_function	epidermal growth factor receptor binding	4.16	0.00592	1
ATF2;HMG-B	M01010;M00172	3342431	PrEC	Q0	GO:0043067	biological_process	regulation of programmed cell death	4.16	0.00452	1
ATF2;HMG-B	M01010;M00801	6460229	HEEpiC	Q0	GO:0048731	biological_process	system development	4.16	0.0081
ATF2;HMG-B	M01010;M00801	6756988	RPTEC	Q0	GO:0010646	biological_process	regulation of cell communication	4.16	0.00803
ATF2;HMG-B	M01010;M00801	6548747	HMEC	Q0	GO:0010001	biological_process	glial cell differentiation	4.16	0.00485
ATF2;HMG-B	M01010;M00172	3384715	SAEC	Q0	GO:0016337	biological_process	single organismal cell-cell adhesion	4.15	0.00597	1
ATF2;HMG-B	M01010;M00801	6460229	HEEpiC	Q0	GO:0016337	biological_process	single organismal cell-cell adhesion	4.15	0.00813
ATF2;HMG-B	M01010;M00801	6460229	HEEpiC	Q0	GO:0042995	cellular_component	cell projection	4.15	0.00813
ATF2;HMG-B	M01010;M00801	6548747	HMEC	Q0	GO:0051128	biological_process	regulation of cellular component organization	4.15	0.00497
ATF2;HMG-B	M01010;M00801	6460229	HEEpiC	Q0	GO:0051017	biological_process	actin filament bundle assembly	4.14	0.00813
ATF2;HMG-B	M01010;M00801	6460229	HEEpiC	Q0	GO:0051056	biological_process	regulation of small GTPase mediated signal transduction	4.14	0.00813
ATF2;HMG-B	M01010;M00801	6460229	HEEpiC	Q0	GO:0061572	biological_process	actin filament bundle organization	4.14	0.00813
ATF2;HMG-B	M01010;M00801	6548747	HMEC	Q0	GO:0060589	molecular_function	nucleoside-triphosphatase regulator activity	4.14	0.00497
ATF2;HMG-B	M01010;M00801	6758517	SAEC	Q0	GO:0048856	biological_process	anatomical structure development	4.14	0.00936
ATF2;HMG-B	M01010;M00801	6548747	HMEC	Q0	GO:0050767	biological_process	regulation of neurogenesis	4.13	0.00507
ATF2;HMG-B	M01010;M00801	6460229	HEEpiC	Q0	GO:0097485	biological_process	neuron projection guidance	4.12	0.00813
ATF2;HMG-B	M01010;M00801	6460229	HEEpiC	Q0	GO:0007411	biological_process	axon guidance	4.12	0.00813
ATF2;HMG-B	M01010;M00801	6548747	HMEC	Q0	GO:0007169	biological_process	transmembrane receptor protein tyrosine kinase signaling pathway	4.12	0.00519
ATF2;HMG-B	M01010;M00801	6758517	SAEC	Q0	GO:0044707	biological_process	single-multicellular organism process	4.12	0.00976
ATF2;HMG-B	M01010;M00801	6758517	SAEC	Q0	GO:0044767	biological_process	single-organism developmental process	4.12	0.00976
ATF2;HMG-B	M01010;M00172	3384715	SAEC	Q0	GO:0010646	biological_process	regulation of cell communication	4.11	0.00647
ATF2;HMG-B	M01010;M00801	6460229	HEEpiC	Q0	GO:0015629	cellular_component	actin cytoskeleton	4.11	0.00813
ATF2;HMG-B	M01010;M00801	6460229	HEEpiC	Q0	GO:0045202	cellular_component	synapse	4.11	0.00813
ATF2;HMG-B	M01010;M00801	6756988	RPTEC	Q0	GO:0007275	biological_process	multicellular organismal development	4.11	0.00884
ATF2;HMG-B	M01010;M00801	6758517	SAEC	Q0	GO:0051128	biological_process	regulation of cellular component organization	4.11	0.00976
ATF2;HMG-B	M01010;M00801	6753165	PrEC	Q0	GO:0032970	biological_process	regulation of actin filament-based process	4.1	0.00728
ATF2;HMG-B	M01010;M00801	6460229	HEEpiC	Q0	GO:0005856	cellular_component	cytoskeleton	4.08	0.00826
ATF2;HMG-B	M01010;M00801	6753165	PrEC	Q0	GO:0005085	molecular_function	guanyl-nucleotide exchange factor activity	4.07	0.00782
ATF2;HMG-B	M01010;M00172	3342431	PrEC	Q0	GO:0065008	biological_process	regulation of biological quality	4.05	0.00572
ATF2;HMG-B	M01010;M00172	3342431	PrEC	Q0	GO:0023056	biological_process	positive regulation of signaling	4.05	0.00573
ATF2;HMG-B	M01010;M00801	6548747	HMEC	Q0	GO:0050730	biological_process	regulation of peptidyl-tyrosine phosphorylation	4.05	0.00604
ATF2;HMG-B	M01010;M00172	3384715	SAEC	Q0	GO:0035556	biological_process	intracellular signal transduction	4.04	0.00763	1
ATF2;HMG-B	M01010;M00801	6753165	PrEC	Q0	GO:0021942	biological_process	radial glia guided migration of Purkinje cell	4.01	0.00889
ATF2;HMG-B	M01010;M00172	3342431	PrEC	Q0	GO:0005913	cellular_component	cell-cell adherens junction	4	0.00631	1
ATF2;HMG-B	M01010;M00172	3384715	SAEC	Q0	GO:0016323	cellular_component	basolateral plasma membrane	3.98	0.00859	1
ATF2;HMG-B	M01010;M00801	6548747	HMEC	Q0	GO:0045202	cellular_component	synapse	3.98	0.00693
ATF2;HMG-B	M01010;M00801	6548747	HMEC	Q0	GO:0043087	biological_process	regulation of GTPase activity	3.98	0.00693
ATF2;HMG-B	M01010;M00801	6548747	HMEC	Q0	GO:0051020	molecular_function	GTPase binding	3.98	0.00693
ATF2;HMG-B	M01010;M00172	3342431	PrEC	Q0	GO:0008219	biological_process	cell death	3.97	0.00665
ATF2;HMG-B	M01010;M00801	6548747	HMEC	Q0	GO:0017016	molecular_function	Ras GTPase binding	3.97	0.00693
ATF2;HMG-B	M01010;M00801	6548747	HMEC	Q0	GO:0045178	cellular_component	basal part of cell	3.97	0.00693
ATF2;HMG-B	M01010;M00172	3342431	PrEC	Q0	GO:0007417	biological_process	central nervous system development	3.96	0.00673	1
ATF2;HMG-B	M01010;M00172	3342431	PrEC	Q0	GO:0005085	molecular_function	guanyl-nucleotide exchange factor activity	3.95	0.00687
ATF2;HMG-B	M01010;M00801	6753165	PrEC	Q0	GO:0007266	biological_process	Rho protein signal transduction	3.95	0.00995
ATF2;HMG-B	M01010;M00172	3342431	PrEC	Q0	GO:0016265	biological_process	death	3.94	0.00697
ATF2;HMG-B	M01010;M00172	3342431	PrEC	Q0	GO:0048518	biological_process	positive regulation of biological process	3.93	0.00706
ATF2;HMG-B	M01010;M00172	3342431	PrEC	Q0	GO:0044291	cellular_component	cell-cell contact zone	3.93	0.00706	1
ATF2;HMG-B	M01010;M00172	3342431	PrEC	Q0	GO:0045177	cellular_component	apical part of cell	3.91	0.00727	1
ATF2;HMG-B	M01010;M00801	6548747	HMEC	Q0	GO:0051179	biological_process	localization	3.91	0.00773
ATF2;HMG-B	M01010;M00801	6548747	HMEC	Q0	GO:0050942	biological_process	positive regulation of pigment cell differentiation	3.9	0.00798
ATF2;HMG-B	M01010;M00801	6548747	HMEC	Q0	GO:0015037	molecular_function	peptide disulfide oxidoreductase activity	3.9	0.00798
ATF2;HMG-B	M01010;M00172	3342431	PrEC	Q0	GO:0007626	biological_process	locomotory behavior	3.89	0.00748	1
ATF2;HMG-B	M01010;M00801	6548747	HMEC	Q0	GO:0018212	biological_process	peptidyl-tyrosine modification	3.88	0.00813
ATF2;HMG-B	M01010;M00172	3342431	PrEC	Q0	GO:0003779	molecular_function	actin binding	3.86	0.00805	1
ATF2;HMG-B	M01010;M00172	3342431	PrEC	Q0	GO:0046578	biological_process	regulation of Ras protein signal transduction	3.84	0.00822	1
ATF2;HMG-B	M01010;M00172	3342431	PrEC	Q0	GO:0044325	molecular_function	ion channel binding	3.84	0.00829	1
ATF2;HMG-B	M01010;M00172	3342431	PrEC	Q0	GO:0007043	biological_process	cell-cell junction assembly	3.84	0.00829	1
ATF2;HMG-B	M01010;M00172	3342431	PrEC	Q0	GO:0030837	biological_process	negative regulation of actin filament polymerization	3.83	0.00836	1
ATF2;HMG-B	M01010;M00172	3342431	PrEC	Q0	GO:0007610	biological_process	behavior	3.83	0.00836
ATF2;HMG-B	M01010;M00801	6548747	HMEC	Q0	GO:0033121	biological_process	regulation of purine nucleotide catabolic process	3.83	0.0091
ATF2;HMG-B	M01010;M00801	6548747	HMEC	Q0	GO:0032318	biological_process	regulation of Ras GTPase activity	3.82	0.00921
ATF2;HMG-B	M01010;M00801	6548747	HMEC	Q0	GO:0030811	biological_process	regulation of nucleotide catabolic process	3.81	0.00944
ATF2;HMG-B	M01010;M00801	6548747	HMEC	Q0	GO:0045595	biological_process	regulation of cell differentiation	3.79	0.00978
ATF2;HMG-B	M01010;M00172	3342431	PrEC	Q0	GO:0007163	biological_process	establishment or maintenance of cell polarity	3.77	0.00927	1

## Sheet: IRF-A;IRF-B
Dimer_class	Dimer	Hyp_id	Cell_type	Query	GO_id	Process	Name	-log_p_value	FDR
IRF-A;IRF-B	M00772;M00772	5549723	Th1_Wb33676984	Q2	GO:0032020	biological_process	ISG15-protein conjugation	8.84	7.09e-07
IRF-A;IRF-B	M00772;M00772			Q2	GO:0032020	biological_process	ISG15-protein conjugation	8.66	1.37e-06
IRF-A;IRF-B	M00772;M00772	5549723	Th1_Wb33676984	Q3	GO:0032020	biological_process	ISG15-protein conjugation	8.66	1.16e-06
IRF-A;IRF-B	M00772;M00772			Q3	GO:0032020	biological_process	ISG15-protein conjugation	8.51	2.08e-06
IRF-A;IRF-B	M00972;M00772	5503004	Th1	Q2	GO:0032020	biological_process	ISG15-protein conjugation	8.13	4.22e-06
IRF-A;IRF-B	M00972;M00772	5506064	Th1_Wb33676984	Q2	GO:0032020	biological_process	ISG15-protein conjugation	8.13	4.16e-06
IRF-A;IRF-B	M00972;M00772	5508667	Th1_Wb54553204	Q2	GO:0032020	biological_process	ISG15-protein conjugation	8.13	4.16e-06
IRF-A;IRF-B	M00972;M01881			Q0	GO:0005829	cellular_component	cytosol	8.1	5.6e-05
IRF-A;IRF-B	M00972;M00772	5503004	Th1	Q3	GO:0032020	biological_process	ISG15-protein conjugation	8.02	5.66e-06
IRF-A;IRF-B	M00972;M00772	5506064	Th1_Wb33676984	Q3	GO:0032020	biological_process	ISG15-protein conjugation	8.02	5.62e-06
IRF-A;IRF-B	M00972;M00772	5508667	Th1_Wb54553204	Q3	GO:0032020	biological_process	ISG15-protein conjugation	8.02	5.36e-06
IRF-A;IRF-B	M00972;M00772	5503004	Th1	Q2	GO:0032480	biological_process	negative regulation of type I interferon production	7.75	5.04e-06
IRF-A;IRF-B	M00972;M00772	5503004	Th1	Q3	GO:0032480	biological_process	negative regulation of type I interferon production	7.61	7.41e-06
IRF-A;IRF-B	M00772;M00772	5549723	Th1_Wb33676984	Q4	GO:0032020	biological_process	ISG15-protein conjugation	7.6	2.04e-05
IRF-A;IRF-B	M00972;M00772			Q2	GO:0032020	biological_process	ISG15-protein conjugation	7.53	2.06e-05
IRF-A;IRF-B	M01881;M01881			Q0	GO:0005829	cellular_component	cytosol	7.51	0.000203
IRF-A;IRF-B	M00972;M01881	6396931	Th1_Wb33676984	Q0	GO:0005829	cellular_component	cytosol	7.34	0.00018
IRF-A;IRF-B	M01881;M01881			Q0	GO:0035556	biological_process	intracellular signal transduction	7.23	0.000203
IRF-A;IRF-B	M00772;M00772			Q4	GO:0032020	biological_process	ISG15-protein conjugation	7.22	6.47e-05
IRF-A;IRF-B	M01881;M01881			Q6	GO:0046651	biological_process	lymphocyte proliferation	7.18	0.000361
IRF-A;IRF-B	M00972;M00772			Q3	GO:0032020	biological_process	ISG15-protein conjugation	7.17	6.19e-05
IRF-A;IRF-B	M00772;M01881	5735262	Th1_Wb33676984	Q0	GO:0005829	cellular_component	cytosol	7.15	0.000221
IRF-A;IRF-B	M00772;M00772	5549723	Th1_Wb33676984	Q5	GO:0032020	biological_process	ISG15-protein conjugation	7.12	7.78e-05
IRF-A;IRF-B	M01881;M01881			Q6	GO:0032943	biological_process	mononuclear cell proliferation	7.12	0.000361
IRF-A;IRF-B	M00972;M00772	5506064	Th1_Wb33676984	Q4	GO:0032020	biological_process	ISG15-protein conjugation	7.07	8.93e-05
IRF-A;IRF-B	M00972;M00772	5508667	Th1_Wb54553204	Q4	GO:0032020	biological_process	ISG15-protein conjugation	7.07	0.000109
IRF-A;IRF-B	M00972;M01881	6388863	Th17	Q0	GO:0005829	cellular_component	cytosol	7.07	0.000279
IRF-A;IRF-B	M00972;M00772	5503004	Th1	Q4	GO:0032020	biological_process	ISG15-protein conjugation	7.02	9.47e-05
IRF-A;IRF-B	M00972;M01881			Q6	GO:0002682	biological_process	regulation of immune system process	6.93	0.000686
IRF-A;IRF-B	M00972;M00772			Q2	GO:0032480	biological_process	negative regulation of type I interferon production	6.92	4.14e-05
IRF-A;IRF-B	M00972;M01881	6393550	Th1	Q0	GO:0005829	cellular_component	cytosol	6.9	0.00054
IRF-A;IRF-B	M01881;M01881			Q6	GO:0070661	biological_process	leukocyte proliferation	6.83	0.000361
IRF-A;IRF-B	M00772;M00772			Q5	GO:0032020	biological_process	ISG15-protein conjugation	6.81	0.000189
IRF-A;IRF-B	M00772;M01881			Q0	GO:0005829	cellular_component	cytosol	6.74	0.000942
IRF-A;IRF-B	M01881;M01881	6703454	Th2_Wb54553204	Q0	GO:0005829	cellular_component	cytosol	6.73	0.000632
IRF-A;IRF-B	M00972;M01881	6403059	Th1_Wb54553204	Q0	GO:0019901	molecular_function	protein kinase binding	6.67	0.000906
IRF-A;IRF-B	M00972;M01881	6403059	Th1_Wb54553204	Q0	GO:0019900	molecular_function	kinase binding	6.63	0.000906
IRF-A;IRF-B	M01881;M01881			Q6	GO:0015026	molecular_function	coreceptor activity	6.62	0.000361
IRF-A;IRF-B	M00772;M01881			Q0	GO:0043085	biological_process	positive regulation of catalytic activity	6.55	0.000942
IRF-A;IRF-B	M00972;M00772			Q3	GO:0032480	biological_process	negative regulation of type I interferon production	6.44	0.000167
IRF-A;IRF-B	M00972;M00772	5506064	Th1_Wb33676984	Q5	GO:0032020	biological_process	ISG15-protein conjugation	6.43	0.000526
IRF-A;IRF-B	M00972;M00772	5508667	Th1_Wb54553204	Q5	GO:0032020	biological_process	ISG15-protein conjugation	6.43	0.000615
IRF-A;IRF-B	M00972;M01881			Q0	GO:0035556	biological_process	intracellular signal transduction	6.37	0.00151
IRF-A;IRF-B	M00972;M00772	5503004	Th1	Q5	GO:0032020	biological_process	ISG15-protein conjugation	6.35	0.000612
IRF-A;IRF-B	M00972;M01881			Q6	GO:0050663	biological_process	cytokine secretion	6.34	0.00133
IRF-A;IRF-B	M01881;M01881	6699766	Th1_Wb54553204	Q0	GO:0005829	cellular_component	cytosol	6.34	0.00191
IRF-A;IRF-B	M01881;M01881	6698472	Th1	Q6	GO:0002376	biological_process	immune system process	6.29	0.00187
IRF-A;IRF-B	M00772;M01881	5397019	GM12865	Q6	GO:0032897	biological_process	negative regulation of viral transcription	6.28	0.00132
IRF-A;IRF-B	M00972;M01881			Q6	GO:0001816	biological_process	cytokine production	6.27	0.00133
IRF-A;IRF-B	M00972;M00772	5503004	Th1	Q4	GO:0032480	biological_process	negative regulation of type I interferon production	6.24	0.000287
IRF-A;IRF-B	M00972;M00772			Q0	GO:0005829	cellular_component	cytosol	6.23	0.00303
IRF-A;IRF-B	M01881;M01881	6699766	Th1_Wb54553204	Q0	GO:0019900	molecular_function	kinase binding	6.23	0.00191
IRF-A;IRF-B	M01881;M01881	6698472	Th1	Q0	GO:0005829	cellular_component	cytosol	6.21	0.00259
IRF-A;IRF-B	M00972;M00972	5726086	GM12864	Q0	GO:0002757	biological_process	immune response-activating signal transduction	6.13	0.00212
IRF-A;IRF-B	M00772;M00772	5549723	Th1_Wb33676984	Q2	GO:0032480	biological_process	negative regulation of type I interferon production	6.11	0.000188
IRF-A;IRF-B	M00772;M01881	5748757	Th2_Wb54553204	Q0	GO:0048011	biological_process	neurotrophin TRK receptor signaling pathway	6.11	0.00198
IRF-A;IRF-B	M00772;M01881	5748757	Th2_Wb54553204	Q0	GO:0038179	biological_process	neurotrophin signaling pathway	6.07	0.00198
IRF-A;IRF-B	M01881;M01881			Q6	GO:0002376	biological_process	immune system process	6.06	0.00097
IRF-A;IRF-B	M00772;M00772	5549723	Th1_Wb33676984	Q2	GO:0001817	biological_process	regulation of cytokine production	6.04	0.000188
IRF-A;IRF-B	M00972;M00772			Q4	GO:0032020	biological_process	ISG15-protein conjugation	6.03	0.00166
IRF-A;IRF-B	M00972;M01881	5921935	GM12878	Q0	GO:0005829	cellular_component	cytosol	6.03	0.00414
IRF-A;IRF-B	M00772;M00772	5549723	Th1_Wb33676984	Q6	GO:0032020	biological_process	ISG15-protein conjugation	6.01	0.0015
IRF-A;IRF-B	M00772;M01881			Q0	GO:0044093	biological_process	positive regulation of molecular function	6	0.00175
IRF-A;IRF-B	M01881;M01881			Q6	GO:0002682	biological_process	regulation of immune system process	6	0.00097
IRF-A;IRF-B	M01881;M01881	6546758	GM12864	Q0	GO:0005829	cellular_component	cytosol	5.99	0.00427
IRF-A;IRF-B	M01881;M01881			Q6	GO:0046632	biological_process	alpha-beta T cell differentiation	5.98	0.00097
IRF-A;IRF-B	M00972;M00772	5503004	Th1	Q2	GO:0032479	biological_process	regulation of type I interferon production	5.96	0.000208
IRF-A;IRF-B	M00772;M00772			Q2	GO:0032480	biological_process	negative regulation of type I interferon production	5.94	0.000363
IRF-A;IRF-B	M00772;M00772	5549723	Th1_Wb33676984	Q3	GO:0032480	biological_process	negative regulation of type I interferon production	5.94	0.000306
IRF-A;IRF-B	M00972;M00772	5503004	Th1	Q2	GO:0032606	biological_process	type I interferon production	5.93	0.000208
IRF-A;IRF-B	M01881;M01881	6522313	CD20+_RO01778	Q0	GO:0005829	cellular_component	cytosol	5.92	0.0048
IRF-A;IRF-B	M01881;M01881			Q6	GO:0002294	biological_process	CD4-positive, alpha-beta T cell differentiation involved in immune response	5.9	0.00097
IRF-A;IRF-B	M01881;M01881			Q6	GO:0042093	biological_process	T-helper cell differentiation	5.9	0.00097
IRF-A;IRF-B	M01881;M01881			Q4	GO:0030097	biological_process	hemopoiesis	5.88	0.00435
IRF-A;IRF-B	M00772;M00772			Q1	GO:0032020	biological_process	ISG15-protein conjugation	5.86	0.000535
IRF-A;IRF-B	M00772;M00772	5549723	Th1_Wb33676984	Q1	GO:0032020	biological_process	ISG15-protein conjugation	5.86	0.000535
IRF-A;IRF-B	M01881;M01881			Q6	GO:0045321	biological_process	leukocyte activation	5.85	0.00097
IRF-A;IRF-B	M00772;M01881			Q6	GO:0031324	biological_process	negative regulation of cellular metabolic process	5.84	0.00588
IRF-A;IRF-B	M00972;M00772	5503004	Th1	Q3	GO:0032479	biological_process	regulation of type I interferon production	5.82	0.000305
IRF-A;IRF-B	M00972;M00772	5508667	Th1_Wb54553204	Q0	GO:0044267	biological_process	cellular protein metabolic process	5.82	0.00501
IRF-A;IRF-B	M01881;M01881			Q6	GO:0002520	biological_process	immune system development	5.82	0.00097
IRF-A;IRF-B	M00772;M01881	5731642	Th1	Q0	GO:0005829	cellular_component	cytosol	5.81	0.00527
IRF-A;IRF-B	M01881;M01881			Q6	GO:0042110	biological_process	T cell activation	5.81	0.00097
IRF-A;IRF-B	M00772;M00772	5549723	Th1_Wb33676984	Q2	GO:0001816	biological_process	cytokine production	5.8	0.000191
IRF-A;IRF-B	M00972;M01881			Q0	GO:0050851	biological_process	antigen receptor-mediated signaling pathway	5.8	0.0037
IRF-A;IRF-B	M01881;M01881			Q6	GO:0043367	biological_process	CD4-positive, alpha-beta T cell differentiation	5.8	0.00097
IRF-A;IRF-B	M00772;M00772			Q3	GO:0032480	biological_process	negative regulation of type I interferon production	5.78	0.00055
IRF-A;IRF-B	M00972;M00772	5503004	Th1	Q3	GO:0032606	biological_process	type I interferon production	5.78	0.000305
IRF-A;IRF-B	M01881;M01881	6699082	Th1_Wb33676984	Q0	GO:0005829	cellular_component	cytosol	5.78	0.00608
IRF-A;IRF-B	M01881;M01881			Q6	GO:0030097	biological_process	hemopoiesis	5.74	0.00097
IRF-A;IRF-B	M01881;M01881	6555046	GM12878	Q0	GO:0005829	cellular_component	cytosol	5.73	0.0085
IRF-A;IRF-B	M00972;M01881	6408659	Th2	Q0	GO:0071868	biological_process	cellular response to monoamine stimulus	5.71	0.0091
IRF-A;IRF-B	M00972;M01881	6408659	Th2	Q0	GO:0071870	biological_process	cellular response to catecholamine stimulus	5.71	0.0091
IRF-A;IRF-B	M00772;M00772			Q2	GO:0001817	biological_process	regulation of cytokine production	5.7	0.00042
IRF-A;IRF-B	M00772;M00772	5549723	Th1_Wb33676984	Q3	GO:0001817	biological_process	regulation of cytokine production	5.7	0.000354
IRF-A;IRF-B	M01881;M01881			Q6	GO:0002293	biological_process	alpha-beta T cell differentiation involved in immune response	5.7	0.00097
IRF-A;IRF-B	M01881;M01881			Q6	GO:0002287	biological_process	alpha-beta T cell activation involved in immune response	5.7	0.00097
IRF-A;IRF-B	M00972;M00453			Q2	GO:0032020	biological_process	ISG15-protein conjugation	5.69	0.00101
IRF-A;IRF-B	M00972;M00453			Q3	GO:0032020	biological_process	ISG15-protein conjugation	5.69	0.00101
IRF-A;IRF-B	M00972;M00453	5501856	Treg_Wb78495824	Q2	GO:0032020	biological_process	ISG15-protein conjugation	5.69	0.00101
IRF-A;IRF-B	M00972;M00453	5501856	Treg_Wb78495824	Q3	GO:0032020	biological_process	ISG15-protein conjugation	5.69	0.00101
IRF-A;IRF-B	M00972;M00772	5506064	Th1_Wb33676984	Q1	GO:0032020	biological_process	ISG15-protein conjugation	5.69	0.00084
IRF-A;IRF-B	M00972;M00772	5508667	Th1_Wb54553204	Q1	GO:0032020	biological_process	ISG15-protein conjugation	5.69	0.00084
IRF-A;IRF-B	M00972;M00972	5733558	GM12878	Q6	GO:0016050	biological_process	vesicle organization	5.69	0.00505
IRF-A;IRF-B	M00972;M01881	5912404	GM12864	Q0	GO:0005829	cellular_component	cytosol	5.69	0.00863
IRF-A;IRF-B	M00972;M01881			Q6	GO:0050707	biological_process	regulation of cytokine secretion	5.68	0.00304
IRF-A;IRF-B	M01881;M01881			Q5	GO:0046651	biological_process	lymphocyte proliferation	5.68	0.00788
IRF-A;IRF-B	M00972;M01881	5889793	CD4+_Naive_Wb11970640	Q0	GO:0005829	cellular_component	cytosol	5.67	0.00737
IRF-A;IRF-B	M00972;M00772	5047958	CD20+_RO01778	Q2	GO:0032480	biological_process	negative regulation of type I interferon production	5.65	0.0012
IRF-A;IRF-B	M00972;M00972	5726086	GM12864	Q0	GO:0002433	biological_process	immune response-regulating cell surface receptor signaling pathway involved in phagocytosis	5.64	0.00333
IRF-A;IRF-B	M00972;M00972	5726086	GM12864	Q0	GO:0038096	biological_process	Fc-gamma receptor signaling pathway involved in phagocytosis	5.64	0.00333
IRF-A;IRF-B	M01881;M01881			Q5	GO:0032943	biological_process	mononuclear cell proliferation	5.64	0.00788
IRF-A;IRF-B	M01881;M01881	6698472	Th1	Q6	GO:0002682	biological_process	regulation of immune system process	5.64	0.00415
IRF-A;IRF-B	M01881;M01881	6699766	Th1_Wb54553204	Q0	GO:0019901	molecular_function	protein kinase binding	5.62	0.00336
IRF-A;IRF-B	M00772;M00772			Q6	GO:0032020	biological_process	ISG15-protein conjugation	5.61	0.00549
IRF-A;IRF-B	M01881;M01881	6698472	Th1	Q0	GO:0035556	biological_process	intracellular signal transduction	5.61	0.0051
IRF-A;IRF-B	M00972;M00972	5726086	GM12864	Q0	GO:0038094	biological_process	Fc-gamma receptor signaling pathway	5.6	0.00333
IRF-A;IRF-B	M00972;M01881			Q6	GO:0030097	biological_process	hemopoiesis	5.6	0.00304
IRF-A;IRF-B	M01881;M01881			Q6	GO:0002292	biological_process	T cell differentiation involved in immune response	5.6	0.00097
IRF-A;IRF-B	M01881;M01881			Q4	GO:0030099	biological_process	myeloid cell differentiation	5.6	0.00435
IRF-A;IRF-B	M01881;M01881			Q6	GO:0046631	biological_process	alpha-beta T cell activation	5.59	0.00097
IRF-A;IRF-B	M01881;M01881			Q3	GO:0009615	biological_process	response to virus	5.59	0.005
IRF-A;IRF-B	M00972;M01881			Q6	GO:0050708	biological_process	regulation of protein secretion	5.57	0.00304
IRF-A;IRF-B	M00972;M01881			Q0	GO:0005246	molecular_function	calcium channel regulator activity	5.56	0.00481
IRF-A;IRF-B	M01881;M01881			Q6	GO:0035710	biological_process	CD4-positive, alpha-beta T cell activation	5.56	0.00097
IRF-A;IRF-B	M00772;M00772	5566900	Treg_Wb78495824	Q2	GO:0032020	biological_process	ISG15-protein conjugation	5.54	0.00162
IRF-A;IRF-B	M00772;M00772	5566900	Treg_Wb78495824	Q3	GO:0032020	biological_process	ISG15-protein conjugation	5.54	0.00162
IRF-A;IRF-B	M00972;M00772			Q0	GO:0004713	molecular_function	protein tyrosine kinase activity	5.54	0.00747
IRF-A;IRF-B	M00972;M00772	5503004	Th1	Q1	GO:0032020	biological_process	ISG15-protein conjugation	5.54	0.00121
IRF-A;IRF-B	M00972;M01881			Q6	GO:0001817	biological_process	regulation of cytokine production	5.54	0.00304
IRF-A;IRF-B	M00972;M00772	5047958	CD20+_RO01778	Q3	GO:0032480	biological_process	negative regulation of type I interferon production	5.52	0.00213
IRF-A;IRF-B	M00972;M00972	5697100	CD20+_RO01778	Q2	GO:0032480	biological_process	negative regulation of type I interferon production	5.52	0.00197
IRF-A;IRF-B	M00972;M00972	5697100	CD20+_RO01778	Q3	GO:0032480	biological_process	negative regulation of type I interferon production	5.52	0.00197
IRF-A;IRF-B	M00972;M00972	6412099	Th1	Q2	GO:0032480	biological_process	negative regulation of type I interferon production	5.52	0.00131
IRF-A;IRF-B	M01881;M01881			Q0	GO:0051056	biological_process	regulation of small GTPase mediated signal transduction	5.52	0.00663
IRF-A;IRF-B	M00972;M00972	5726086	GM12864	Q0	GO:0002431	biological_process	Fc receptor mediated stimulatory signaling pathway	5.51	0.00333
IRF-A;IRF-B	M00972;M01881			Q6	GO:0070201	biological_process	regulation of establishment of protein localization	5.5	0.00304
IRF-A;IRF-B	M01881;M01881	6698472	Th1	Q0	GO:0065009	biological_process	regulation of molecular function	5.5	0.0051
IRF-A;IRF-B	M01881;M01881			Q6	GO:0048534	biological_process	hematopoietic or lymphoid organ development	5.49	0.00097
IRF-A;IRF-B	M01881;M01881			Q4	GO:0048534	biological_process	hematopoietic or lymphoid organ development	5.49	0.00435
IRF-A;IRF-B	M01881;M01881			Q4	GO:0042981	biological_process	regulation of apoptotic process	5.48	0.00435
IRF-A;IRF-B	M00772;M00772			Q2	GO:0001816	biological_process	cytokine production	5.46	0.000542
IRF-A;IRF-B	M00772;M00772	5549723	Th1_Wb33676984	Q3	GO:0001816	biological_process	cytokine production	5.46	0.000457
IRF-A;IRF-B	M00772;M01881	5748757	Th2_Wb54553204	Q0	GO:0005829	cellular_component	cytosol	5.46	0.00291
IRF-A;IRF-B	M01881;M01881			Q5	GO:0070661	biological_process	leukocyte proliferation	5.46	0.00788
IRF-A;IRF-B	M00972;M00972	5697100	CD20+_RO01778	Q2	GO:0001818	biological_process	negative regulation of cytokine production	5.44	0.00197
IRF-A;IRF-B	M00972;M00972	5697100	CD20+_RO01778	Q3	GO:0001818	biological_process	negative regulation of cytokine production	5.44	0.00197
IRF-A;IRF-B	M01881;M01881			Q6	GO:0048519	biological_process	negative regulation of biological process	5.43	0.00097
IRF-A;IRF-B	M01881;M01881			Q0	GO:0044093	biological_process	positive regulation of molecular function	5.43	0.00663
IRF-A;IRF-B	M01881;M01881	6555046	GM12878	Q0	GO:0008289	molecular_function	lipid binding	5.43	0.00858
IRF-A;IRF-B	M00972;M00772			Q1	GO:0032020	biological_process	ISG15-protein conjugation	5.42	0.00162
IRF-A;IRF-B	M00972;M00772	5515885	Treg_Wb78495824	Q2	GO:0032020	biological_process	ISG15-protein conjugation	5.42	0.00169
IRF-A;IRF-B	M00972;M00772	5515885	Treg_Wb78495824	Q3	GO:0032020	biological_process	ISG15-protein conjugation	5.42	0.00169
IRF-A;IRF-B	M00972;M00772	5517092	Treg_Wb83319432	Q2	GO:0032020	biological_process	ISG15-protein conjugation	5.42	0.00118
IRF-A;IRF-B	M00972;M00772	5517092	Treg_Wb83319432	Q3	GO:0032020	biological_process	ISG15-protein conjugation	5.42	0.00118
IRF-A;IRF-B	M00972;M01881	6408659	Th2	Q0	GO:0071872	biological_process	cellular response to epinephrine stimulus	5.42	0.0091
IRF-A;IRF-B	M01881;M01881			Q6	GO:0002683	biological_process	negative regulation of immune system process	5.42	0.00097
IRF-A;IRF-B	M01881;M01881			Q4	GO:0043067	biological_process	regulation of programmed cell death	5.42	0.00435
IRF-A;IRF-B	M00772;M00772			Q3	GO:0001817	biological_process	regulation of cytokine production	5.41	0.000872
IRF-A;IRF-B	M00972;M00772	5506064	Th1_Wb33676984	Q2	GO:0032480	biological_process	negative regulation of type I interferon production	5.41	0.00109
IRF-A;IRF-B	M00972;M00772	5508667	Th1_Wb54553204	Q2	GO:0032480	biological_process	negative regulation of type I interferon production	5.41	0.00109
IRF-A;IRF-B	M00972;M00972	6412099	Th1	Q3	GO:0032480	biological_process	negative regulation of type I interferon production	5.41	0.00184
IRF-A;IRF-B	M00972;M01881			Q6	GO:0051224	biological_process	negative regulation of protein transport	5.41	0.00304
IRF-A;IRF-B	M00972;M00772			Q5	GO:0032020	biological_process	ISG15-protein conjugation	5.39	0.0092
IRF-A;IRF-B	M00972;M00972	6412099	Th1	Q3	GO:0043207	biological_process	response to external biotic stimulus	5.38	0.00184
IRF-A;IRF-B	M00972;M00972	6412099	Th1	Q3	GO:0051707	biological_process	response to other organism	5.38	0.00184
IRF-A;IRF-B	M00772;M01881			Q6	GO:0009892	biological_process	negative regulation of metabolic process	5.35	0.00922
IRF-A;IRF-B	M00972;M01881			Q6	GO:0031324	biological_process	negative regulation of cellular metabolic process	5.35	0.00304
IRF-A;IRF-B	M00972;M00772	5503004	Th1	Q5	GO:0032480	biological_process	negative regulation of type I interferon production	5.34	0.00312
IRF-A;IRF-B	M00972;M00972	5726086	GM12864	Q0	GO:0002253	biological_process	activation of immune response	5.34	0.00333
IRF-A;IRF-B	M01881;M01881	6698472	Th1	Q5	GO:0002682	biological_process	regulation of immune system process	5.34	0.00983
IRF-A;IRF-B	M01881;M01881			Q6	GO:0030217	biological_process	T cell differentiation	5.33	0.00113
IRF-A;IRF-B	M01881;M01881	6698472	Th1	Q6	GO:0031347	biological_process	regulation of defense response	5.32	0.00589
IRF-A;IRF-B	M00453;M01881			Q0	GO:0005829	cellular_component	cytosol	5.31	0.00872
IRF-A;IRF-B	M00453;M01881	5450361	Treg_Wb78495824	Q0	GO:0005829	cellular_component	cytosol	5.31	0.00872
IRF-A;IRF-B	M00972;M00772	5514695	Th2_Wb54553204	Q2	GO:0032020	biological_process	ISG15-protein conjugation	5.31	0.00212
IRF-A;IRF-B	M00972;M00772	5514695	Th2_Wb54553204	Q3	GO:0032020	biological_process	ISG15-protein conjugation	5.31	0.00212
IRF-A;IRF-B	M00972;M00972	6426218	Treg_Wb78495824	Q2	GO:0032020	biological_process	ISG15-protein conjugation	5.31	0.00171
IRF-A;IRF-B	M00972;M00972	6426218	Treg_Wb78495824	Q3	GO:0032020	biological_process	ISG15-protein conjugation	5.31	0.00171
IRF-A;IRF-B	M00972;M00972	6412099	Th1	Q3	GO:0098542	biological_process	defense response to other organism	5.31	0.00184
IRF-A;IRF-B	M00972;M00772	5506064	Th1_Wb33676984	Q3	GO:0032480	biological_process	negative regulation of type I interferon production	5.3	0.00147
IRF-A;IRF-B	M00972;M00772	5508667	Th1_Wb54553204	Q3	GO:0032480	biological_process	negative regulation of type I interferon production	5.3	0.00141
IRF-A;IRF-B	M00972;M00972	5733558	GM12878	Q2	GO:0032480	biological_process	negative regulation of type I interferon production	5.3	0.00266
IRF-A;IRF-B	M01881;M01881			Q0	GO:0002573	biological_process	myeloid leukocyte differentiation	5.3	0.00663
IRF-A;IRF-B	M00972;M00772			Q0	GO:0006464	biological_process	cellular protein modification process	5.29	0.00871
IRF-A;IRF-B	M00972;M00772			Q0	GO:0036211	biological_process	protein modification process	5.29	0.00871
IRF-A;IRF-B	M01881;M01881	6703454	Th2_Wb54553204	Q0	GO:0021694	biological_process	cerebellar Purkinje cell layer formation	5.29	0.00867
IRF-A;IRF-B	M01881;M01881	6703454	Th2_Wb54553204	Q0	GO:0021702	biological_process	cerebellar Purkinje cell differentiation	5.29	0.00867
IRF-A;IRF-B	M01881;M01881	6555046	GM12878	Q0	GO:0019899	molecular_function	enzyme binding	5.29	0.00858
IRF-A;IRF-B	M00972;M00772	5503004	Th1	Q2	GO:0001818	biological_process	negative regulation of cytokine production	5.28	0.000592
IRF-A;IRF-B	M00972;M01881	6408659	Th2	Q0	GO:0071867	biological_process	response to monoamine	5.27	0.0091
IRF-A;IRF-B	M00972;M01881	6408659	Th2	Q0	GO:0071869	biological_process	response to catecholamine	5.27	0.0091
IRF-A;IRF-B	M00772;M01881			Q6	GO:0051100	biological_process	negative regulation of binding	5.26	0.00922
IRF-A;IRF-B	M00972;M01881			Q0	GO:0002429	biological_process	immune response-activating cell surface receptor signaling pathway	5.26	0.00765
IRF-A;IRF-B	M00972;M00972	6412099	Th1	Q3	GO:0009607	biological_process	response to biotic stimulus	5.25	0.00184
IRF-A;IRF-B	M01881;M01881			Q6	GO:0046649	biological_process	lymphocyte activation	5.23	0.00135
IRF-A;IRF-B	M01881;M01881	6698472	Th1	Q6	GO:0030217	biological_process	T cell differentiation	5.23	0.00589
IRF-A;IRF-B	M00972;M00772	5077452	GM12864	Q2	GO:0032020	biological_process	ISG15-protein conjugation	5.21	0.00266
IRF-A;IRF-B	M00972;M00772	5086955	GM12878	Q2	GO:0032480	biological_process	negative regulation of type I interferon production	5.21	0.00393
IRF-A;IRF-B	M00972;M01881			Q6	GO:0009306	biological_process	protein secretion	5.21	0.00331
IRF-A;IRF-B	M00972;M01881	5883505	CD20+_RO01778	Q2	GO:0032480	biological_process	negative regulation of type I interferon production	5.21	0.00394
IRF-A;IRF-B	M01881;M00772			Q2	GO:0032020	biological_process	ISG15-protein conjugation	5.21	0.00341
IRF-A;IRF-B	M01881;M00772			Q3	GO:0032020	biological_process	ISG15-protein conjugation	5.21	0.00341
IRF-A;IRF-B	M01881;M00772	5751661	Treg_Wb78495824	Q2	GO:0032020	biological_process	ISG15-protein conjugation	5.21	0.00341
IRF-A;IRF-B	M01881;M00772	5751661	Treg_Wb78495824	Q3	GO:0032020	biological_process	ISG15-protein conjugation	5.21	0.00341
IRF-A;IRF-B	M01881;M01881			Q4	GO:0002520	biological_process	immune system development	5.21	0.00435
IRF-A;IRF-B	M01881;M01881			Q4	GO:0002262	biological_process	myeloid cell homeostasis	5.21	0.00435
IRF-A;IRF-B	M00972;M01881	6408659	Th2	Q0	GO:0005829	cellular_component	cytosol	5.2	0.0091
IRF-A;IRF-B	M01881;M01881			Q0	GO:0030099	biological_process	myeloid cell differentiation	5.19	0.00698
IRF-A;IRF-B	M00772;M01881			Q6	GO:0042981	biological_process	regulation of apoptotic process	5.18	0.00922
IRF-A;IRF-B	M00772;M00772			Q3	GO:0001816	biological_process	cytokine production	5.17	0.00112
IRF-A;IRF-B	M01881;M01881			Q6	GO:0043370	biological_process	regulation of CD4-positive, alpha-beta T cell differentiation	5.17	0.0015
IRF-A;IRF-B	M01881;M01881			Q6	GO:0042981	biological_process	regulation of apoptotic process	5.16	0.0015
IRF-A;IRF-B	M01881;M01881			Q4	GO:0010941	biological_process	regulation of cell death	5.16	0.00435
IRF-A;IRF-B	M01881;M01881	6555046	GM12878	Q0	GO:0007169	biological_process	transmembrane receptor protein tyrosine kinase signaling pathway	5.16	0.00858
IRF-A;IRF-B	M00772;M00772	5566900	Treg_Wb78495824	Q4	GO:0002831	biological_process	regulation of response to biotic stimulus	5.15	0.00732
IRF-A;IRF-B	M00972;M00772	5503004	Th1	Q3	GO:0043207	biological_process	response to external biotic stimulus	5.15	0.000838
IRF-A;IRF-B	M00972;M00772	5503004	Th1	Q3	GO:0051707	biological_process	response to other organism	5.15	0.000838
IRF-A;IRF-B	M01881;M01881	6703454	Th2_Wb54553204	Q0	GO:0021692	biological_process	cerebellar Purkinje cell layer morphogenesis	5.15	0.00867
IRF-A;IRF-B	M01881;M01881	6703454	Th2_Wb54553204	Q0	GO:0048011	biological_process	neurotrophin TRK receptor signaling pathway	5.15	0.00867
IRF-A;IRF-B	M00972;M00772			Q2	GO:0032479	biological_process	regulation of type I interferon production	5.14	0.00167
IRF-A;IRF-B	M00972;M00772	5503004	Th1	Q3	GO:0001818	biological_process	negative regulation of cytokine production	5.14	0.000838
IRF-A;IRF-B	M00972;M00772	5047958	CD20+_RO01778	Q2	GO:0051607	biological_process	defense response to virus	5.14	0.00194
IRF-A;IRF-B	M00972;M01881			Q6	GO:0051172	biological_process	negative regulation of nitrogen compound metabolic process	5.14	0.00352
IRF-A;IRF-B	M01881;M01881			Q6	GO:0002521	biological_process	leukocyte differentiation	5.14	0.0015
IRF-A;IRF-B	M01881;M01881			Q6	GO:0051249	biological_process	regulation of lymphocyte activation	5.14	0.0015
IRF-A;IRF-B	M01881;M01881			Q0	GO:0023051	biological_process	regulation of signaling	5.14	0.00698
IRF-A;IRF-B	M00972;M01881			Q6	GO:0042981	biological_process	regulation of apoptotic process	5.13	0.00352
IRF-A;IRF-B	M00972;M00453			Q4	GO:0032020	biological_process	ISG15-protein conjugation	5.12	0.00512
IRF-A;IRF-B	M00972;M00453	5501856	Treg_Wb78495824	Q4	GO:0032020	biological_process	ISG15-protein conjugation	5.12	0.00512
IRF-A;IRF-B	M00972;M00772	5503004	Th1	Q3	GO:0098542	biological_process	defense response to other organism	5.12	0.000838
IRF-A;IRF-B	M00972;M00772	5047958	CD20+_RO01778	Q2	GO:0032020	biological_process	ISG15-protein conjugation	5.12	0.00194
IRF-A;IRF-B	M00972;M00772	5077452	GM12864	Q3	GO:0032020	biological_process	ISG15-protein conjugation	5.12	0.00327
IRF-A;IRF-B	M00972;M00972			Q3	GO:0043207	biological_process	response to external biotic stimulus	5.12	0.00636
IRF-A;IRF-B	M00972;M00972			Q3	GO:0051707	biological_process	response to other organism	5.12	0.00636
IRF-A;IRF-B	M00972;M00972	5733558	GM12878	Q3	GO:0032480	biological_process	negative regulation of type I interferon production	5.12	0.00478
IRF-A;IRF-B	M00972;M01881	5887121	CD34+_Mobilized	Q2	GO:0032020	biological_process	ISG15-protein conjugation	5.12	0.00395
IRF-A;IRF-B	M01881;M01881			Q6	GO:0045624	biological_process	positive regulation of T-helper cell differentiation	5.12	0.0015
IRF-A;IRF-B	M00972;M00772			Q2	GO:0032606	biological_process	type I interferon production	5.11	0.00167
IRF-A;IRF-B	M00772;M01881			Q6	GO:0043067	biological_process	regulation of programmed cell death	5.1	0.00922
IRF-A;IRF-B	M01881;M01881	6703454	Th2_Wb54553204	Q0	GO:0038179	biological_process	neurotrophin signaling pathway	5.1	0.00867
IRF-A;IRF-B	M01881;M01881	6555046	GM12878	Q0	GO:0065009	biological_process	regulation of molecular function	5.1	0.00858
IRF-A;IRF-B	M01881;M01881			Q6	GO:0045582	biological_process	positive regulation of T cell differentiation	5.08	0.00153
IRF-A;IRF-B	M01881;M01881			Q0	GO:0010646	biological_process	regulation of cell communication	5.08	0.00698
IRF-A;IRF-B	M00972;M00772	5047958	CD20+_RO01778	Q3	GO:0032020	biological_process	ISG15-protein conjugation	5.05	0.00319
IRF-A;IRF-B	M00972;M00972	5697100	CD20+_RO01778	Q2	GO:0032020	biological_process	ISG15-protein conjugation	5.05	0.00197
IRF-A;IRF-B	M00972;M00972	5697100	CD20+_RO01778	Q3	GO:0032020	biological_process	ISG15-protein conjugation	5.05	0.00197
IRF-A;IRF-B	M00972;M00972	6412099	Th1	Q2	GO:0032020	biological_process	ISG15-protein conjugation	5.05	0.00196
IRF-A;IRF-B	M00972;M01881	5887121	CD34+_Mobilized	Q3	GO:0032020	biological_process	ISG15-protein conjugation	5.05	0.00497
IRF-A;IRF-B	M01881;M01881			Q6	GO:0043067	biological_process	regulation of programmed cell death	5.04	0.00161
IRF-A;IRF-B	M01881;M01881			Q3	GO:0045064	biological_process	T-helper 2 cell differentiation	5.04	0.00887
IRF-A;IRF-B	M01881;M01881	6698472	Th1	Q6	GO:0042110	biological_process	T cell activation	5.04	0.00672
IRF-A;IRF-B	M00972;M00772	5086955	GM12878	Q3	GO:0032480	biological_process	negative regulation of type I interferon production	5.03	0.0066
IRF-A;IRF-B	M01881;M01881			Q6	GO:0001817	biological_process	regulation of cytokine production	5.03	0.00161
IRF-A;IRF-B	M01881;M01881	6555046	GM12878	Q0	GO:0044093	biological_process	positive regulation of molecular function	5.03	0.00858
IRF-A;IRF-B	M00972;M00772	5503004	Th1	Q3	GO:0009607	biological_process	response to biotic stimulus	5.02	0.000838
IRF-A;IRF-B	M00972;M01881			Q6	GO:0002376	biological_process	immune system process	5.02	0.004
IRF-A;IRF-B	M00972;M01881			Q6	GO:0042110	biological_process	T cell activation	5.02	0.004
IRF-A;IRF-B	M00972;M01881			Q6	GO:0043067	biological_process	regulation of programmed cell death	5.01	0.004
IRF-A;IRF-B	M00972;M01881			Q6	GO:1902679	biological_process	negative regulation of RNA biosynthetic process	4.98	0.004
IRF-A;IRF-B	M00972;M00453			Q5	GO:0032020	biological_process	ISG15-protein conjugation	4.97	0.00732
IRF-A;IRF-B	M00972;M00453	5501856	Treg_Wb78495824	Q5	GO:0032020	biological_process	ISG15-protein conjugation	4.97	0.00732
IRF-A;IRF-B	M00972;M00972			Q3	GO:0009607	biological_process	response to biotic stimulus	4.97	0.00636
IRF-A;IRF-B	M00972;M00972	6412099	Th1	Q3	GO:0032020	biological_process	ISG15-protein conjugation	4.97	0.00184
IRF-A;IRF-B	M01881;M01881			Q6	GO:2000514	biological_process	regulation of CD4-positive, alpha-beta T cell activation	4.97	0.0018
IRF-A;IRF-B	M00772;M00772	5549723	Th1_Wb33676984	Q2	GO:0006955	biological_process	immune response	4.96	0.00108
IRF-A;IRF-B	M00972;M00772	5047958	CD20+_RO01778	Q3	GO:0051607	biological_process	defense response to virus	4.96	0.00319
IRF-A;IRF-B	M00972;M00972			Q2	GO:0032480	biological_process	negative regulation of type I interferon production	4.96	0.00843
IRF-A;IRF-B	M00972;M01881			Q6	GO:1902105	biological_process	regulation of leukocyte differentiation	4.96	0.004
IRF-A;IRF-B	M00972;M01881	5883505	CD20+_RO01778	Q3	GO:0032480	biological_process	negative regulation of type I interferon production	4.96	0.00925
IRF-A;IRF-B	M00972;M01881	6408659	Th2	Q0	GO:0071871	biological_process	response to epinephrine	4.96	0.0091
IRF-A;IRF-B	M00972;M00972	5726086	GM12864	Q0	GO:0016032	biological_process	viral process	4.93	0.0048
IRF-A;IRF-B	M00972;M01881			Q6	GO:0048534	biological_process	hematopoietic or lymphoid organ development	4.93	0.004
IRF-A;IRF-B	M00972;M00772			Q2	GO:0001817	biological_process	regulation of cytokine production	4.92	0.00167
IRF-A;IRF-B	M00772;M00772	5566900	Treg_Wb78495824	Q4	GO:0043900	biological_process	regulation of multi-organism process	4.91	0.00732
IRF-A;IRF-B	M00972;M00972	5733558	GM12878	Q2	GO:0032020	biological_process	ISG15-protein conjugation	4.91	0.00332
IRF-A;IRF-B	M00972;M01881			Q6	GO:0071345	biological_process	cellular response to cytokine stimulus	4.91	0.004
IRF-A;IRF-B	M00972;M01881			Q6	GO:0009892	biological_process	negative regulation of metabolic process	4.91	0.004
IRF-A;IRF-B	M00972;M01881	6408659	Th2	Q0	GO:0032409	biological_process	regulation of transporter activity	4.91	0.0091
IRF-A;IRF-B	M01881;M01881	6522313	CD20+_RO01778	Q2	GO:0032020	biological_process	ISG15-protein conjugation	4.91	0.0072
IRF-A;IRF-B	M00972;M01881			Q6	GO:0006955	biological_process	immune response	4.89	0.004
IRF-A;IRF-B	M00972;M01881	6408659	Th2	Q0	GO:0065009	biological_process	regulation of molecular function	4.89	0.0091
IRF-A;IRF-B	M00772;M00772	5549723	Th1_Wb33676984	Q4	GO:0032480	biological_process	negative regulation of type I interferon production	4.88	0.00531
IRF-A;IRF-B	M00972;M00972	5726086	GM12864	Q0	GO:0002764	biological_process	immune response-regulating signaling pathway	4.88	0.0048
IRF-A;IRF-B	M01881;M01881			Q6	GO:0045622	biological_process	regulation of T-helper cell differentiation	4.88	0.00212
IRF-A;IRF-B	M00972;M01881			Q6	GO:0010941	biological_process	regulation of cell death	4.86	0.004
IRF-A;IRF-B	M00972;M00972	5726086	GM12864	Q0	GO:0044764	biological_process	multi-organism cellular process	4.85	0.0048
IRF-A;IRF-B	M00972;M01881	6408659	Th2	Q0	GO:0050851	biological_process	antigen receptor-mediated signaling pathway	4.85	0.0091
IRF-A;IRF-B	M00972;M00772	5086955	GM12878	Q2	GO:0032020	biological_process	ISG15-protein conjugation	4.84	0.00454
IRF-A;IRF-B	M00972;M01881	5883505	CD20+_RO01778	Q2	GO:0032020	biological_process	ISG15-protein conjugation	4.84	0.00454
IRF-A;IRF-B	M00972;M01881			Q6	GO:0002520	biological_process	immune system development	4.83	0.004
IRF-A;IRF-B	M01881;M01881			Q6	GO:0048583	biological_process	regulation of response to stimulus	4.82	0.0024
IRF-A;IRF-B	M00972;M00772	5503004	Th1	Q2	GO:0051607	biological_process	defense response to virus	4.81	0.00147
IRF-A;IRF-B	M00972;M00972	5726086	GM12864	Q0	GO:0002429	biological_process	immune response-activating cell surface receptor signaling pathway	4.81	0.0048
IRF-A;IRF-B	M01881;M01881			Q6	GO:0050863	biological_process	regulation of T cell activation	4.81	0.0024
IRF-A;IRF-B	M00972;M01881			Q6	GO:0048525	biological_process	negative regulation of viral process	4.8	0.004
IRF-A;IRF-B	M00972;M01881			Q6	GO:0050709	biological_process	negative regulation of protein secretion	4.8	0.004
IRF-A;IRF-B	M00972;M00972	5733558	GM12878	Q3	GO:0032020	biological_process	ISG15-protein conjugation	4.79	0.00513
IRF-A;IRF-B	M00972;M01881			Q6	GO:0001775	biological_process	cell activation	4.79	0.004
IRF-A;IRF-B	M00972;M01881	6422228	Treg_Wb78495824	Q2	GO:0032020	biological_process	ISG15-protein conjugation	4.79	0.00916
IRF-A;IRF-B	M00972;M01881	6422228	Treg_Wb78495824	Q3	GO:0032020	biological_process	ISG15-protein conjugation	4.79	0.00916
IRF-A;IRF-B	M00972;M01881	6133250	Monocytes-CD14+_RO01746	Q2	GO:0032020	biological_process	ISG15-protein conjugation	4.79	0.00901
IRF-A;IRF-B	M01881;M01881			Q6	GO:0050708	biological_process	regulation of protein secretion	4.79	0.00243
IRF-A;IRF-B	M00772;M00772	5549723	Th1_Wb33676984	Q2	GO:0032479	biological_process	regulation of type I interferon production	4.78	0.00135
IRF-A;IRF-B	M00972;M01881			Q6	GO:0032880	biological_process	regulation of protein localization	4.78	0.004
IRF-A;IRF-B	M01881;M01881			Q6	GO:0002694	biological_process	regulation of leukocyte activation	4.78	0.00243
IRF-A;IRF-B	M01881;M01881			Q6	GO:0031324	biological_process	negative regulation of cellular metabolic process	4.78	0.00243
IRF-A;IRF-B	M00972;M01881			Q6	GO:0010629	biological_process	negative regulation of gene expression	4.77	0.004
IRF-A;IRF-B	M00972;M01881			Q6	GO:0046649	biological_process	lymphocyte activation	4.77	0.004
IRF-A;IRF-B	M00972;M01881			Q6	GO:0045619	biological_process	regulation of lymphocyte differentiation	4.76	0.004
IRF-A;IRF-B	M00772;M00772	5549723	Th1_Wb33676984	Q2	GO:0032606	biological_process	type I interferon production	4.75	0.00135
IRF-A;IRF-B	M00972;M00972			Q3	GO:0032480	biological_process	negative regulation of type I interferon production	4.75	0.00636
IRF-A;IRF-B	M01881;M01881			Q6	GO:0002695	biological_process	negative regulation of leukocyte activation	4.74	0.00252
IRF-A;IRF-B	M00972;M00772	5503004	Th1	Q2	GO:0001817	biological_process	regulation of cytokine production	4.73	0.00152
IRF-A;IRF-B	M00972;M00772	5506064	Th1_Wb33676984	Q2	GO:0001817	biological_process	regulation of cytokine production	4.73	0.00349
IRF-A;IRF-B	M00972;M00772	5508667	Th1_Wb54553204	Q2	GO:0001817	biological_process	regulation of cytokine production	4.73	0.00349
IRF-A;IRF-B	M00972;M00772	5086955	GM12878	Q3	GO:0032020	biological_process	ISG15-protein conjugation	4.73	0.00662
IRF-A;IRF-B	M01881;M01881			Q6	GO:0032663	biological_process	regulation of interleukin-2 production	4.71	0.00261
IRF-A;IRF-B	M01881;M01881			Q4	GO:0046651	biological_process	lymphocyte proliferation	4.71	0.00728
IRF-A;IRF-B	M00972;M00972	5697100	CD20+_RO01778	Q2	GO:0001816	biological_process	cytokine production	4.7	0.00329
IRF-A;IRF-B	M00972;M00972	5697100	CD20+_RO01778	Q3	GO:0001816	biological_process	cytokine production	4.7	0.00329
IRF-A;IRF-B	M01881;M01881			Q4	GO:0002376	biological_process	immune system process	4.7	0.00728
IRF-A;IRF-B	M00972;M00972			Q2	GO:0032020	biological_process	ISG15-protein conjugation	4.68	0.00843
IRF-A;IRF-B	M00972;M01881			Q6	GO:0048583	biological_process	regulation of response to stimulus	4.68	0.004
IRF-A;IRF-B	M00972;M01881	5883505	CD20+_RO01778	Q3	GO:0032020	biological_process	ISG15-protein conjugation	4.68	0.00925
IRF-A;IRF-B	M00972;M01881	6408659	Th2	Q0	GO:0032879	biological_process	regulation of localization	4.68	0.0091
IRF-A;IRF-B	M01881;M01881			Q6	GO:0051250	biological_process	negative regulation of lymphocyte activation	4.68	0.00275
IRF-A;IRF-B	M01881;M01881			Q4	GO:0032943	biological_process	mononuclear cell proliferation	4.68	0.00728
IRF-A;IRF-B	M00972;M00772			Q3	GO:0032479	biological_process	regulation of type I interferon production	4.67	0.0066
IRF-A;IRF-B	M00972;M00772	5503004	Th1	Q3	GO:0051607	biological_process	defense response to virus	4.67	0.00129
IRF-A;IRF-B	M00972;M00972			Q2	GO:0001818	biological_process	negative regulation of cytokine production	4.67	0.00843
IRF-A;IRF-B	M00972;M01881			Q6	GO:0031327	biological_process	negative regulation of cellular biosynthetic process	4.67	0.004
IRF-A;IRF-B	M01881;M01881			Q4	GO:0006915	biological_process	apoptotic process	4.67	0.00728
IRF-A;IRF-B	M00972;M01881			Q6	GO:0051223	biological_process	regulation of protein transport	4.66	0.004
IRF-A;IRF-B	M01881;M01881			Q6	GO:0042098	biological_process	T cell proliferation	4.66	0.00279
IRF-A;IRF-B	M01881;M01881			Q6	GO:0051094	biological_process	positive regulation of developmental process	4.66	0.00279
IRF-A;IRF-B	M00972;M00772			Q2	GO:0001816	biological_process	cytokine production	4.65	0.00259
IRF-A;IRF-B	M00972;M01881			Q6	GO:0010605	biological_process	negative regulation of macromolecule metabolic process	4.65	0.004
IRF-A;IRF-B	M01881;M01881			Q6	GO:0048523	biological_process	negative regulation of cellular process	4.65	0.00279
IRF-A;IRF-B	M00972;M00772			Q3	GO:0032606	biological_process	type I interferon production	4.64	0.0066
IRF-A;IRF-B	M00772;M00772	5566900	Treg_Wb78495824	Q4	GO:0032020	biological_process	ISG15-protein conjugation	4.63	0.008
IRF-A;IRF-B	M00972;M01881			Q6	GO:0051253	biological_process	negative regulation of RNA metabolic process	4.63	0.004
IRF-A;IRF-B	M01881;M01881			Q6	GO:0010941	biological_process	regulation of cell death	4.62	0.00288
IRF-A;IRF-B	M01881;M01881			Q4	GO:0002521	biological_process	leukocyte differentiation	4.62	0.00728
IRF-A;IRF-B	M01881;M01881			Q4	GO:0034101	biological_process	erythrocyte homeostasis	4.62	0.00728
IRF-A;IRF-B	M00772;M00772			Q2	GO:0032479	biological_process	regulation of type I interferon production	4.6	0.00313
IRF-A;IRF-B	M00772;M00772	5549723	Th1_Wb33676984	Q3	GO:0032479	biological_process	regulation of type I interferon production	4.6	0.00264
IRF-A;IRF-B	M01881;M01881			Q4	GO:0012501	biological_process	programmed cell death	4.6	0.00728
IRF-A;IRF-B	M00772;M00772			Q2	GO:0032606	biological_process	type I interferon production	4.58	0.00313
IRF-A;IRF-B	M00772;M00772	5549723	Th1_Wb33676984	Q3	GO:0032606	biological_process	type I interferon production	4.58	0.00264
IRF-A;IRF-B	M00772;M00772	5566900	Treg_Wb78495824	Q4	GO:0071310	biological_process	cellular response to organic substance	4.57	0.008
IRF-A;IRF-B	M01881;M01881			Q6	GO:0050868	biological_process	negative regulation of T cell activation	4.57	0.00316
IRF-A;IRF-B	M00772;M00772	5549723	Th1_Wb33676984	Q3	GO:0098542	biological_process	defense response to other organism	4.56	0.00264
IRF-A;IRF-B	M01881;M01881			Q6	GO:0050670	biological_process	regulation of lymphocyte proliferation	4.56	0.00318
IRF-A;IRF-B	M01881;M01881			Q6	GO:0001816	biological_process	cytokine production	4.56	0.00318
IRF-A;IRF-B	M00972;M00772	5503004	Th1	Q3	GO:0001817	biological_process	regulation of cytokine production	4.55	0.00154
IRF-A;IRF-B	M00972;M00772	5506064	Th1_Wb33676984	Q3	GO:0001817	biological_process	regulation of cytokine production	4.55	0.00563
IRF-A;IRF-B	M00972;M00772	5508667	Th1_Wb54553204	Q3	GO:0001817	biological_process	regulation of cytokine production	4.55	0.00537
IRF-A;IRF-B	M00972;M00772	5086955	GM12878	Q2	GO:0051607	biological_process	defense response to virus	4.54	0.00615
IRF-A;IRF-B	M00972;M00972			Q3	GO:0032020	biological_process	ISG15-protein conjugation	4.54	0.00636
IRF-A;IRF-B	M01881;M01881			Q4	GO:0070661	biological_process	leukocyte proliferation	4.54	0.00728
IRF-A;IRF-B	M00972;M00772	5047958	CD20+_RO01778	Q2	GO:0009615	biological_process	response to virus	4.53	0.00394
IRF-A;IRF-B	M01881;M01881			Q6	GO:0071345	biological_process	cellular response to cytokine stimulus	4.53	0.00323
IRF-A;IRF-B	M01881;M01881			Q6	GO:0032944	biological_process	regulation of mononuclear cell proliferation	4.53	0.00323
IRF-A;IRF-B	M00972;M01881			Q6	GO:0001818	biological_process	negative regulation of cytokine production	4.52	0.00479
IRF-A;IRF-B	M00972;M01881			Q6	GO:0009890	biological_process	negative regulation of biosynthetic process	4.52	0.00479
IRF-A;IRF-B	M00772;M00772			Q2	GO:0006955	biological_process	immune response	4.51	0.00313
IRF-A;IRF-B	M00772;M00772	5549723	Th1_Wb33676984	Q3	GO:0006955	biological_process	immune response	4.51	0.00264
IRF-A;IRF-B	M00972;M01881			Q6	GO:0045321	biological_process	leukocyte activation	4.51	0.00479
IRF-A;IRF-B	M01881;M01881			Q6	GO:0030098	biological_process	lymphocyte differentiation	4.51	0.00326
IRF-A;IRF-B	M00972;M00772	5503004	Th1	Q2	GO:0001816	biological_process	cytokine production	4.5	0.00226
IRF-A;IRF-B	M00972;M00772	5506064	Th1_Wb33676984	Q2	GO:0001816	biological_process	cytokine production	4.5	0.00446
IRF-A;IRF-B	M00972;M00772	5508667	Th1_Wb54553204	Q2	GO:0001816	biological_process	cytokine production	4.5	0.00446
IRF-A;IRF-B	M00972;M01881			Q6	GO:0002694	biological_process	regulation of leukocyte activation	4.5	0.00479
IRF-A;IRF-B	M01881;M01881			Q6	GO:0051100	biological_process	negative regulation of binding	4.48	0.00347
IRF-A;IRF-B	M00972;M00772			Q2	GO:0001818	biological_process	negative regulation of cytokine production	4.47	0.00335
IRF-A;IRF-B	M01881;M01881			Q6	GO:0031347	biological_process	regulation of defense response	4.47	0.00347
IRF-A;IRF-B	M00972;M01881			Q6	GO:0030098	biological_process	lymphocyte differentiation	4.46	0.00492
IRF-A;IRF-B	M00772;M00772			Q3	GO:0032479	biological_process	regulation of type I interferon production	4.45	0.00473
IRF-A;IRF-B	M01881;M01881			Q6	GO:0002286	biological_process	T cell activation involved in immune response	4.45	0.00357
IRF-A;IRF-B	M00972;M01881			Q6	GO:0051249	biological_process	regulation of lymphocyte activation	4.44	0.00506
IRF-A;IRF-B	M01881;M01881			Q6	GO:0050866	biological_process	negative regulation of cell activation	4.44	0.00361
IRF-A;IRF-B	M00772;M00772			Q3	GO:0032606	biological_process	type I interferon production	4.43	0.00473
IRF-A;IRF-B	M00972;M01881			Q6	GO:0050865	biological_process	regulation of cell activation	4.43	0.00506
IRF-A;IRF-B	M01881;M01881			Q6	GO:0045621	biological_process	positive regulation of lymphocyte differentiation	4.43	0.00361
IRF-A;IRF-B	M00972;M00972			Q2	GO:0043207	biological_process	response to external biotic stimulus	4.42	0.00843
IRF-A;IRF-B	M00972;M00972			Q2	GO:0051707	biological_process	response to other organism	4.42	0.00843
IRF-A;IRF-B	M00972;M01881			Q6	GO:1902107	biological_process	positive regulation of leukocyte differentiation	4.41	0.00515
IRF-A;IRF-B	M01881;M01881			Q6	GO:0070663	biological_process	regulation of leukocyte proliferation	4.39	0.00386
IRF-A;IRF-B	M00972;M00972			Q3	GO:0001818	biological_process	negative regulation of cytokine production	4.38	0.00636
IRF-A;IRF-B	M00972;M00772	5077452	GM12864	Q2	GO:0006607	biological_process	NLS-bearing protein import into nucleus	4.37	0.00928
IRF-A;IRF-B	M00972;M00772	5047958	CD20+_RO01778	Q3	GO:0009615	biological_process	response to virus	4.36	0.00778
IRF-A;IRF-B	M00972;M01881			Q6	GO:0045934	biological_process	negative regulation of nucleobase-containing compound metabolic process	4.36	0.00561
IRF-A;IRF-B	M01881;M01881			Q6	GO:0034097	biological_process	response to cytokine	4.35	0.00415
IRF-A;IRF-B	M00772;M00772			Q3	GO:0098542	biological_process	defense response to other organism	4.34	0.00473
IRF-A;IRF-B	M00972;M00772	5503004	Th1	Q3	GO:0001816	biological_process	cytokine production	4.32	0.00241
IRF-A;IRF-B	M00972;M00772	5506064	Th1_Wb33676984	Q3	GO:0001816	biological_process	cytokine production	4.32	0.00717
IRF-A;IRF-B	M00972;M00772	5508667	Th1_Wb54553204	Q3	GO:0001816	biological_process	cytokine production	4.32	0.00684
IRF-A;IRF-B	M00972;M00772	5047958	CD20+_RO01778	Q2	GO:0032479	biological_process	regulation of type I interferon production	4.31	0.00515
IRF-A;IRF-B	M01881;M01881			Q6	GO:0050865	biological_process	regulation of cell activation	4.3	0.0046
IRF-A;IRF-B	M01881;M01881			Q6	GO:0008283	biological_process	cell proliferation	4.3	0.0046
IRF-A;IRF-B	M00972;M00772	5047958	CD20+_RO01778	Q2	GO:0032606	biological_process	type I interferon production	4.29	0.00515
IRF-A;IRF-B	M00972;M00972			Q2	GO:0009607	biological_process	response to biotic stimulus	4.29	0.00843
IRF-A;IRF-B	M01881;M01881			Q6	GO:0006955	biological_process	immune response	4.29	0.0046
IRF-A;IRF-B	M00772;M00772	5549723	Th1_Wb33676984	Q2	GO:0001818	biological_process	negative regulation of cytokine production	4.27	0.00327
IRF-A;IRF-B	M00972;M01881			Q6	GO:0051250	biological_process	negative regulation of lymphocyte activation	4.27	0.00675
IRF-A;IRF-B	M01881;M01881			Q6	GO:0032623	biological_process	interleukin-2 production	4.27	0.00473
IRF-A;IRF-B	M00972;M00972	5697100	CD20+_RO01778	Q2	GO:0043207	biological_process	response to external biotic stimulus	4.25	0.00744
IRF-A;IRF-B	M00972;M00972	5697100	CD20+_RO01778	Q2	GO:0051707	biological_process	response to other organism	4.25	0.00744
IRF-A;IRF-B	M00972;M00972	5697100	CD20+_RO01778	Q3	GO:0043207	biological_process	response to external biotic stimulus	4.25	0.00744
IRF-A;IRF-B	M00972;M00972	5697100	CD20+_RO01778	Q3	GO:0051707	biological_process	response to other organism	4.25	0.00744
IRF-A;IRF-B	M00972;M00972	6412099	Th1	Q2	GO:0043207	biological_process	response to external biotic stimulus	4.25	0.00823
IRF-A;IRF-B	M00972;M00972	6412099	Th1	Q2	GO:0051707	biological_process	response to other organism	4.25	0.00823
IRF-A;IRF-B	M00972;M01881			Q6	GO:0034097	biological_process	response to cytokine	4.24	0.00717
IRF-A;IRF-B	M01881;M01881			Q6	GO:0009966	biological_process	regulation of signal transduction	4.23	0.0051
IRF-A;IRF-B	M00972;M01881			Q6	GO:0016265	biological_process	death	4.22	0.00733
IRF-A;IRF-B	M00972;M01881			Q6	GO:0032897	biological_process	negative regulation of viral transcription	4.22	0.00733
IRF-A;IRF-B	M01881;M01881			Q6	GO:0051251	biological_process	positive regulation of lymphocyte activation	4.22	0.0051
IRF-A;IRF-B	M00972;M01881			Q6	GO:0045892	biological_process	negative regulation of transcription, DNA-templated	4.21	0.00733
IRF-A;IRF-B	M00972;M01881			Q6	GO:0000122	biological_process	negative regulation of transcription from RNA polymerase II promoter	4.21	0.00733
IRF-A;IRF-B	M00972;M00772	5503004	Th1	Q2	GO:0009615	biological_process	response to virus	4.2	0.00395
IRF-A;IRF-B	M00972;M01881			Q6	GO:0050863	biological_process	regulation of T cell activation	4.2	0.00733
IRF-A;IRF-B	M00972;M01881			Q6	GO:0030217	biological_process	T cell differentiation	4.2	0.00733
IRF-A;IRF-B	M00972;M00772	5047958	CD20+_RO01778	Q3	GO:0032479	biological_process	regulation of type I interferon production	4.19	0.00912
IRF-A;IRF-B	M00972;M00972	5697100	CD20+_RO01778	Q2	GO:0032479	biological_process	regulation of type I interferon production	4.19	0.00744
IRF-A;IRF-B	M00972;M00972	5697100	CD20+_RO01778	Q3	GO:0032479	biological_process	regulation of type I interferon production	4.19	0.00744
IRF-A;IRF-B	M00972;M00972	6412099	Th1	Q2	GO:0032479	biological_process	regulation of type I interferon production	4.19	0.00823
IRF-A;IRF-B	M00972;M00772	5047958	CD20+_RO01778	Q3	GO:0032606	biological_process	type I interferon production	4.17	0.00912
IRF-A;IRF-B	M00972;M00972			Q3	GO:0098542	biological_process	defense response to other organism	4.17	0.00824
IRF-A;IRF-B	M00972;M00972	5697100	CD20+_RO01778	Q2	GO:0032606	biological_process	type I interferon production	4.17	0.00744
IRF-A;IRF-B	M00972;M00972	5697100	CD20+_RO01778	Q3	GO:0032606	biological_process	type I interferon production	4.17	0.00744
IRF-A;IRF-B	M00972;M00972	6412099	Th1	Q2	GO:0032606	biological_process	type I interferon production	4.17	0.00823
IRF-A;IRF-B	M00772;M00772			Q3	GO:0006955	biological_process	immune response	4.15	0.00597
IRF-A;IRF-B	M00972;M00772	5047958	CD20+_RO01778	Q2	GO:0098542	biological_process	defense response to other organism	4.15	0.00531
IRF-A;IRF-B	M01881;M01881			Q6	GO:1902107	biological_process	positive regulation of leukocyte differentiation	4.15	0.00589
IRF-A;IRF-B	M00972;M00972	5697100	CD20+_RO01778	Q2	GO:0009607	biological_process	response to biotic stimulus	4.14	0.00744
IRF-A;IRF-B	M00972;M00972	5697100	CD20+_RO01778	Q3	GO:0009607	biological_process	response to biotic stimulus	4.14	0.00744
IRF-A;IRF-B	M00972;M00972	6412099	Th1	Q2	GO:0009607	biological_process	response to biotic stimulus	4.14	0.00823
IRF-A;IRF-B	M00972;M01881			Q6	GO:0009966	biological_process	regulation of signal transduction	4.14	0.00784
IRF-A;IRF-B	M01881;M01881			Q6	GO:0043372	biological_process	positive regulation of CD4-positive, alpha-beta T cell differentiation	4.14	0.00594
IRF-A;IRF-B	M01881;M01881			Q6	GO:0050671	biological_process	positive regulation of lymphocyte proliferation	4.14	0.00594
IRF-A;IRF-B	M00972;M00772	5506064	Th1_Wb33676984	Q2	GO:0006607	biological_process	NLS-bearing protein import into nucleus	4.13	0.00829
IRF-A;IRF-B	M00972;M00772	5508667	Th1_Wb54553204	Q2	GO:0006607	biological_process	NLS-bearing protein import into nucleus	4.13	0.00829
IRF-A;IRF-B	M00972;M01881			Q6	GO:0051100	biological_process	negative regulation of binding	4.13	0.00788
IRF-A;IRF-B	M01881;M01881			Q6	GO:0001775	biological_process	cell activation	4.12	0.00606
IRF-A;IRF-B	M01881;M01881			Q6	GO:0045580	biological_process	regulation of T cell differentiation	4.11	0.00617
IRF-A;IRF-B	M01881;M01881			Q6	GO:0032946	biological_process	positive regulation of mononuclear cell proliferation	4.11	0.00617
IRF-A;IRF-B	M00772;M00772			Q2	GO:0001818	biological_process	negative regulation of cytokine production	4.1	0.00629
IRF-A;IRF-B	M00772;M00772	5549723	Th1_Wb33676984	Q3	GO:0001818	biological_process	negative regulation of cytokine production	4.1	0.00472
IRF-A;IRF-B	M00972;M01881			Q6	GO:0051241	biological_process	negative regulation of multicellular organismal process	4.1	0.00827
IRF-A;IRF-B	M00972;M01881			Q6	GO:0031347	biological_process	regulation of defense response	4.1	0.00827
IRF-A;IRF-B	M01881;M01881			Q6	GO:0046637	biological_process	regulation of alpha-beta T cell differentiation	4.09	0.00628
IRF-A;IRF-B	M00972;M00772	5506064	Th1_Wb33676984	Q2	GO:0032479	biological_process	regulation of type I interferon production	4.08	0.00829
IRF-A;IRF-B	M00972;M00772	5508667	Th1_Wb54553204	Q2	GO:0032479	biological_process	regulation of type I interferon production	4.08	0.00829
IRF-A;IRF-B	M00972;M00972	6412099	Th1	Q3	GO:0032479	biological_process	regulation of type I interferon production	4.08	0.0056
IRF-A;IRF-B	M00972;M01881			Q6	GO:0002684	biological_process	positive regulation of immune system process	4.08	0.00828
IRF-A;IRF-B	M00972;M01881			Q6	GO:0045621	biological_process	positive regulation of lymphocyte differentiation	4.08	0.00828
IRF-A;IRF-B	M01881;M01881			Q6	GO:0051172	biological_process	negative regulation of nitrogen compound metabolic process	4.07	0.0065
IRF-A;IRF-B	M00972;M00772	5503004	Th1	Q3	GO:0009615	biological_process	response to virus	4.06	0.00398
IRF-A;IRF-B	M00972;M00772	5506064	Th1_Wb33676984	Q2	GO:0032606	biological_process	type I interferon production	4.06	0.00829
IRF-A;IRF-B	M00972;M00772	5508667	Th1_Wb54553204	Q2	GO:0032606	biological_process	type I interferon production	4.06	0.00829
IRF-A;IRF-B	M00972;M00772	5508667	Th1_Wb54553204	Q3	GO:0006607	biological_process	NLS-bearing protein import into nucleus	4.06	0.00979
IRF-A;IRF-B	M00972;M00972	6412099	Th1	Q3	GO:0032606	biological_process	type I interferon production	4.06	0.0056
IRF-A;IRF-B	M00972;M01881			Q6	GO:0006915	biological_process	apoptotic process	4.06	0.00839
IRF-A;IRF-B	M00972;M01881			Q6	GO:0051047	biological_process	positive regulation of secretion	4.06	0.00839
IRF-A;IRF-B	M00972;M01881			Q6	GO:0010558	biological_process	negative regulation of macromolecule biosynthetic process	4.06	0.00839
IRF-A;IRF-B	M00972;M00772	5503004	Th1	Q2	GO:0043207	biological_process	response to external biotic stimulus	4.05	0.00507
IRF-A;IRF-B	M00972;M00772	5503004	Th1	Q2	GO:0051707	biological_process	response to other organism	4.05	0.00507
IRF-A;IRF-B	M00972;M01881			Q6	GO:0019221	biological_process	cytokine-mediated signaling pathway	4.05	0.00839
IRF-A;IRF-B	M00972;M01881			Q6	GO:0050710	biological_process	negative regulation of cytokine secretion	4.04	0.00839
IRF-A;IRF-B	M00972;M01881			Q6	GO:0045639	biological_process	positive regulation of myeloid cell differentiation	4.04	0.00839
IRF-A;IRF-B	M01881;M01881			Q6	GO:1902679	biological_process	negative regulation of RNA biosynthetic process	4.04	0.00683
IRF-A;IRF-B	M01881;M01881			Q6	GO:0009306	biological_process	protein secretion	4.03	0.00683
IRF-A;IRF-B	M00972;M00772			Q2	GO:0051607	biological_process	defense response to virus	4.01	0.00858
IRF-A;IRF-B	M00972;M01881			Q6	GO:0008219	biological_process	cell death	4.01	0.00858
IRF-A;IRF-B	M00972;M01881			Q6	GO:0002521	biological_process	leukocyte differentiation	4	0.00877
IRF-A;IRF-B	M01881;M01881			Q6	GO:0009986	cellular_component	cell surface	4	0.00723
IRF-A;IRF-B	M01881;M01881			Q6	GO:0070665	biological_process	positive regulation of leukocyte proliferation	4	0.00723
IRF-A;IRF-B	M00772;M00772	5549723	Th1_Wb33676984	Q2	GO:0002682	biological_process	regulation of immune system process	3.99	0.00557
IRF-A;IRF-B	M00972;M00972	5697100	CD20+_RO01778	Q2	GO:0098542	biological_process	defense response to other organism	3.99	0.00744
IRF-A;IRF-B	M00972;M00972	5697100	CD20+_RO01778	Q3	GO:0098542	biological_process	defense response to other organism	3.99	0.00744
IRF-A;IRF-B	M00972;M00972	6412099	Th1	Q2	GO:0098542	biological_process	defense response to other organism	3.99	0.00823
IRF-A;IRF-B	M00972;M00772	5508667	Th1_Wb54553204	Q3	GO:0032479	biological_process	regulation of type I interferon production	3.98	0.00996
IRF-A;IRF-B	M01881;M01881			Q6	GO:0042592	biological_process	homeostatic process	3.98	0.00741
IRF-A;IRF-B	M00972;M00972	5697100	CD20+_RO01778	Q2	GO:0051241	biological_process	negative regulation of multicellular organismal process	3.97	0.00744
IRF-A;IRF-B	M00972;M00972	5697100	CD20+_RO01778	Q3	GO:0051241	biological_process	negative regulation of multicellular organismal process	3.97	0.00744
IRF-A;IRF-B	M01881;M01881			Q6	GO:0031327	biological_process	negative regulation of cellular biosynthetic process	3.97	0.00755
IRF-A;IRF-B	M01881;M01881			Q6	GO:0002684	biological_process	positive regulation of immune system process	3.96	0.00762
IRF-A;IRF-B	M00972;M00772	5508667	Th1_Wb54553204	Q3	GO:0032606	biological_process	type I interferon production	3.95	0.00996
IRF-A;IRF-B	M01881;M01881			Q6	GO:0009892	biological_process	negative regulation of metabolic process	3.95	0.00769
IRF-A;IRF-B	M00772;M00772			Q3	GO:0001818	biological_process	negative regulation of cytokine production	3.94	0.00842
IRF-A;IRF-B	M00972;M00772	5503004	Th1	Q2	GO:0009607	biological_process	response to biotic stimulus	3.94	0.00541
IRF-A;IRF-B	M00972;M01881			Q6	GO:0012501	biological_process	programmed cell death	3.94	0.00985
IRF-A;IRF-B	M00772;M00772	5549723	Th1_Wb33676984	Q2	GO:0002376	biological_process	immune system process	3.92	0.00585
IRF-A;IRF-B	M00772;M00772	5549723	Th1_Wb33676984	Q2	GO:0051607	biological_process	defense response to virus	3.91	0.00585
IRF-A;IRF-B	M01881;M01881			Q6	GO:2000516	biological_process	positive regulation of CD4-positive, alpha-beta T cell activation	3.9	0.00844
IRF-A;IRF-B	M01881;M01881			Q6	GO:0080134	biological_process	regulation of response to stress	3.89	0.00865
IRF-A;IRF-B	M01881;M01881			Q6	GO:0045619	biological_process	regulation of lymphocyte differentiation	3.87	0.00881
IRF-A;IRF-B	M01881;M01881			Q6	GO:0002696	biological_process	positive regulation of leukocyte activation	3.86	0.00897
IRF-A;IRF-B	M01881;M01881			Q6	GO:0071350	biological_process	cellular response to interleukin-15	3.85	0.00911
IRF-A;IRF-B	M00772;M00772			Q2	GO:0051239	biological_process	regulation of multicellular organismal process	3.84	0.00999
IRF-A;IRF-B	M01881;M01881			Q6	GO:0046634	biological_process	regulation of alpha-beta T cell activation	3.84	0.00922
IRF-A;IRF-B	M01881;M01881			Q6	GO:1902105	biological_process	regulation of leukocyte differentiation	3.84	0.00922
IRF-A;IRF-B	M00972;M00772	5503004	Th1	Q2	GO:0098542	biological_process	defense response to other organism	3.83	0.0064
IRF-A;IRF-B	M01881;M01881			Q6	GO:0009890	biological_process	negative regulation of biosynthetic process	3.83	0.00922
IRF-A;IRF-B	M00972;M00772	5503004	Th1	Q2	GO:0051241	biological_process	negative regulation of multicellular organismal process	3.82	0.0064
IRF-A;IRF-B	M01881;M01881			Q6	GO:0010605	biological_process	negative regulation of macromolecule metabolic process	3.82	0.0093
IRF-A;IRF-B	M01881;M01881			Q6	GO:0030099	biological_process	myeloid cell differentiation	3.8	0.00952
IRF-A;IRF-B	M01881;M01881			Q6	GO:0050776	biological_process	regulation of immune response	3.78	0.00991
IRF-A;IRF-B	M01881;M01881			Q6	GO:0051817	biological_process	modification of morphology or physiology of other organism involved in symbiotic interaction	3.78	0.00991
IRF-A;IRF-B	M00772;M00772	5549723	Th1_Wb33676984	Q3	GO:0051607	biological_process	defense response to virus	3.74	0.00962
IRF-A;IRF-B	M00972;M00972	6412099	Th1	Q2	GO:0001818	biological_process	negative regulation of cytokine production	3.69	0.00993
IRF-A;IRF-B	M00972;M00772	5503004	Th1	Q3	GO:0051241	biological_process	negative regulation of multicellular organismal process	3.68	0.00887
