# Supplementary material for: Enhanceosome transcription factors preferentially dimerize with high mobility group proteins
Source: BMC Syst Biol. 2016 Feb 4;10:14. doi: 10.1186/s12918-016-0258-3 (PMC4743414; doi:10.1186/s12918-016-0258-3)
Supplement: Additional file 6 — Comparison of human and mouse Gene Ontology enriched terms. Fisher’s exact test p-values for comparing human and mouse enriched Gene Ontology terms for the same dimer and for all pairs of cell types from human and mouse. (XLS 184 kb) [file 12918_2016_258_MOESM6_ESM.xls]

## Sheet: Sheet1
M1	M2	orien1	orien2	offset_hg	offset_mm	cell_hg	cell_mm	instance_hg	instance_mm	logp_hg	logp_mm	hyp_id_hg	hyp_id_mm	_query_0_pval	_query_1_pval	_query_2_pval	_query_3_pval	_query_4_pval	_query_5_pval	_query_6_pval
M00750	M00172	forward	forward	3	3	HMVEC-dBl-Ad	416B	734	461	-4.33114	-4.47667	2333445	957767	2.50264e-29	1	1	1	1	1	0.302636
M00750	M00172	forward	forward	3	3	HMVEC-dBl-Ad	Spleen	734	326	-4.33114	-4.61352	2333445	1179604	3.04139e-15	1	1	1	1	1	0.205115
M00750	M00172	forward	forward	3	3	HRGEC	416B	858	461	-4.28845	-4.47667	2393893	957767	9.8351e-33	1	1	1	1	1	1
M00750	M00172	forward	forward	3	3	HRGEC	Spleen	858	326	-4.28845	-4.61352	2393893	1179604	7.09349e-12	1	1	1	1	1	0.129774
M00750	M00172	forward	forward	3	3	HMVEC-dBl-Neo	416B	761	461	-4.30925	-4.47667	2342424	957767	4.92187e-40	1	1	1	1	1	0.287201
M00750	M00172	forward	forward	3	3	HMVEC-dBl-Neo	Spleen	761	326	-4.30925	-4.61352	2342424	1179604	3.75035e-25	1	1	1	1	1	0.193955
M00750	M00172	forward	forward	3	3	HUVEC	416B	810	461	-4.32418	-4.47667	2418877	957767	4.35245e-37	1	1	1	1	1	1
M00750	M00172	forward	forward	3	3	HUVEC	Spleen	810	326	-4.32418	-4.61352	2418877	1179604	2.38173e-10	1	1	1	1	1	1
M00750	M00172	forward	forward	3	3	HMVEC-LBl	416B	738	461	-4.29809	-4.47667	2357793	957767	2.54586e-70	1	1	1	1	1	0.255313
M00750	M00172	forward	forward	3	3	HMVEC-LBl	Spleen	738	326	-4.29809	-4.61352	2357793	1179604	6.11262e-26	1	1	1	1	1	1
M00750	M00172	forward	forward	3	3	HMVEC-dLy-Neo	416B	636	461	-4.34386	-4.47667	2350073	957767	7.10797e-81	1	1	1	1	1	1
M00750	M00172	forward	forward	3	3	HMVEC-dLy-Neo	Spleen	636	326	-4.34386	-4.61352	2350073	1179604	3.12418e-15	1	1	1	1	1	1
M00750	M00172	forward	forward	3	3	HPAEC	416B	567	461	-4.33342	-4.47667	2369204	957767	2.07616e-23	1	1	1	1	0.0510564	1
M00750	M00172	forward	forward	3	3	HPAEC	Spleen	567	326	-4.33342	-4.61352	2369204	1179604	8.74129e-06	1	1	1	1	1	1
M00750	M00172	forward	forward	3	3	HMVEC-dAd	416B	621	461	-4.3745	-4.47667	2329241	957767	1.49874e-80	1	1	1	1	1	1
M00750	M00172	forward	forward	3	3	HMVEC-dAd	Spleen	621	326	-4.3745	-4.61352	2329241	1179604	1.02894e-28	1	1	1	1	1	0.000489263
M00750	M00172	forward	forward	3	3	HMVEC-dNeo	416B	549	461	-4.39496	-4.47667	2354562	957767	2.64172e-58	1	1	1	1	1	1
M00750	M00172	forward	forward	3	3	HMVEC-dNeo	Spleen	549	326	-4.39496	-4.61352	2354562	1179604	2.96944e-07	1	1	1	1	1	1
M00750	M00172	forward	forward	3	3	Th1_Wb33676984	416B	433	461	-4.42062	-4.47667	2538436	957767	6.30644e-22	1	1	1	1	0.000626429	0.259375
M00750	M00172	forward	forward	3	3	Th1_Wb33676984	Spleen	433	326	-4.42062	-4.61352	2538436	1179604	4.59734e-16	1	1	1	1	1	0.0155449
M00750	M00172	forward	forward	3	3	Th17	416B	402	461	-4.45703	-4.47667	2529778	957767	2.27063e-07	1	1	1	1	1	1
M00750	M00172	forward	forward	3	3	Th17	Spleen	402	326	-4.45703	-4.61352	2529778	1179604	0.000357427	1	1	1	1	1	1
M00750	M00172	forward	forward	3	3	Th2_Wb54553204	416B	339	461	-4.49362	-4.47667	2553721	957767	1.93529e-12	1	1	1	1	1	1
M00750	M00172	forward	forward	3	3	Th2_Wb54553204	Spleen	339	326	-4.49362	-4.61352	2553721	1179604	1.41682e-05	1	1	1	1	1	1
M00750	M00172	forward	forward	3	3	Th1	416B	423	461	-4.55895	-4.47667	2534641	957767	1.12922e-16	1	1	1	1	1	1
M00750	M00172	forward	forward	3	3	Th1	Spleen	423	326	-4.55895	-4.61352	2534641	1179604	4.70833e-17	1	1	1	1	1	0.01719
M00750	M00172	forward	forward	3	3	HMVEC-dLy-Ad	416B	479	461	-4.37823	-4.47667	2347487	957767	2.56415e-61	1	1	1	1	1	1
M00750	M00172	forward	forward	3	3	HMVEC-dLy-Ad	Spleen	479	326	-4.37823	-4.61352	2347487	1179604	1.0804e-05	1	1	1	1	1	1
M00750	M00172	forward	forward	3	3	CD34+_Mobilized	416B	276	461	-4.58981	-4.47667	2208848	957767	9.35969e-08	1	1	1	1	1	1
M00750	M00172	forward	forward	3	3	CD34+_Mobilized	Spleen	276	326	-4.58981	-4.61352	2208848	1179604	0.0911656	1	1	1	1	1	1
M00750	M00172	forward	forward	3	3	HMVEC-LLy	416B	453	461	-4.40421	-4.47667	2362720	957767	1.10006e-23	1	1	1	1	1	1
M00750	M00172	forward	forward	3	3	HMVEC-LLy	Spleen	453	326	-4.40421	-4.61352	2362720	1179604	8.37024e-05	1	1	1	1	1	1
M00750	M00172	forward	forward	3	3	Th2_Wb33676984	416B	318	461	-4.50976	-4.47667	2550745	957767	9.7872e-20	1	1	1	1	0.000529246	1
M00750	M00172	forward	forward	3	3	Th2_Wb33676984	Spleen	318	326	-4.50976	-4.61352	2550745	1179604	1.41091e-09	1	1	1	1	1	1
M00750	M00172	forward	forward	3	3	GM12864	416B	314	461	-4.50978	-4.47667	2230246	957767	7.56613e-14	1	1	1	1	1	1
M00750	M00172	forward	forward	3	3	GM12864	Spleen	314	326	-4.50978	-4.61352	2230246	1179604	4.79397e-05	1	1	1	1	1	1
M00750	M00172	forward	forward	3	3	Monocytes-CD14+_RO01746	416B	331	461	-4.47079	-4.47667	2450160	957767	0.0638382	1	1	1	1	1	1
M00750	M00172	forward	forward	3	3	Monocytes-CD14+_RO01746	Spleen	331	326	-4.47079	-4.61352	2450160	1179604	0.270426	1	1	1	1	1	1
M00750	M00172	forward	forward	3	3	Treg_Wb78495824	416B	284	461	-4.54538	-4.47667	2556851	957767	1.86258e-06	1	1	1	1	0.0352845	0.146303
M00750	M00172	forward	forward	3	3	Treg_Wb78495824	Spleen	284	326	-4.54538	-4.61352	2556851	1179604	0.126079	1	1	1	1	1	0.0958312
M00750	M00172	forward	forward	3	3	GM12865	416B	342	461	-4.52757	-4.47667	2234822	957767	3.084e-08	1	1	1	1	1	1
M00750	M00172	forward	forward	3	3	GM12865	Spleen	342	326	-4.52757	-4.61352	2234822	1179604	0.00618856	1	1	1	1	1	1
M00750	M00172	forward	forward	3	3	NB4	416B	311	461	-4.57042	-4.47667	2459070	957767	0.000467492	1	0.0571118	1	1	1	1
M00750	M00172	forward	forward	3	3	NB4	Spleen	311	326	-4.57042	-4.61352	2459070	1179604	0.378503	1	1	1	1	1	1
M00750	M00188	forward	forward	3	3	HMVEC-dBl-Ad	416B	773	498	-4.28439	-4.40727	3629211	1419672	5.26325e-16	1	1	1	1	1	1
M00750	M00188	forward	forward	3	3	HRGEC	416B	912	498	-4.24448	-4.40727	3677955	1419672	1.69966e-22	1	1	1	1	1	1
M00750	M00188	forward	forward	3	3	HUVEC	416B	866	498	-4.28114	-4.40727	3700885	1419672	2.33037e-31	1	1	1	1	1	1
M00750	M00188	forward	forward	3	3	HMVEC-dBl-Neo	416B	796	498	-4.26809	-4.40727	3632793	1419672	2.96347e-29	1	1	1	1	1	1
M00750	M00188	forward	forward	3	3	HMVEC-LBl	416B	774	498	-4.25382	-4.40727	3648243	1419672	1.08296e-41	1	1	1	1	1	1
M00750	M00188	forward	forward	3	3	HMVEC-dLy-Neo	416B	672	498	-4.30243	-4.40727	3640569	1419672	8.21712e-27	1	1	1	1	0.00175677	1
M00750	M00188	forward	forward	3	3	HPAEC	416B	600	498	-4.29008	-4.40727	3657455	1419672	1.67657e-10	1	1	1	1	0.00112564	1
M00750	M00188	forward	forward	3	3	HMVEC-dAd	416B	674	498	-4.34421	-4.40727	3626337	1419672	6.99944e-33	1	1	1	1	1	1
M00750	M00188	forward	forward	3	3	HMVEC-dNeo	416B	574	498	-4.37514	-4.40727	3644490	1419672	6.859e-27	1	1	1	1	1	0.0405321
M00750	M00188	forward	forward	3	3	Th1_Wb33676984	416B	446	498	-4.40083	-4.40727	3820949	1419672	7.05088e-09	1	1	1	1	0.00158636	1
M00750	M00188	forward	forward	3	3	Th17	416B	390	498	-4.44386	-4.40727	3810729	1419672	5.40651e-10	1	1	1	1	1	1
M00750	M00188	forward	forward	3	3	HMVEC-dLy-Ad	416B	520	498	-4.36103	-4.40727	3636085	1419672	1.66025e-25	1	1	1	1	1	0.0248029
M00750	M00188	forward	forward	3	3	HMVEC-LLy	416B	488	498	-4.38841	-4.40727	3651671	1419672	8.26502e-21	1	1	1	1	1	0.0184858
M00750	M00188	forward	forward	3	3	Th2_Wb54553204	416B	351	498	-4.47601	-4.40727	3834571	1419672	8.23193e-09	1	1	1	1	1	1
M00750	M00188	forward	forward	3	3	CD34+_Mobilized	416B	288	498	-4.56443	-4.40727	3452291	1419672	0.000180915	1	1	1	1	1	1
M00750	M00188	forward	forward	3	3	Th1	416B	422	498	-4.54466	-4.40727	3816575	1419672	4.27607e-07	1	1	1	1	1	1
M00750	M00188	forward	forward	3	3	Th2_Wb33676984	416B	319	498	-4.49125	-4.40727	3831500	1419672	5.51284e-14	1	1	1	1	1	1
M00750	M00188	forward	forward	3	3	Th2	416B	434	498	-4.55183	-4.40727	3826639	1419672	3.71359e-23	1	1	1	1	0.00119713	0.0396296
M00750	M00188	forward	forward	3	3	GM12864	416B	310	498	-4.49605	-4.40727	3479517	1419672	7.77513e-06	1	1	1	1	1	1
M00750	M00188	forward	forward	3	3	Monocytes-CD14+_RO01746	416B	333	498	-4.45052	-4.40727	3727706	1419672	2.73904e-05	1	1	1	1	1	1
M00750	M00188	forward	forward	3	3	Treg_Wb78495824	416B	281	498	-4.53765	-4.40727	3837941	1419672	0.672314	1	1	1	1	0.00127074	1
M00750	M00188	forward	forward	3	3	NB4	416B	327	498	-4.54446	-4.40727	3733417	1419672	6.24034e-05	1	1	1	1	1	1
M00750	M00801	forward	reverse	4	4	GM06990	ZhBTc4	700	1881	-4.24718	-4.0619	4984240	2470255	9.65866e-13	1	1	1	1	1	1
M00750	M00801	forward	reverse	4	4	GM06990	Thymus	700	899	-4.24718	-4.10596	4984240	2405015	1.45947e-05	1	1	1	1	1	1
M00750	M00801	forward	reverse	4	4	GM06990	EPC_(CD117+_CD71-_TER119-)	700	731	-4.24718	-4.07905	4984240	2131560	1.62321e-06	1	1	1	1	1	1
M00750	M00801	forward	reverse	4	4	GM06990	TReg	700	1200	-4.24718	-4.05682	4984240	2426784	0.00228616	1	1	1	1	1	1
M00750	M00801	forward	reverse	4	4	GM06990	TReg-Activated	700	1021	-4.24718	-4.05973	4984240	2434237	1.93246e-12	1	1	1	1	1	1
M00750	M00801	forward	reverse	4	4	GM06990	T-Naive	700	1311	-4.24718	-4.06926	4984240	2417443	6.26104e-05	1	1	1	1	1	1
M00750	M00801	forward	reverse	4	4	GM06990	ES-CJ7	700	860	-4.24718	-4.09001	4984240	2150884	1.34443e-05	1	1	1	1	1	1
M00750	M00801	forward	reverse	4	4	GM06990	THelper-Activated	700	1050	-4.24718	-4.05783	4984240	2396589	2.08308e-07	1	1	1	1	1	1
M00750	M00801	forward	reverse	4	4	GM06990	416B	700	1293	-4.24718	-3.98206	4984240	2039148	1.15985e-11	1	1	1	1	1	1
M00750	M00801	forward	reverse	4	4	GM06990	Spleen	700	1098	-4.24718	-4.04721	4984240	2390528	1.02644e-08	1	1	1	1	1	1
M00750	M00801	forward	reverse	4	4	GM06990	CH12	700	1138	-4.24718	-3.99953	4984240	2121924	3.22406e-08	1	1	1	1	1	1
M00750	M00801	forward	reverse	4	4	GM06990	B-cell_(CD43-)	700	1357	-4.24718	-4.04369	4984240	2083812	2.54716e-09	1	1	1	1	1	1
M00750	M00801	forward	reverse	4	4	GM06990	B-cell_(CD19+)	700	1151	-4.24718	-4.05252	4984240	2062288	3.19648e-11	1	1	1	1	1	1
M00750	M00801	forward	reverse	4	4	GM06990	A20	700	1056	-4.24718	-4.06445	4984240	2051830	1.14165e-09	1	1	1	1	1	1
M00750	M00801	forward	reverse	4	4	HMVEC-dBl-Ad	ZhBTc4	1220	1881	-4.06757	-4.0619	5159488	2470255	1.44732e-99	1	1	1	1	1	0.141827
M00750	M00801	forward	reverse	4	4	HMVEC-dBl-Ad	Thymus	1220	899	-4.06757	-4.10596	5159488	2405015	3.52488e-63	1	1	1	1	1	1
M00750	M00801	forward	reverse	4	4	HMVEC-dBl-Ad	EPC_(CD117+_CD71-_TER119-)	1220	731	-4.06757	-4.07905	5159488	2131560	1.68424e-100	1	1	1	1	1	1
M00750	M00801	forward	reverse	4	4	HMVEC-dBl-Ad	TReg	1220	1200	-4.06757	-4.05682	5159488	2426784	1.36216e-55	1	1	1	1	1	1
M00750	M00801	forward	reverse	4	4	HMVEC-dBl-Ad	TReg-Activated	1220	1021	-4.06757	-4.05973	5159488	2434237	4.01762e-76	1	1	1	1	1	1
M00750	M00801	forward	reverse	4	4	HMVEC-dBl-Ad	T-Naive	1220	1311	-4.06757	-4.06926	5159488	2417443	1.48263e-35	1	1	1	1	1	0.159586
M00750	M00801	forward	reverse	4	4	HMVEC-dBl-Ad	ES-CJ7	1220	860	-4.06757	-4.09001	5159488	2150884	3.43479e-84	1	1	1	1	1	0.207063
M00750	M00801	forward	reverse	4	4	HMVEC-dBl-Ad	THelper-Activated	1220	1050	-4.06757	-4.05783	5159488	2396589	8.23852e-37	1	1	1	1	1	1
M00750	M00801	forward	reverse	4	4	HMVEC-dBl-Ad	416B	1220	1293	-4.06757	-3.98206	5159488	2039148	5.19976e-95	1	1	1	1	1	1
M00750	M00801	forward	reverse	4	4	HMVEC-dBl-Ad	Spleen	1220	1098	-4.06757	-4.04721	5159488	2390528	2.26391e-67	1	1	1	1	1	1
M00750	M00801	forward	reverse	4	4	HMVEC-dBl-Ad	CH12	1220	1138	-4.06757	-3.99953	5159488	2121924	1.85243e-128	1	1	1	1	1	1
M00750	M00801	forward	reverse	4	4	HMVEC-dBl-Ad	B-cell_(CD43-)	1220	1357	-4.06757	-4.04369	5159488	2083812	4.35318e-68	1	1	1	1	1	1
M00750	M00801	forward	reverse	4	4	HMVEC-dBl-Ad	B-cell_(CD19+)	1220	1151	-4.06757	-4.05252	5159488	2062288	6.80204e-59	1	1	1	1	1	1
M00750	M00801	forward	reverse	4	4	HMVEC-dBl-Ad	A20	1220	1056	-4.06757	-4.06445	5159488	2051830	2.78136e-85	1	1	1	1	1	1
M00750	M00801	forward	reverse	4	4	HRGEC	ZhBTc4	1414	1881	-4.03017	-4.0619	5229723	2470255	3.05187e-83	1	1	1	1	1	0.0296569
M00750	M00801	forward	reverse	4	4	HRGEC	Thymus	1414	899	-4.03017	-4.10596	5229723	2405015	8.01041e-50	1	1	1	1	1	1
M00750	M00801	forward	reverse	4	4	HRGEC	EPC_(CD117+_CD71-_TER119-)	1414	731	-4.03017	-4.07905	5229723	2131560	9.24187e-79	1	1	1	1	1	1
M00750	M00801	forward	reverse	4	4	HRGEC	TReg	1414	1200	-4.03017	-4.05682	5229723	2426784	2.44027e-41	1	1	1	1	1	1
M00750	M00801	forward	reverse	4	4	HRGEC	TReg-Activated	1414	1021	-4.03017	-4.05973	5229723	2434237	1.02893e-65	1	1	1	1	1	1
M00750	M00801	forward	reverse	4	4	HRGEC	T-Naive	1414	1311	-4.03017	-4.06926	5229723	2417443	5.7405e-32	1	1	1	1	0.0350876	0.264412
M00750	M00801	forward	reverse	4	4	HRGEC	ES-CJ7	1414	860	-4.03017	-4.09001	5229723	2150884	4.72958e-79	1	1	1	1	1	0.0627141
M00750	M00801	forward	reverse	4	4	HRGEC	THelper-Activated	1414	1050	-4.03017	-4.05783	5229723	2396589	2.97992e-26	1	1	1	1	1	1
M00750	M00801	forward	reverse	4	4	HRGEC	416B	1414	1293	-4.03017	-3.98206	5229723	2039148	1.65481e-81	1	1	1	1	1	1
M00750	M00801	forward	reverse	4	4	HRGEC	Spleen	1414	1098	-4.03017	-4.04721	5229723	2390528	5.80964e-49	1	1	1	1	1	1
M00750	M00801	forward	reverse	4	4	HRGEC	CH12	1414	1138	-4.03017	-3.99953	5229723	2121924	2.96203e-111	1	1	1	1	1	1
M00750	M00801	forward	reverse	4	4	HRGEC	B-cell_(CD43-)	1414	1357	-4.03017	-4.04369	5229723	2083812	1.87611e-59	1	1	1	1	1	1
M00750	M00801	forward	reverse	4	4	HRGEC	B-cell_(CD19+)	1414	1151	-4.03017	-4.05252	5229723	2062288	8.76498e-42	1	1	1	1	1	0.365581
M00750	M00801	forward	reverse	4	4	HRGEC	A20	1414	1056	-4.03017	-4.06445	5229723	2051830	1.40719e-63	1	1	1	1	1	0.398642
M00750	M00801	forward	reverse	4	4	HMVEC-dBl-Neo	ZhBTc4	1293	1881	-4.04098	-4.0619	5164428	2470255	1.02488e-67	1	1	1	1	1	0.273705
M00750	M00801	forward	reverse	4	4	HMVEC-dBl-Neo	Thymus	1293	899	-4.04098	-4.10596	5164428	2405015	9.70933e-38	1	1	0.0278188	1	1	0.301389
M00750	M00801	forward	reverse	4	4	HMVEC-dBl-Neo	EPC_(CD117+_CD71-_TER119-)	1293	731	-4.04098	-4.07905	5164428	2131560	6.18812e-64	1	1	1	1	1	1
M00750	M00801	forward	reverse	4	4	HMVEC-dBl-Neo	TReg	1293	1200	-4.04098	-4.05682	5164428	2426784	2.70237e-41	1	1	1	1	1	1
M00750	M00801	forward	reverse	4	4	HMVEC-dBl-Neo	TReg-Activated	1293	1021	-4.04098	-4.05973	5164428	2434237	3.07257e-58	1	1	1	1	1	1
M00750	M00801	forward	reverse	4	4	HMVEC-dBl-Neo	T-Naive	1293	1311	-4.04098	-4.06926	5164428	2417443	6.36409e-22	1	1	1	1	1	0.304775
M00750	M00801	forward	reverse	4	4	HMVEC-dBl-Neo	ES-CJ7	1293	860	-4.04098	-4.09001	5164428	2150884	2.25276e-58	1	1	1	1	1	1
M00750	M00801	forward	reverse	4	4	HMVEC-dBl-Neo	THelper-Activated	1293	1050	-4.04098	-4.05783	5164428	2396589	1.5484e-20	1	1	1	1	1	1
M00750	M00801	forward	reverse	4	4	HMVEC-dBl-Neo	416B	1293	1293	-4.04098	-3.98206	5164428	2039148	1.73292e-61	1	1	1	1	1	0.353672
M00750	M00801	forward	reverse	4	4	HMVEC-dBl-Neo	Spleen	1293	1098	-4.04098	-4.04721	5164428	2390528	3.22291e-43	1	1	1	1	1	1
M00750	M00801	forward	reverse	4	4	HMVEC-dBl-Neo	CH12	1293	1138	-4.04098	-3.99953	5164428	2121924	3.65473e-84	1	1	1	1	1	1
M00750	M00801	forward	reverse	4	4	HMVEC-dBl-Neo	B-cell_(CD43-)	1293	1357	-4.04098	-4.04369	5164428	2083812	1.13556e-43	1	1	1	1	1	1
M00750	M00801	forward	reverse	4	4	HMVEC-dBl-Neo	B-cell_(CD19+)	1293	1151	-4.04098	-4.05252	5164428	2062288	1.09236e-32	1	1	1	1	1	0.416478
M00750	M00801	forward	reverse	4	4	HMVEC-dBl-Neo	A20	1293	1056	-4.04098	-4.06445	5164428	2051830	9.26776e-58	1	1	1	1	1	0.452301
M00750	M00801	forward	reverse	4	4	HUVEC	ZhBTc4	1333	1881	-4.06014	-4.0619	5260729	2470255	5.67683e-87	1	1	1	1	1	1
M00750	M00801	forward	reverse	4	4	HUVEC	Thymus	1333	899	-4.06014	-4.10596	5260729	2405015	6.33913e-47	1	1	1	1	1	1
M00750	M00801	forward	reverse	4	4	HUVEC	EPC_(CD117+_CD71-_TER119-)	1333	731	-4.06014	-4.07905	5260729	2131560	1.2617e-88	1	1	1	1	1	1
M00750	M00801	forward	reverse	4	4	HUVEC	TReg	1333	1200	-4.06014	-4.05682	5260729	2426784	2.48794e-47	1	1	1	1	1	1
M00750	M00801	forward	reverse	4	4	HUVEC	TReg-Activated	1333	1021	-4.06014	-4.05973	5260729	2434237	9.64435e-84	1	1	1	1	1	1
M00750	M00801	forward	reverse	4	4	HUVEC	T-Naive	1333	1311	-4.06014	-4.06926	5260729	2417443	4.37353e-29	1	1	1	1	0.0528666	0.264412
M00750	M00801	forward	reverse	4	4	HUVEC	ES-CJ7	1333	860	-4.06014	-4.09001	5260729	2150884	5.32126e-87	1	1	1	1	1	0.0627141
M00750	M00801	forward	reverse	4	4	HUVEC	THelper-Activated	1333	1050	-4.06014	-4.05783	5260729	2396589	1.18519e-31	1	1	1	1	1	1
M00750	M00801	forward	reverse	4	4	HUVEC	416B	1333	1293	-4.06014	-3.98206	5260729	2039148	5.73733e-98	1	1	1	1	1	1
M00750	M00801	forward	reverse	4	4	HUVEC	Spleen	1333	1098	-4.06014	-4.04721	5260729	2390528	2.94157e-68	1	1	1	1	1	1
M00750	M00801	forward	reverse	4	4	HUVEC	CH12	1333	1138	-4.06014	-3.99953	5260729	2121924	3.49301e-130	1	1	1	1	1	1
M00750	M00801	forward	reverse	4	4	HUVEC	B-cell_(CD43-)	1333	1357	-4.06014	-4.04369	5260729	2083812	2.35203e-62	1	1	1	1	1	1
M00750	M00801	forward	reverse	4	4	HUVEC	B-cell_(CD19+)	1333	1151	-4.06014	-4.05252	5260729	2062288	6.07933e-47	1	1	1	1	1	0.0752067
M00750	M00801	forward	reverse	4	4	HUVEC	A20	1333	1056	-4.06014	-4.06445	5260729	2051830	1.90458e-76	1	1	1	1	1	0.09089
M00750	M00801	forward	reverse	4	4	HMVEC-LBl	ZhBTc4	1228	1881	-4.0385	-4.0619	5184182	2470255	1.90888e-62	1	1	1	1	1	1
M00750	M00801	forward	reverse	4	4	HMVEC-LBl	Thymus	1228	899	-4.0385	-4.10596	5184182	2405015	1.77156e-41	1	1	0.0326727	1	1	1
M00750	M00801	forward	reverse	4	4	HMVEC-LBl	EPC_(CD117+_CD71-_TER119-)	1228	731	-4.0385	-4.07905	5184182	2131560	1.83933e-63	1	1	1	1	1	1
M00750	M00801	forward	reverse	4	4	HMVEC-LBl	TReg	1228	1200	-4.0385	-4.05682	5184182	2426784	1.37231e-40	1	1	1	1	1	1
M00750	M00801	forward	reverse	4	4	HMVEC-LBl	TReg-Activated	1228	1021	-4.0385	-4.05973	5184182	2434237	9.00111e-68	1	1	1	1	1	1
M00750	M00801	forward	reverse	4	4	HMVEC-LBl	T-Naive	1228	1311	-4.0385	-4.06926	5184182	2417443	1.45446e-24	1	1	1	1	0.0378434	1
M00750	M00801	forward	reverse	4	4	HMVEC-LBl	ES-CJ7	1228	860	-4.0385	-4.09001	5184182	2150884	2.93125e-46	1	1	1	1	1	1
M00750	M00801	forward	reverse	4	4	HMVEC-LBl	THelper-Activated	1228	1050	-4.0385	-4.05783	5184182	2396589	1.90884e-24	1	1	1	1	1	1
M00750	M00801	forward	reverse	4	4	HMVEC-LBl	416B	1228	1293	-4.0385	-3.98206	5184182	2039148	3.61878e-62	1	1	1	1	1	1
M00750	M00801	forward	reverse	4	4	HMVEC-LBl	Spleen	1228	1098	-4.0385	-4.04721	5184182	2390528	4.48989e-48	1	1	1	1	1	1
M00750	M00801	forward	reverse	4	4	HMVEC-LBl	CH12	1228	1138	-4.0385	-3.99953	5184182	2121924	3.5935e-89	1	1	1	1	1	1
M00750	M00801	forward	reverse	4	4	HMVEC-LBl	B-cell_(CD43-)	1228	1357	-4.0385	-4.04369	5184182	2083812	1.93831e-47	1	1	1	1	1	1
M00750	M00801	forward	reverse	4	4	HMVEC-LBl	B-cell_(CD19+)	1228	1151	-4.0385	-4.05252	5184182	2062288	1.40939e-42	1	1	1	1	1	1
M00750	M00801	forward	reverse	4	4	HMVEC-LBl	A20	1228	1056	-4.0385	-4.06445	5184182	2051830	1.9646e-70	1	1	1	1	1	1
M00750	M00801	forward	reverse	4	4	HPAEC	ZhBTc4	982	1881	-4.06824	-4.0619	5199511	2470255	2.81261e-59	1	1	1	1	1	0.246998
M00750	M00801	forward	reverse	4	4	HPAEC	Thymus	982	899	-4.06824	-4.10596	5199511	2405015	1.08602e-33	1	1	1	1	1	1
M00750	M00801	forward	reverse	4	4	HPAEC	EPC_(CD117+_CD71-_TER119-)	982	731	-4.06824	-4.07905	5199511	2131560	2.65914e-53	1	1	1	1	1	0.309201
M00750	M00801	forward	reverse	4	4	HPAEC	TReg	982	1200	-4.06824	-4.05682	5199511	2426784	7.32328e-29	1	1	1	1	1	1
M00750	M00801	forward	reverse	4	4	HPAEC	TReg-Activated	982	1021	-4.06824	-4.05973	5199511	2434237	1.80004e-42	1	1	1	1	1	1
M00750	M00801	forward	reverse	4	4	HPAEC	T-Naive	982	1311	-4.06824	-4.06926	5199511	2417443	2.14381e-15	1	1	1	1	1	1
M00750	M00801	forward	reverse	4	4	HPAEC	ES-CJ7	982	860	-4.06824	-4.09001	5199511	2150884	7.79841e-51	1	1	1	1	1	0.00899536
M00750	M00801	forward	reverse	4	4	HPAEC	THelper-Activated	982	1050	-4.06824	-4.05783	5199511	2396589	2.74498e-20	1	1	1	1	1	1
M00750	M00801	forward	reverse	4	4	HPAEC	416B	982	1293	-4.06824	-3.98206	5199511	2039148	1.78786e-54	1	1	1	1	1	1
M00750	M00801	forward	reverse	4	4	HPAEC	Spleen	982	1098	-4.06824	-4.04721	5199511	2390528	1.26937e-24	1	1	1	1	1	1
M00750	M00801	forward	reverse	4	4	HPAEC	CH12	982	1138	-4.06824	-3.99953	5199511	2121924	9.57554e-63	1	1	1	1	1	0.300204
M00750	M00801	forward	reverse	4	4	HPAEC	B-cell_(CD43-)	982	1357	-4.06824	-4.04369	5199511	2083812	3.95269e-35	1	1	1	1	1	1
M00750	M00801	forward	reverse	4	4	HPAEC	B-cell_(CD19+)	982	1151	-4.06824	-4.05252	5199511	2062288	4.66383e-23	1	1	1	1	1	1
M00750	M00801	forward	reverse	4	4	HPAEC	A20	982	1056	-4.06824	-4.06445	5199511	2051830	1.82105e-36	1	1	1	1	1	1
M00750	M00801	forward	reverse	4	4	HMVEC-dLy-Neo	ZhBTc4	1105	1881	-4.06886	-4.0619	5174311	2470255	9.59359e-89	1	1	1	1	1	1
M00750	M00801	forward	reverse	4	4	HMVEC-dLy-Neo	Thymus	1105	899	-4.06886	-4.10596	5174311	2405015	5.76273e-42	1	1	1	1	1	0.14044
M00750	M00801	forward	reverse	4	4	HMVEC-dLy-Neo	EPC_(CD117+_CD71-_TER119-)	1105	731	-4.06886	-4.07905	5174311	2131560	1.83896e-74	1	1	1	1	1	1
M00750	M00801	forward	reverse	4	4	HMVEC-dLy-Neo	TReg	1105	1200	-4.06886	-4.05682	5174311	2426784	2.66063e-45	1	1	1	1	1	1
M00750	M00801	forward	reverse	4	4	HMVEC-dLy-Neo	TReg-Activated	1105	1021	-4.06886	-4.05973	5174311	2434237	2.23353e-70	1	1	1	1	1	1
M00750	M00801	forward	reverse	4	4	HMVEC-dLy-Neo	T-Naive	1105	1311	-4.06886	-4.06926	5174311	2417443	5.68412e-27	1	1	1	1	1	1
M00750	M00801	forward	reverse	4	4	HMVEC-dLy-Neo	ES-CJ7	1105	860	-4.06886	-4.09001	5174311	2150884	2.51277e-72	1	1	1	1	1	1
M00750	M00801	forward	reverse	4	4	HMVEC-dLy-Neo	THelper-Activated	1105	1050	-4.06886	-4.05783	5174311	2396589	5.43695e-23	1	1	1	1	1	1
M00750	M00801	forward	reverse	4	4	HMVEC-dLy-Neo	416B	1105	1293	-4.06886	-3.98206	5174311	2039148	1.26378e-82	1	1	1	1	1	1
M00750	M00801	forward	reverse	4	4	HMVEC-dLy-Neo	Spleen	1105	1098	-4.06886	-4.04721	5174311	2390528	1.4336e-61	1	1	1	1	1	1
M00750	M00801	forward	reverse	4	4	HMVEC-dLy-Neo	CH12	1105	1138	-4.06886	-3.99953	5174311	2121924	8.44257e-105	1	1	1	1	1	1
M00750	M00801	forward	reverse	4	4	HMVEC-dLy-Neo	B-cell_(CD43-)	1105	1357	-4.06886	-4.04369	5174311	2083812	8.44035e-48	1	1	1	1	1	1
M00750	M00801	forward	reverse	4	4	HMVEC-dLy-Neo	B-cell_(CD19+)	1105	1151	-4.06886	-4.05252	5174311	2062288	7.69082e-39	1	1	1	1	1	1
M00750	M00801	forward	reverse	4	4	HMVEC-dLy-Neo	A20	1105	1056	-4.06886	-4.06445	5174311	2051830	7.93232e-78	1	1	1	1	1	1
M00750	M00801	forward	reverse	4	4	HMVEC-dNeo	ZhBTc4	1054	1881	-4.0803	-4.0619	5178960	2470255	4.66671e-116	1	1	1	1	1	0.0227305
M00750	M00801	forward	reverse	4	4	HMVEC-dNeo	Thymus	1054	899	-4.0803	-4.10596	5178960	2405015	8.03228e-61	1	1	1	1	0.115306	0.230882
M00750	M00801	forward	reverse	4	4	HMVEC-dNeo	EPC_(CD117+_CD71-_TER119-)	1054	731	-4.0803	-4.07905	5178960	2131560	7.48012e-117	1	1	1	1	0.0424843	1
M00750	M00801	forward	reverse	4	4	HMVEC-dNeo	TReg	1054	1200	-4.0803	-4.05682	5178960	2426784	3.56834e-73	1	1	1	1	0.0667639	1
M00750	M00801	forward	reverse	4	4	HMVEC-dNeo	TReg-Activated	1054	1021	-4.0803	-4.05973	5178960	2434237	7.94665e-111	1	1	1	1	0.0868428	1
M00750	M00801	forward	reverse	4	4	HMVEC-dNeo	T-Naive	1054	1311	-4.0803	-4.06926	5178960	2417443	4.03931e-47	1	1	1	1	0.0405916	1
M00750	M00801	forward	reverse	4	4	HMVEC-dNeo	ES-CJ7	1054	860	-4.0803	-4.09001	5178960	2150884	9.89883e-93	1	1	1	1	0.127487	0.0486361
M00750	M00801	forward	reverse	4	4	HMVEC-dNeo	THelper-Activated	1054	1050	-4.0803	-4.05783	5178960	2396589	7.34857e-50	1	1	1	1	0.0958312	1
M00750	M00801	forward	reverse	4	4	HMVEC-dNeo	416B	1054	1293	-4.0803	-3.98206	5178960	2039148	2.34119e-118	1	1	1	1	1	1
M00750	M00801	forward	reverse	4	4	HMVEC-dNeo	Spleen	1054	1098	-4.0803	-4.04721	5178960	2390528	3.03826e-87	1	1	1	1	0.0630676	1
M00750	M00801	forward	reverse	4	4	HMVEC-dNeo	CH12	1054	1138	-4.0803	-3.99953	5178960	2121924	7.92305e-139	1	1	1	1	0.0500192	1
M00750	M00801	forward	reverse	4	4	HMVEC-dNeo	B-cell_(CD43-)	1054	1357	-4.0803	-4.04369	5178960	2083812	1.33485e-76	1	1	1	1	1	1
M00750	M00801	forward	reverse	4	4	HMVEC-dNeo	B-cell_(CD19+)	1054	1151	-4.0803	-4.05252	5178960	2062288	3.05122e-65	1	1	1	1	0.0795901	1
M00750	M00801	forward	reverse	4	4	HMVEC-dNeo	A20	1054	1056	-4.0803	-4.06445	5178960	2051830	3.68772e-101	1	1	1	1	0.104734	1
M00750	M00801	forward	reverse	4	4	HMVEC-dAd	ZhBTc4	1133	1881	-4.08195	-4.0619	5153779	2470255	2.30292e-121	1	1	1	1	1	0.243593
M00750	M00801	forward	reverse	4	4	HMVEC-dAd	Thymus	1133	899	-4.08195	-4.10596	5153779	2405015	6.4176e-77	1	1	1	1	1	1
M00750	M00801	forward	reverse	4	4	HMVEC-dAd	EPC_(CD117+_CD71-_TER119-)	1133	731	-4.08195	-4.07905	5153779	2131560	3.75304e-124	1	1	1	1	1	0.305125
M00750	M00801	forward	reverse	4	4	HMVEC-dAd	TReg	1133	1200	-4.08195	-4.05682	5153779	2426784	2.40763e-78	1	1	1	1	1	1
M00750	M00801	forward	reverse	4	4	HMVEC-dAd	TReg-Activated	1133	1021	-4.08195	-4.05973	5153779	2434237	3.58785e-99	1	1	1	1	1	1
M00750	M00801	forward	reverse	4	4	HMVEC-dAd	T-Naive	1133	1311	-4.08195	-4.06926	5153779	2417443	8.01549e-49	1	1	1	1	1	0.271919
M00750	M00801	forward	reverse	4	4	HMVEC-dAd	ES-CJ7	1133	860	-4.08195	-4.09001	5153779	2150884	2.60001e-91	1	1	1	1	1	1
M00750	M00801	forward	reverse	4	4	HMVEC-dAd	THelper-Activated	1133	1050	-4.08195	-4.05783	5153779	2396589	4.42841e-61	1	1	1	1	1	0.000447503
M00750	M00801	forward	reverse	4	4	HMVEC-dAd	416B	1133	1293	-4.08195	-3.98206	5153779	2039148	6.54867e-119	1	1	1	1	1	1
M00750	M00801	forward	reverse	4	4	HMVEC-dAd	Spleen	1133	1098	-4.08195	-4.04721	5153779	2390528	1.98909e-99	1	1	1	1	1	0.0921862
M00750	M00801	forward	reverse	4	4	HMVEC-dAd	CH12	1133	1138	-4.08195	-3.99953	5153779	2121924	1.14968e-160	1	1	1	1	1	0.0477691
M00750	M00801	forward	reverse	4	4	HMVEC-dAd	B-cell_(CD43-)	1133	1357	-4.08195	-4.04369	5153779	2083812	6.22454e-82	1	1	1	1	1	1
M00750	M00801	forward	reverse	4	4	HMVEC-dAd	B-cell_(CD19+)	1133	1151	-4.08195	-4.05252	5153779	2062288	6.1411e-79	1	1	1	1	1	1
M00750	M00801	forward	reverse	4	4	HMVEC-dAd	A20	1133	1056	-4.08195	-4.06445	5153779	2051830	2.63008e-117	1	1	1	1	1	1
M00750	M00801	forward	reverse	4	4	Th1_Wb33676984	ZhBTc4	790	1881	-4.1286	-4.0619	5449020	2470255	4.49903e-31	1	1	1	1	1	0.061634
M00750	M00801	forward	reverse	4	4	Th1_Wb33676984	Thymus	790	899	-4.1286	-4.10596	5449020	2405015	6.03972e-20	1	1	1	1	1	0.0752453
M00750	M00801	forward	reverse	4	4	Th1_Wb33676984	EPC_(CD117+_CD71-_TER119-)	790	731	-4.1286	-4.07905	5449020	2131560	1.01806e-31	1	1	1	1	1	1
M00750	M00801	forward	reverse	4	4	Th1_Wb33676984	TReg	790	1200	-4.1286	-4.05682	5449020	2426784	2.79885e-12	1	1	1	1	1	1
M00750	M00801	forward	reverse	4	4	Th1_Wb33676984	TReg-Activated	790	1021	-4.1286	-4.05973	5449020	2434237	2.00658e-25	1	1	1	1	1	1
M00750	M00801	forward	reverse	4	4	Th1_Wb33676984	T-Naive	790	1311	-4.1286	-4.06926	5449020	2417443	1.94621e-09	1	1	1	1	1	0.0108683
M00750	M00801	forward	reverse	4	4	Th1_Wb33676984	ES-CJ7	790	860	-4.1286	-4.09001	5449020	2150884	1.41728e-25	1	1	1	1	1	0.124813
M00750	M00801	forward	reverse	4	4	Th1_Wb33676984	THelper-Activated	790	1050	-4.1286	-4.05783	5449020	2396589	1.12516e-11	1	1	1	1	1	9.39819e-11
M00750	M00801	forward	reverse	4	4	Th1_Wb33676984	416B	790	1293	-4.1286	-3.98206	5449020	2039148	1.24328e-35	1	1	1	1	1	1
M00750	M00801	forward	reverse	4	4	Th1_Wb33676984	Spleen	790	1098	-4.1286	-4.04721	5449020	2390528	1.68536e-11	1	1	1	1	1	7.28922e-07
M00750	M00801	forward	reverse	4	4	Th1_Wb33676984	CH12	790	1138	-4.1286	-3.99953	5449020	2121924	1.61997e-24	1	1	1	1	1	0.000152314
M00750	M00801	forward	reverse	4	4	Th1_Wb33676984	B-cell_(CD43-)	790	1357	-4.1286	-4.04369	5449020	2083812	2.84425e-21	1	1	1	1	1	1
M00750	M00801	forward	reverse	4	4	Th1_Wb33676984	B-cell_(CD19+)	790	1151	-4.1286	-4.05252	5449020	2062288	3.25099e-12	1	1	1	1	1	0.00475752
M00750	M00801	forward	reverse	4	4	Th1_Wb33676984	A20	790	1056	-4.1286	-4.06445	5449020	2051830	1.62307e-36	1	1	1	1	1	0.00701926
M00750	M00801	forward	reverse	4	4	Th17	ZhBTc4	733	1881	-4.16536	-4.0619	5392854	2470255	4.49587e-25	1	1	1	1	1	1
M00750	M00801	forward	reverse	4	4	Th17	Thymus	733	899	-4.16536	-4.10596	5392854	2405015	5.72028e-17	1	1	0.153057	1	1	3.34841e-08
M00750	M00801	forward	reverse	4	4	Th17	EPC_(CD117+_CD71-_TER119-)	733	731	-4.16536	-4.07905	5392854	2131560	1.3508e-30	1	1	1	1	1	1
M00750	M00801	forward	reverse	4	4	Th17	TReg	733	1200	-4.16536	-4.05682	5392854	2426784	8.08809e-12	1	1	1	1	1	1
M00750	M00801	forward	reverse	4	4	Th17	TReg-Activated	733	1021	-4.16536	-4.05973	5392854	2434237	9.00015e-19	1	1	1	1	1	1
M00750	M00801	forward	reverse	4	4	Th17	T-Naive	733	1311	-4.16536	-4.06926	5392854	2417443	8.15008e-09	1	1	1	1	1	1
M00750	M00801	forward	reverse	4	4	Th17	ES-CJ7	733	860	-4.16536	-4.09001	5392854	2150884	4.33605e-17	1	1	1	1	1	1
M00750	M00801	forward	reverse	4	4	Th17	THelper-Activated	733	1050	-4.16536	-4.05783	5392854	2396589	2.78019e-12	1	1	1	1	1	0.00627172
M00750	M00801	forward	reverse	4	4	Th17	416B	733	1293	-4.16536	-3.98206	5392854	2039148	8.73524e-35	1	1	1	1	1	1
M00750	M00801	forward	reverse	4	4	Th17	Spleen	733	1098	-4.16536	-4.04721	5392854	2390528	1.07301e-20	1	1	1	1	1	1
M00750	M00801	forward	reverse	4	4	Th17	CH12	733	1138	-4.16536	-3.99953	5392854	2121924	7.42479e-30	1	1	1	1	1	0.0519821
M00750	M00801	forward	reverse	4	4	Th17	B-cell_(CD43-)	733	1357	-4.16536	-4.04369	5392854	2083812	1.05982e-15	1	1	1	1	1	1
M00750	M00801	forward	reverse	4	4	Th17	B-cell_(CD19+)	733	1151	-4.16536	-4.05252	5392854	2062288	4.25096e-14	1	1	1	1	1	0.389239
M00750	M00801	forward	reverse	4	4	Th17	A20	733	1056	-4.16536	-4.06445	5392854	2051830	3.27311e-35	1	1	1	1	1	0.42365
M00750	M00801	forward	reverse	4	4	Th2_Wb54553204	ZhBTc4	666	1881	-4.19276	-4.0619	5482801	2470255	1.54756e-63	1	1	1	1	1	0.0324448
M00750	M00801	forward	reverse	4	4	Th2_Wb54553204	Thymus	666	899	-4.19276	-4.10596	5482801	2405015	1.27112e-33	1	1	1	1	1	0.272515
M00750	M00801	forward	reverse	4	4	Th2_Wb54553204	EPC_(CD117+_CD71-_TER119-)	666	731	-4.19276	-4.07905	5482801	2131560	2.56194e-68	1	1	1	1	1	0.0523737
M00750	M00801	forward	reverse	4	4	Th2_Wb54553204	TReg	666	1200	-4.19276	-4.05682	5482801	2426784	1.04735e-24	1	1	1	1	1	0.0743349
M00750	M00801	forward	reverse	4	4	Th2_Wb54553204	TReg-Activated	666	1021	-4.19276	-4.05973	5482801	2434237	8.7068e-46	1	1	1	1	1	1
M00750	M00801	forward	reverse	4	4	Th2_Wb54553204	T-Naive	666	1311	-4.19276	-4.06926	5482801	2417443	1.07132e-13	1	1	1	1	1	0.0409629
M00750	M00801	forward	reverse	4	4	Th2_Wb54553204	ES-CJ7	666	860	-4.19276	-4.09001	5482801	2150884	1.43734e-44	1	1	1	1	1	6.72841e-05
M00750	M00801	forward	reverse	4	4	Th2_Wb54553204	THelper-Activated	666	1050	-4.19276	-4.05783	5482801	2396589	2.71359e-25	1	1	1	1	1	8.48851e-11
M00750	M00801	forward	reverse	4	4	Th2_Wb54553204	416B	666	1293	-4.19276	-3.98206	5482801	2039148	1.04233e-75	1	1	1	1	1	0.0567739
M00750	M00801	forward	reverse	4	4	Th2_Wb54553204	Spleen	666	1098	-4.19276	-4.04721	5482801	2390528	1.77757e-32	1	1	1	1	1	0.0150392
M00750	M00801	forward	reverse	4	4	Th2_Wb54553204	CH12	666	1138	-4.19276	-3.99953	5482801	2121924	5.47276e-64	1	1	1	1	1	0.00538055
M00750	M00801	forward	reverse	4	4	Th2_Wb54553204	B-cell_(CD43-)	666	1357	-4.19276	-4.04369	5482801	2083812	4.34531e-35	1	1	1	1	1	0.0120639
M00750	M00801	forward	reverse	4	4	Th2_Wb54553204	B-cell_(CD19+)	666	1151	-4.19276	-4.05252	5482801	2062288	1.15619e-29	1	1	1	1	1	0.0119374
M00750	M00801	forward	reverse	4	4	Th2_Wb54553204	A20	666	1056	-4.19276	-4.06445	5482801	2051830	3.77504e-53	1	1	1	1	1	0.0986988
M00750	M00801	forward	reverse	4	4	HMVEC-dLy-Ad	ZhBTc4	988	1881	-4.06154	-4.0619	5169387	2470255	5.15115e-68	1	1	1	1	1	0.289921
M00750	M00801	forward	reverse	4	4	HMVEC-dLy-Ad	Thymus	988	899	-4.06154	-4.10596	5169387	2405015	5.53531e-31	1	1	1	1	0.0848728	1
M00750	M00801	forward	reverse	4	4	HMVEC-dLy-Ad	EPC_(CD117+_CD71-_TER119-)	988	731	-4.06154	-4.07905	5169387	2131560	3.65083e-59	1	1	1	1	0.0309398	0.0728405
M00750	M00801	forward	reverse	4	4	HMVEC-dLy-Ad	TReg	988	1200	-4.06154	-4.05682	5169387	2426784	1.82442e-48	1	1	1	1	0.0487916	1
M00750	M00801	forward	reverse	4	4	HMVEC-dLy-Ad	TReg-Activated	988	1021	-4.06154	-4.05973	5169387	2434237	3.61553e-60	1	1	1	1	0.063652	1
M00750	M00801	forward	reverse	4	4	HMVEC-dLy-Ad	T-Naive	988	1311	-4.06154	-4.06926	5169387	2417443	1.64289e-36	1	1	1	1	0.0295535	0.322392
M00750	M00801	forward	reverse	4	4	HMVEC-dLy-Ad	ES-CJ7	988	860	-4.06154	-4.09001	5169387	2150884	2.38856e-64	1	1	1	1	0.0940122	1
M00750	M00801	forward	reverse	4	4	HMVEC-dLy-Ad	THelper-Activated	988	1050	-4.06154	-4.05783	5169387	2396589	2.22279e-21	1	1	1	1	0.0703333	0.356755
M00750	M00801	forward	reverse	4	4	HMVEC-dLy-Ad	416B	988	1293	-4.06154	-3.98206	5169387	2039148	2.92283e-69	1	1	1	1	1	1
M00750	M00801	forward	reverse	4	4	HMVEC-dLy-Ad	Spleen	988	1098	-4.06154	-4.04721	5169387	2390528	2.29898e-65	1	1	1	1	0.0460657	1
M00750	M00801	forward	reverse	4	4	HMVEC-dLy-Ad	CH12	988	1138	-4.06154	-3.99953	5169387	2121924	2.96995e-87	1	1	1	1	0.0364664	0.000885434
M00750	M00801	forward	reverse	4	4	HMVEC-dLy-Ad	B-cell_(CD43-)	988	1357	-4.06154	-4.04369	5169387	2083812	5.43025e-48	1	1	1	1	1	1
M00750	M00801	forward	reverse	4	4	HMVEC-dLy-Ad	B-cell_(CD19+)	988	1151	-4.06154	-4.05252	5169387	2062288	5.36725e-29	1	1	1	1	0.058274	1
M00750	M00801	forward	reverse	4	4	HMVEC-dLy-Ad	A20	988	1056	-4.06154	-4.06445	5169387	2051830	2.78919e-64	1	1	1	1	0.0769693	1
M00750	M00801	forward	reverse	4	4	HMVEC-LLy	ZhBTc4	955	1881	-4.07737	-4.0619	5189464	2470255	3.961e-80	1	1	1	1	1	1
M00750	M00801	forward	reverse	4	4	HMVEC-LLy	Thymus	955	899	-4.07737	-4.10596	5189464	2405015	3.13741e-42	1	1	1	0.147215	0.0534105	1
M00750	M00801	forward	reverse	4	4	HMVEC-LLy	EPC_(CD117+_CD71-_TER119-)	955	731	-4.07737	-4.07905	5189464	2131560	2.17656e-72	1	1	1	0.0215328	0.0192626	1
M00750	M00801	forward	reverse	4	4	HMVEC-LLy	TReg	955	1200	-4.07737	-4.05682	5189464	2426784	6.7806e-40	1	1	1	0.0794622	0.0304834	1
M00750	M00801	forward	reverse	4	4	HMVEC-LLy	TReg-Activated	955	1021	-4.07737	-4.05973	5189464	2434237	4.12173e-64	1	1	1	0.0713948	0.0398852	1
M00750	M00801	forward	reverse	4	4	HMVEC-LLy	T-Naive	955	1311	-4.07737	-4.06926	5189464	2417443	2.24195e-26	1	1	1	1	0.0183945	0.205622
M00750	M00801	forward	reverse	4	4	HMVEC-LLy	ES-CJ7	955	860	-4.07737	-4.09001	5189464	2150884	1.98351e-75	1	1	1	0.105215	0.0592723	1
M00750	M00801	forward	reverse	4	4	HMVEC-LLy	THelper-Activated	955	1050	-4.07737	-4.05783	5189464	2396589	6.5047e-25	1	1	1	0.093417	0.0441309	1
M00750	M00801	forward	reverse	4	4	HMVEC-LLy	416B	955	1293	-4.07737	-3.98206	5189464	2039148	1.15414e-84	1	1	1	0.0612142	1	1
M00750	M00801	forward	reverse	4	4	HMVEC-LLy	Spleen	955	1098	-4.07737	-4.04721	5189464	2390528	1.01541e-59	1	1	1	1	0.0287648	0.310623
M00750	M00801	forward	reverse	4	4	HMVEC-LLy	CH12	955	1138	-4.07737	-3.99953	5189464	2121924	7.13618e-101	1	1	1	1	0.0227278	1
M00750	M00801	forward	reverse	4	4	HMVEC-LLy	B-cell_(CD43-)	955	1357	-4.07737	-4.04369	5189464	2083812	1.43826e-54	1	1	1	1	1	1
M00750	M00801	forward	reverse	4	4	HMVEC-LLy	B-cell_(CD19+)	955	1151	-4.07737	-4.05252	5189464	2062288	8.90675e-39	1	1	1	0.0571118	0.0364762	1
M00750	M00801	forward	reverse	4	4	HMVEC-LLy	A20	955	1056	-4.07737	-4.06445	5189464	2051830	5.49168e-75	1	1	1	1	0.0483593	1
M00750	M00801	forward	reverse	4	4	Monocytes-CD14+_RO01746	ZhBTc4	683	1881	-4.15947	-4.0619	5294916	2470255	7.17924e-20	1	1	1	1	1	1
M00750	M00801	forward	reverse	4	4	Monocytes-CD14+_RO01746	Thymus	683	899	-4.15947	-4.10596	5294916	2405015	3.68087e-08	1	1	1	1	1	0.230882
M00750	M00801	forward	reverse	4	4	Monocytes-CD14+_RO01746	EPC_(CD117+_CD71-_TER119-)	683	731	-4.15947	-4.07905	5294916	2131560	1.1838e-17	1	1	1	1	1	1
M00750	M00801	forward	reverse	4	4	Monocytes-CD14+_RO01746	TReg	683	1200	-4.15947	-4.05682	5294916	2426784	3.13003e-13	1	1	1	1	1	0.0617437
M00750	M00801	forward	reverse	4	4	Monocytes-CD14+_RO01746	TReg-Activated	683	1021	-4.15947	-4.05973	5294916	2434237	5.70762e-20	1	1	1	1	1	1
M00750	M00801	forward	reverse	4	4	Monocytes-CD14+_RO01746	T-Naive	683	1311	-4.15947	-4.06926	5294916	2417443	2.60618e-09	1	1	1	1	1	1
M00750	M00801	forward	reverse	4	4	Monocytes-CD14+_RO01746	ES-CJ7	683	860	-4.15947	-4.09001	5294916	2150884	8.01969e-15	1	1	1	1	1	1
M00750	M00801	forward	reverse	4	4	Monocytes-CD14+_RO01746	THelper-Activated	683	1050	-4.15947	-4.05783	5294916	2396589	3.38614e-08	1	1	1	1	1	0.0362635
M00750	M00801	forward	reverse	4	4	Monocytes-CD14+_RO01746	416B	683	1293	-4.15947	-3.98206	5294916	2039148	9.60185e-24	1	1	1	1	1	1
M00750	M00801	forward	reverse	4	4	Monocytes-CD14+_RO01746	Spleen	683	1098	-4.15947	-4.04721	5294916	2390528	2.70163e-09	1	1	1	1	1	1
M00750	M00801	forward	reverse	4	4	Monocytes-CD14+_RO01746	CH12	683	1138	-4.15947	-3.99953	5294916	2121924	7.49603e-28	1	1	1	1	1	1
M00750	M00801	forward	reverse	4	4	Monocytes-CD14+_RO01746	B-cell_(CD43-)	683	1357	-4.15947	-4.04369	5294916	2083812	3.65696e-09	1	1	1	1	1	1
M00750	M00801	forward	reverse	4	4	Monocytes-CD14+_RO01746	B-cell_(CD19+)	683	1151	-4.15947	-4.05252	5294916	2062288	9.3289e-09	1	1	1	1	1	1
M00750	M00801	forward	reverse	4	4	Monocytes-CD14+_RO01746	A20	683	1056	-4.15947	-4.06445	5294916	2051830	3.23707e-16	1	1	1	1	1	1
M00750	M00801	forward	reverse	4	4	Treg_Wb78495824	ZhBTc4	599	1881	-4.22674	-4.0619	5487842	2470255	1.66264e-26	1	1	1	1	1	0.0445555
M00750	M00801	forward	reverse	4	4	Treg_Wb78495824	Thymus	599	899	-4.22674	-4.10596	5487842	2405015	5.5711e-20	1	1	1	1	1	1
M00750	M00801	forward	reverse	4	4	Treg_Wb78495824	EPC_(CD117+_CD71-_TER119-)	599	731	-4.22674	-4.07905	5487842	2131560	1.14401e-29	1	1	1	1	1	1
M00750	M00801	forward	reverse	4	4	Treg_Wb78495824	TReg	599	1200	-4.22674	-4.05682	5487842	2426784	6.62881e-16	1	1	1	1	1	1
M00750	M00801	forward	reverse	4	4	Treg_Wb78495824	TReg-Activated	599	1021	-4.22674	-4.05973	5487842	2434237	4.30961e-36	1	1	1	1	1	1
M00750	M00801	forward	reverse	4	4	Treg_Wb78495824	T-Naive	599	1311	-4.22674	-4.06926	5487842	2417443	4.00875e-12	1	1	1	1	1	0.0559917
M00750	M00801	forward	reverse	4	4	Treg_Wb78495824	ES-CJ7	599	860	-4.22674	-4.09001	5487842	2150884	8.28104e-12	1	1	1	1	1	0.0144292
M00750	M00801	forward	reverse	4	4	Treg_Wb78495824	THelper-Activated	599	1050	-4.22674	-4.05783	5487842	2396589	1.10784e-15	1	1	1	1	1	0.009304
M00750	M00801	forward	reverse	4	4	Treg_Wb78495824	416B	599	1293	-4.22674	-3.98206	5487842	2039148	1.62242e-38	1	1	1	1	1	1
M00750	M00801	forward	reverse	4	4	Treg_Wb78495824	Spleen	599	1098	-4.22674	-4.04721	5487842	2390528	3.39656e-17	1	1	1	1	1	0.0033678
M00750	M00801	forward	reverse	4	4	Treg_Wb78495824	CH12	599	1138	-4.22674	-3.99953	5487842	2121924	2.74222e-26	1	1	1	1	1	1
M00750	M00801	forward	reverse	4	4	Treg_Wb78495824	B-cell_(CD43-)	599	1357	-4.22674	-4.04369	5487842	2083812	6.4615e-24	1	1	1	1	1	1
M00750	M00801	forward	reverse	4	4	Treg_Wb78495824	B-cell_(CD19+)	599	1151	-4.22674	-4.05252	5487842	2062288	6.54184e-20	1	1	1	1	1	0.433965
M00750	M00801	forward	reverse	4	4	Treg_Wb78495824	A20	599	1056	-4.22674	-4.06445	5487842	2051830	1.03972e-38	1	1	1	1	1	1
M00750	M00801	forward	reverse	4	4	Th1	ZhBTc4	839	1881	-4.23665	-4.0619	5425666	2470255	1.23508e-22	1	1	1	1	1	0.0393293
M00750	M00801	forward	reverse	4	4	Th1	Thymus	839	899	-4.23665	-4.10596	5425666	2405015	5.72028e-17	1	1	0.0339345	1	1	0.000419754
M00750	M00801	forward	reverse	4	4	Th1	EPC_(CD117+_CD71-_TER119-)	839	731	-4.23665	-4.07905	5425666	2131560	3.16466e-25	1	1	1	1	1	0.0631056
M00750	M00801	forward	reverse	4	4	Th1	TReg	839	1200	-4.23665	-4.05682	5425666	2426784	1.27949e-09	1	1	1	1	1	0.0822643
M00750	M00801	forward	reverse	4	4	Th1	TReg-Activated	839	1021	-4.23665	-4.05973	5425666	2434237	1.20999e-22	1	1	1	1	1	1
M00750	M00801	forward	reverse	4	4	Th1	T-Naive	839	1311	-4.23665	-4.06926	5425666	2417443	0.000663994	1	1	1	1	1	2.80412e-05
M00750	M00801	forward	reverse	4	4	Th1	ES-CJ7	839	860	-4.23665	-4.09001	5425666	2150884	1.43443e-14	1	1	1	0.147759	1	0.00130387
M00750	M00801	forward	reverse	4	4	Th1	THelper-Activated	839	1050	-4.23665	-4.05783	5425666	2396589	4.50795e-11	1	1	1	1	1	1.48745e-07
M00750	M00801	forward	reverse	4	4	Th1	416B	839	1293	-4.23665	-3.98206	5425666	2039148	4.40589e-28	1	1	1	1	1	0.00900494
M00750	M00801	forward	reverse	4	4	Th1	Spleen	839	1098	-4.23665	-4.04721	5425666	2390528	1.79778e-14	1	1	1	1	1	0.000272809
M00750	M00801	forward	reverse	4	4	Th1	CH12	839	1138	-4.23665	-3.99953	5425666	2121924	3.14706e-22	1	1	1	1	1	2.62943e-06
M00750	M00801	forward	reverse	4	4	Th1	B-cell_(CD43-)	839	1357	-4.23665	-4.04369	5425666	2083812	4.37559e-12	1	0.0721745	1	1	1	0.0147454
M00750	M00801	forward	reverse	4	4	Th1	B-cell_(CD19+)	839	1151	-4.23665	-4.05252	5425666	2062288	7.25833e-13	1	0.0884957	1	1	1	1.42102e-05
M00750	M00801	forward	reverse	4	4	Th1	A20	839	1056	-4.23665	-4.06445	5425666	2051830	3.13792e-32	1	1	1	1	1	1.23137e-07
M00750	M00801	forward	reverse	4	4	CD34+_Mobilized	ZhBTc4	546	1881	-4.25956	-4.0619	4942416	2470255	3.49767e-08	1	1	1	1	1	0.00955759
M00750	M00801	forward	reverse	4	4	CD34+_Mobilized	Thymus	546	899	-4.25956	-4.10596	4942416	2405015	0.00413147	1	1	1	1	1	0.153365
M00750	M00801	forward	reverse	4	4	CD34+_Mobilized	EPC_(CD117+_CD71-_TER119-)	546	731	-4.25956	-4.07905	4942416	2131560	7.29081e-07	1	1	1	1	1	1
M00750	M00801	forward	reverse	4	4	CD34+_Mobilized	TReg	546	1200	-4.25956	-4.05682	4942416	2426784	0.000185563	1	1	1	1	1	1
M00750	M00801	forward	reverse	4	4	CD34+_Mobilized	TReg-Activated	546	1021	-4.25956	-4.05973	4942416	2434237	6.28146e-09	1	1	1	1	1	1
M00750	M00801	forward	reverse	4	4	CD34+_Mobilized	T-Naive	546	1311	-4.25956	-4.06926	4942416	2417443	0.337621	1	1	1	1	1	1
M00750	M00801	forward	reverse	4	4	CD34+_Mobilized	ES-CJ7	546	860	-4.25956	-4.09001	4942416	2150884	0.000746314	1	1	1	1	1	0.00143125
M00750	M00801	forward	reverse	4	4	CD34+_Mobilized	THelper-Activated	546	1050	-4.25956	-4.05783	4942416	2396589	0.121012	1	1	1	1	1	1
M00750	M00801	forward	reverse	4	4	CD34+_Mobilized	416B	546	1293	-4.25956	-3.98206	4942416	2039148	2.1703e-08	1	1	1	1	1	1
M00750	M00801	forward	reverse	4	4	CD34+_Mobilized	Spleen	546	1098	-4.25956	-4.04721	4942416	2390528	0.102	1	1	1	1	1	1
M00750	M00801	forward	reverse	4	4	CD34+_Mobilized	CH12	546	1138	-4.25956	-3.99953	4942416	2121924	1.87722e-05	1	1	1	1	1	1
M00750	M00801	forward	reverse	4	4	CD34+_Mobilized	B-cell_(CD43-)	546	1357	-4.25956	-4.04369	4942416	2083812	0.000812568	1	1	1	1	1	1
M00750	M00801	forward	reverse	4	4	CD34+_Mobilized	B-cell_(CD19+)	546	1151	-4.25956	-4.05252	4942416	2062288	0.00226308	1	1	1	1	1	1
M00750	M00801	forward	reverse	4	4	CD34+_Mobilized	A20	546	1056	-4.25956	-4.06445	4942416	2051830	8.53546e-10	1	1	1	1	1	1
M00750	M00801	forward	reverse	4	4	Th2_Wb33676984	ZhBTc4	610	1881	-4.19713	-4.0619	5480107	2470255	3.86491e-48	1	1	1	1	1	0.0125439
M00750	M00801	forward	reverse	4	4	Th2_Wb33676984	Thymus	610	899	-4.19713	-4.10596	5480107	2405015	3.39036e-30	1	1	1	1	1	1
M00750	M00801	forward	reverse	4	4	Th2_Wb33676984	EPC_(CD117+_CD71-_TER119-)	610	731	-4.19713	-4.07905	5480107	2131560	1.60303e-56	1	1	1	1	1	1
M00750	M00801	forward	reverse	4	4	Th2_Wb33676984	TReg	610	1200	-4.19713	-4.05682	5480107	2426784	4.00594e-17	1	1	1	1	1	1
M00750	M00801	forward	reverse	4	4	Th2_Wb33676984	TReg-Activated	610	1021	-4.19713	-4.05973	5480107	2434237	4.02115e-40	1	1	1	1	1	1
M00750	M00801	forward	reverse	4	4	Th2_Wb33676984	T-Naive	610	1311	-4.19713	-4.06926	5480107	2417443	1.40752e-08	1	1	1	1	1	1
M00750	M00801	forward	reverse	4	4	Th2_Wb33676984	ES-CJ7	610	860	-4.19713	-4.09001	5480107	2150884	5.15532e-39	1	1	1	1	1	0.00215931
M00750	M00801	forward	reverse	4	4	Th2_Wb33676984	THelper-Activated	610	1050	-4.19713	-4.05783	5480107	2396589	7.78925e-20	1	1	1	1	1	1
M00750	M00801	forward	reverse	4	4	Th2_Wb33676984	416B	610	1293	-4.19713	-3.98206	5480107	2039148	8.51856e-65	1	1	1	1	1	1
M00750	M00801	forward	reverse	4	4	Th2_Wb33676984	Spleen	610	1098	-4.19713	-4.04721	5480107	2390528	1.64221e-26	1	1	1	1	1	1
M00750	M00801	forward	reverse	4	4	Th2_Wb33676984	CH12	610	1138	-4.19713	-3.99953	5480107	2121924	2.59844e-61	1	1	1	1	1	1
M00750	M00801	forward	reverse	4	4	Th2_Wb33676984	B-cell_(CD43-)	610	1357	-4.19713	-4.04369	5480107	2083812	1.42096e-31	1	1	1	1	1	1
M00750	M00801	forward	reverse	4	4	Th2_Wb33676984	B-cell_(CD19+)	610	1151	-4.19713	-4.05252	5480107	2062288	1.64625e-26	1	1	1	1	1	1
M00750	M00801	forward	reverse	4	4	Th2_Wb33676984	A20	610	1056	-4.19713	-4.06445	5480107	2051830	5.16273e-53	1	1	1	1	1	1
M00750	M00801	forward	reverse	4	4	GM12864	ZhBTc4	595	1881	-4.19897	-4.0619	4990563	2470255	3.46337e-29	1	1	1	0.000417107	0.0713948	1
M00750	M00801	forward	reverse	4	4	GM12864	Thymus	595	899	-4.19897	-4.10596	4990563	2405015	5.57617e-17	1	1	1	0.224282	1	0.378252
M00750	M00801	forward	reverse	4	4	GM12864	EPC_(CD117+_CD71-_TER119-)	595	731	-4.19897	-4.07905	4990563	2131560	1.15256e-36	1	1	1	1	1	0.00222015
M00750	M00801	forward	reverse	4	4	GM12864	TReg	595	1200	-4.19897	-4.05682	4990563	2426784	8.75115e-18	1	1	1	1	1	1
M00750	M00801	forward	reverse	4	4	GM12864	TReg-Activated	595	1021	-4.19897	-4.05973	4990563	2434237	1.28335e-29	1	1	1	1	1	1
M00750	M00801	forward	reverse	4	4	GM12864	T-Naive	595	1311	-4.19897	-4.06926	4990563	2417443	1.53974e-08	1	1	1	1	1	0.000115664
M00750	M00801	forward	reverse	4	4	GM12864	ES-CJ7	595	860	-4.19897	-4.09001	4990563	2150884	1.42523e-19	1	1	1	0.0134643	0.00044347	0.0261287
M00750	M00801	forward	reverse	4	4	GM12864	THelper-Activated	595	1050	-4.19897	-4.05783	4990563	2396589	1.56798e-09	1	1	1	1	1	6.57063e-08
M00750	M00801	forward	reverse	4	4	GM12864	416B	595	1293	-4.19897	-3.98206	4990563	2039148	9.00508e-35	1	1	1	1	1	0.00262021
M00750	M00801	forward	reverse	4	4	GM12864	Spleen	595	1098	-4.19897	-4.04721	4990563	2390528	1.95786e-21	1	1	1	1	1	1.01853e-06
M00750	M00801	forward	reverse	4	4	GM12864	CH12	595	1138	-4.19897	-3.99953	4990563	2121924	1.93152e-43	1	1	1	1	1	0.00194931
M00750	M00801	forward	reverse	4	4	GM12864	B-cell_(CD43-)	595	1357	-4.19897	-4.04369	4990563	2083812	1.09881e-20	1	1	1	1	1	0.22132
M00750	M00801	forward	reverse	4	4	GM12864	B-cell_(CD19+)	595	1151	-4.19897	-4.05252	4990563	2062288	4.1758e-18	1	1	1	1	1	0.00554924
M00750	M00801	forward	reverse	4	4	GM12864	A20	595	1056	-4.19897	-4.06445	4990563	2051830	7.53476e-35	1	1	1	1	1	0.00816517
M00750	M00801	forward	reverse	4	4	NB4	ZhBTc4	634	1881	-4.24912	-4.0619	5302443	2470255	5.48856e-16	1	1	1	1	1	1
M00750	M00801	forward	reverse	4	4	NB4	Thymus	634	899	-4.24912	-4.10596	5302443	2405015	1.99078e-10	1	1	0.0490013	0.151453	2.50971e-06	0.0162567
M00750	M00801	forward	reverse	4	4	NB4	EPC_(CD117+_CD71-_TER119-)	634	731	-4.24912	-4.07905	5302443	2131560	1.14809e-13	1	1	1	1	1	1
M00750	M00801	forward	reverse	4	4	NB4	TReg	634	1200	-4.24912	-4.05682	5302443	2426784	3.50083e-07	1	1	1	0.00325728	0.00675888	1
M00750	M00801	forward	reverse	4	4	NB4	TReg-Activated	634	1021	-4.24912	-4.05973	5302443	2434237	1.01918e-16	1	1	1	5.85749e-05	2.02416e-05	1
M00750	M00801	forward	reverse	4	4	NB4	T-Naive	634	1311	-4.24912	-4.06926	5302443	2417443	0.00105527	1	1	1	1	1	0.419213
M00750	M00801	forward	reverse	4	4	NB4	ES-CJ7	634	860	-4.24912	-4.09001	5302443	2150884	9.46492e-13	1	1	1	1	0.217085	1
M00750	M00801	forward	reverse	4	4	NB4	THelper-Activated	634	1050	-4.24912	-4.05783	5302443	2396589	2.46899e-06	1	1	1	1	1	0.00328876
M00750	M00801	forward	reverse	4	4	NB4	416B	634	1293	-4.24912	-3.98206	5302443	2039148	9.55689e-21	1	1	1	1	1	0.0271397
M00750	M00801	forward	reverse	4	4	NB4	Spleen	634	1098	-4.24912	-4.04721	5302443	2390528	1.63072e-09	1	1	1	1	1	0.584395
M00750	M00801	forward	reverse	4	4	NB4	CH12	634	1138	-4.24912	-3.99953	5302443	2121924	7.80212e-19	1	1	1	1	1	0.120264
M00750	M00801	forward	reverse	4	4	NB4	B-cell_(CD43-)	634	1357	-4.24912	-4.04369	5302443	2083812	8.16586e-14	1	1	1	1	1	0.245881
M00750	M00801	forward	reverse	4	4	NB4	B-cell_(CD19+)	634	1151	-4.24912	-4.05252	5302443	2062288	6.57895e-08	1	1	1	1	1	0.00123278
M00750	M00801	forward	reverse	4	4	NB4	A20	634	1056	-4.24912	-4.06445	5302443	2051830	2.24284e-25	1	1	1	1	0.0166883	0.0123187
M00750	M00801	forward	reverse	4	4	GM12865	ZhBTc4	658	1881	-4.20778	-4.0619	4997117	2470255	3.59148e-17	1	1	1	1	1	1
M00750	M00801	forward	reverse	4	4	GM12865	Thymus	658	899	-4.20778	-4.10596	4997117	2405015	6.71574e-09	1	1	1	1	1	0.0291253
M00750	M00801	forward	reverse	4	4	GM12865	EPC_(CD117+_CD71-_TER119-)	658	731	-4.20778	-4.07905	4997117	2131560	4.47988e-13	1	1	1	1	1	0.000255592
M00750	M00801	forward	reverse	4	4	GM12865	TReg	658	1200	-4.20778	-4.05682	4997117	2426784	1.26112e-05	1	1	1	1	1	1
M00750	M00801	forward	reverse	4	4	GM12865	TReg-Activated	658	1021	-4.20778	-4.05973	4997117	2434237	5.25242e-10	1	1	1	1	1	1
M00750	M00801	forward	reverse	4	4	GM12865	T-Naive	658	1311	-4.20778	-4.06926	4997117	2417443	0.0493075	1	1	1	1	1	0.000150628
M00750	M00801	forward	reverse	4	4	GM12865	ES-CJ7	658	860	-4.20778	-4.09001	4997117	2150884	1.55707e-12	1	1	1	1	1	0.00557168
M00750	M00801	forward	reverse	4	4	GM12865	THelper-Activated	658	1050	-4.20778	-4.05783	4997117	2396589	0.000181738	1	1	1	1	1	0.000244352
M00750	M00801	forward	reverse	4	4	GM12865	416B	658	1293	-4.20778	-3.98206	4997117	2039148	6.16954e-13	1	1	1	1	1	0.000304297
M00750	M00801	forward	reverse	4	4	GM12865	Spleen	658	1098	-4.20778	-4.04721	4997117	2390528	3.5088e-08	1	1	1	1	1	0.00941194
M00750	M00801	forward	reverse	4	4	GM12865	CH12	658	1138	-4.20778	-3.99953	4997117	2121924	2.03356e-15	1	1	1	1	1	0.000222946
M00750	M00801	forward	reverse	4	4	GM12865	B-cell_(CD43-)	658	1357	-4.20778	-4.04369	4997117	2083812	3.17824e-11	1	1	1	1	1	1.12172e-05
M00750	M00801	forward	reverse	4	4	GM12865	B-cell_(CD19+)	658	1151	-4.20778	-4.05252	4997117	2062288	3.34733e-07	1	1	1	1	1	0.000674593
M00750	M00801	forward	reverse	4	4	GM12865	A20	658	1056	-4.20778	-4.06445	4997117	2051830	3.60333e-12	1	1	1	1	1	0.00102092
M00750	M00801	forward	reverse	4	4	Th2	ZhBTc4	826	1881	-4.23786	-4.0619	5472957	2470255	1.00562e-37	1	1	1	1	1	0.0128906
M00750	M00801	forward	reverse	4	4	Th2	Thymus	826	899	-4.23786	-4.10596	5472957	2405015	5.51811e-28	1	1	0.000656821	2.4554e-13	1.13151e-14	6.93156e-15
M00750	M00801	forward	reverse	4	4	Th2	EPC_(CD117+_CD71-_TER119-)	826	731	-4.23786	-4.07905	5472957	2131560	7.87689e-54	1	1	1	1	1	1
M00750	M00801	forward	reverse	4	4	Th2	TReg	826	1200	-4.23786	-4.05682	5472957	2426784	4.80312e-22	1	1	1	1.76874e-18	6.68376e-06	1
M00750	M00801	forward	reverse	4	4	Th2	TReg-Activated	826	1021	-4.23786	-4.05973	5472957	2434237	5.69757e-45	1	1	1	1.45069e-23	4.11952e-14	1
M00750	M00801	forward	reverse	4	4	Th2	T-Naive	826	1311	-4.23786	-4.06926	5472957	2417443	2.91285e-13	1	1	1	1	0.0716641	1
M00750	M00801	forward	reverse	4	4	Th2	ES-CJ7	826	860	-4.23786	-4.09001	5472957	2150884	2.30584e-21	1	1	1	1	1	0.0380733
M00750	M00801	forward	reverse	4	4	Th2	THelper-Activated	826	1050	-4.23786	-4.05783	5472957	2396589	1.17337e-23	1	1	1	0.165555	3.05964e-05	2.09101e-07
M00750	M00801	forward	reverse	4	4	Th2	416B	826	1293	-4.23786	-3.98206	5472957	2039148	2.66511e-63	1	1	1	1	1	0.488758
M00750	M00801	forward	reverse	4	4	Th2	Spleen	826	1098	-4.23786	-4.04721	5472957	2390528	3.21431e-27	1	1	1	1	1	0.0607656
M00750	M00801	forward	reverse	4	4	Th2	CH12	826	1138	-4.23786	-3.99953	5472957	2121924	2.17257e-40	1	1	1	1	1	0.0236568
M00750	M00801	forward	reverse	4	4	Th2	B-cell_(CD43-)	826	1357	-4.23786	-4.04369	5472957	2083812	7.51702e-24	1	1	1	1	1	1
M00750	M00801	forward	reverse	4	4	Th2	B-cell_(CD19+)	826	1151	-4.23786	-4.05252	5472957	2062288	2.66289e-25	1	1	1	1	1	0.0493075
M00750	M00801	forward	reverse	4	4	Th2	A20	826	1056	-4.23786	-4.06445	5472957	2051830	4.24474e-59	1	1	1	1	0.00100981	0.0644258
M00772	M01881	forward	forward	14	14	Treg_Wb78495824	TReg	205	183	-4.76836	-4.97052	5751669	2298459	1	1	1	1	1	0.0378434	1
M00772	M01881	forward	forward	14	14	Treg_Wb78495824	Spleen	205	191	-4.76836	-4.83078	5751669	2283507	1	1	1	1	1	1	1
M00772	M01881	forward	forward	14	14	Treg_Wb78495824	A20	205	220	-4.76836	-4.78296	5751669	2132747	1	1	1	1	1	1	0.00166724
M00772	M01881	forward	forward	14	14	GM12864	TReg	249	183	-4.63397	-4.97052	5391314	2298459	1	1	1	1	1	1	1
M00772	M01881	forward	forward	14	14	GM12864	Spleen	249	191	-4.63397	-4.83078	5391314	2283507	1	1	1	1	1	1	1
M00772	M01881	forward	forward	14	14	GM12864	A20	249	220	-4.63397	-4.78296	5391314	2132747	1	1	1	1	1	1	0.0639893
M00772	M01881	forward	forward	14	14	Th1_Wb33676984	TReg	239	183	-4.64616	-4.97052	5735262	2298459	1	1	1	0.259941	1	0.087843	1
M00772	M01881	forward	forward	14	14	Th1_Wb33676984	Spleen	239	191	-4.64616	-4.83078	5735262	2283507	1	1	1	1	1	1	1
M00772	M01881	forward	forward	14	14	Th1_Wb33676984	A20	239	220	-4.64616	-4.78296	5735262	2132747	1	1	1	1	1	1	1
M00772	M01881	forward	forward	14	14	CD20+_RO01778	TReg	207	183	-4.85939	-4.97052	5354783	2298459	1	1	1	1	1	1	1
M00772	M01881	forward	forward	14	14	CD20+_RO01778	Spleen	207	191	-4.85939	-4.83078	5354783	2283507	1	1	1	1	1	1	1
M00772	M01881	forward	forward	14	14	CD20+_RO01778	A20	207	220	-4.85939	-4.78296	5354783	2132747	1	1	1	1	1	1	0.000976261
M00772	M01881	forward	forward	14	14	Th1	TReg	252	183	-4.77785	-4.97052	5731642	2298459	1	1	1	1	1	0.0253848	1
M00772	M01881	forward	forward	14	14	Th1	Spleen	252	191	-4.77785	-4.83078	5731642	2283507	0.201146	1	1	1	1	1	1
M00772	M01881	forward	forward	14	14	Th1	A20	252	220	-4.77785	-4.78296	5731642	2132747	1	1	1	1	1	1	1
M00772	M01881	forward	forward	14	14	GM12878	TReg	283	183	-4.70791	-4.97052	5402213	2298459	1	1	1	1	1	1	1
M00772	M01881	forward	forward	14	14	GM12878	Spleen	283	191	-4.70791	-4.83078	5402213	2283507	0.0188124	1	1	1	1	1	1
M00772	M01881	forward	forward	14	14	GM12878	A20	283	220	-4.70791	-4.78296	5402213	2132747	0.311382	1	1	1	1	1	1
M00772	M01881	forward	forward	14	14	Th1_Wb54553204	TReg	236	183	-4.75979	-4.97052	5739079	2298459	1	1	1	1	1	0.060575	1
M00772	M01881	forward	forward	14	14	Th1_Wb54553204	Spleen	236	191	-4.75979	-4.83078	5739079	2283507	0.167597	1	1	1	1	1	1
M00772	M01881	forward	forward	14	14	Th1_Wb54553204	A20	236	220	-4.75979	-4.78296	5739079	2132747	0.274732	1	1	1	1	1	1
M00772	M01881	forward	forward	14	14	GM12865	TReg	241	183	-4.68103	-4.97052	5397019	2298459	0.0897925	1	1	1	1	1	1
M00772	M01881	forward	forward	14	14	GM12865	Spleen	241	191	-4.68103	-4.83078	5397019	2283507	0.00975117	1	1	1	1	1	1
M00772	M01881	forward	forward	14	14	GM12865	A20	241	220	-4.68103	-4.78296	5397019	2132747	0.231776	1	1	1	1	1	1
M00772	M01881	forward	forward	14	14	Th17	TReg	167	183	-4.79516	-4.97052	5728431	2298459	1	1	1	1	1	0.0396106	1
M00772	M01881	forward	forward	14	14	Th17	Spleen	167	191	-4.79516	-4.83078	5728431	2283507	0.157964	1	1	1	1	1	1
M00772	M01881	forward	forward	14	14	Th17	A20	167	220	-4.79516	-4.78296	5728431	2132747	0.259971	1	1	1	1	1	1
M00772	M01881	forward	forward	14	14	Th2_Wb54553204	TReg	158	183	-4.81717	-4.97052	5748757	2298459	1	1	1	1	1	1	1
M00772	M01881	forward	forward	14	14	Th2_Wb54553204	Spleen	158	191	-4.81717	-4.83078	5748757	2283507	1	1	1	1	1	1	1
M00772	M01881	forward	forward	14	14	Th2_Wb54553204	A20	158	220	-4.81717	-4.78296	5748757	2132747	0.165048	1	1	1	1	1	1
M00972	M00772	reverse	forward	8	8	Treg_Wb78495824	TReg	257	203	-4.6976	-4.92526	5515885	2087585	1	1	1	0.146901	0.0546751	0.00256215	0.0454494
M00972	M00772	reverse	forward	8	8	Treg_Wb78495824	TReg-Activated	257	202	-4.6976	-4.85381	5515885	2088357	0.104568	1	1	1	0.255857	0.181638	0.108771
M00972	M00772	reverse	forward	8	8	Th1	TReg	309	203	-4.71995	-4.92526	5503004	2087585	0.137492	1	1	0.0186299	0.0410459	0.00179417	0.206332
M00972	M00772	reverse	forward	8	8	Th1	TReg-Activated	309	202	-4.71995	-4.85381	5503004	2088357	0.0822643	1	1	1	1	1	1
M00972	M00772	reverse	forward	8	8	Th1_Wb33676984	TReg	276	203	-4.58579	-4.92526	5506064	2087585	0.17329	1	1	0.0200884	0.0766936	0.00350651	2.22499e-08
M00972	M00772	reverse	forward	8	8	Th1_Wb33676984	TReg-Activated	276	202	-4.58579	-4.85381	5506064	2088357	0.104568	1	1	1	1	1	0.00482458
M00972	M00772	reverse	forward	8	8	Th1_Wb54553204	TReg	280	203	-4.69182	-4.92526	5508667	2087585	0.235762	1	1	0.0186299	0.000211326	0.000656821	4.74684e-05
M00972	M00772	reverse	forward	8	8	Th1_Wb54553204	TReg-Activated	280	202	-4.69182	-4.85381	5508667	2088357	0.144486	1	1	1	0.00880411	0.252426	0.126015
M00972	M00772	reverse	forward	8	8	Th2_Wb54553204	TReg	185	203	-4.76596	-4.92526	5514695	2087585	0.14658	1	1	1	1	0.204247	0.27807
M00972	M00772	reverse	forward	8	8	Th2_Wb54553204	TReg-Activated	185	202	-4.76596	-4.85381	5514695	2088357	0.0878888	1	1	1	1	0.153788	0.104012
M00972	M00772	reverse	forward	8	8	GM12865	TReg	267	203	-4.6459	-4.92526	5082011	2087585	0.00750234	1	1	1	1	1	0.19371
M00972	M00772	reverse	forward	8	8	GM12865	TReg-Activated	267	202	-4.6459	-4.85381	5082011	2088357	0.00255682	1	1	1	1	1	1
M00972	M00772	reverse	forward	8	8	CD20+_RO01778	TReg	226	203	-4.78658	-4.92526	5047958	2087585	0.139317	1	1	1	0.00928065	0.243335	3.83542e-11
M00972	M00772	reverse	forward	8	8	CD20+_RO01778	TReg-Activated	226	202	-4.78658	-4.85381	5047958	2088357	0.0833918	1	1	1	0.287679	0.184373	0.149014
M00972	M00772	reverse	forward	8	8	GM12864	TReg	250	203	-4.59104	-4.92526	5077452	2087585	0.183746	1	1	1	1	0.0040526	0.127567
M00972	M00772	reverse	forward	8	8	GM12864	TReg-Activated	250	202	-4.59104	-4.85381	5077452	2088357	0.111158	1	1	1	1	1	1
M00972	M00772	reverse	forward	8	8	GM12878	TReg	310	203	-4.66442	-4.92526	5086955	2087585	1	1	1	1	1	1	0.0250808
M00972	M00772	reverse	forward	8	8	GM12878	TReg-Activated	310	202	-4.66442	-4.85381	5086955	2088357	0.103465	1	1	1	1	1	1
M00972	M00772	reverse	forward	8	8	Treg_Wb83319432	TReg	177	203	-4.77583	-4.92526	5517092	2087585	1	1	1	1	0.159521	1	1
M00972	M00772	reverse	forward	8	8	Treg_Wb83319432	TReg-Activated	177	202	-4.77583	-4.85381	5517092	2088357	0.0686315	1	1	1	0.126718	1	1
M00972	M01881	reverse	forward	10	10	Treg_Wb78495824	TReg	395	329	-4.53994	-4.69954	6422228	2522235	1	1	1	1	1	0.0025563	0.14044
M00972	M01881	reverse	forward	10	10	Treg_Wb78495824	Spleen	395	374	-4.53994	-4.55034	6422228	2504499	1	1	1	1	1	1	1
M00972	M01881	reverse	forward	10	10	Treg_Wb78495824	B-cell_(CD19+)	395	413	-4.53994	-4.53859	6422228	2366537	0.000904874	1	1	1	1	1	1
M00972	M01881	reverse	forward	10	10	Treg_Wb78495824	TReg-Activated	395	324	-4.53994	-4.649	6422228	2526444	1	1	1	1	1	1	1
M00972	M01881	reverse	forward	10	10	Treg_Wb78495824	THelper-Activated	395	319	-4.53994	-4.66937	6422228	2507760	1	1	1	1	1	1	1
M00972	M01881	reverse	forward	10	10	Treg_Wb78495824	A20	395	421	-4.53994	-4.50186	6422228	2364302	1	1	1	1	1	1	1
M00972	M01881	reverse	forward	10	10	Treg_Wb78495824	B-cell_(CD43-)	395	438	-4.53994	-4.55115	6422228	2371863	0.000445197	1	1	1	1	0.0295535	1
M00972	M01881	reverse	forward	10	10	Treg_Wb78495824	CH12	395	291	-4.53994	-4.60921	6422228	2382294	1	1	1	1	1	1	1
M00972	M01881	reverse	forward	10	10	GM12864	TReg	438	329	-4.41275	-4.69954	5912404	2522235	1	1	1	1	1	0.038911	0.0423073
M00972	M01881	reverse	forward	10	10	GM12864	Spleen	438	374	-4.41275	-4.55034	5912404	2504499	1	1	1	1	1	1	1
M00972	M01881	reverse	forward	10	10	GM12864	B-cell_(CD19+)	438	413	-4.41275	-4.53859	5912404	2366537	1.80494e-08	1	1	1	1	1	1
M00972	M01881	reverse	forward	10	10	GM12864	TReg-Activated	438	324	-4.41275	-4.649	5912404	2526444	1	1	1	1	1	1	1
M00972	M01881	reverse	forward	10	10	GM12864	THelper-Activated	438	319	-4.41275	-4.66937	5912404	2507760	1	1	1	1	1	1	1
M00972	M01881	reverse	forward	10	10	GM12864	A20	438	421	-4.41275	-4.50186	5912404	2364302	0.0034326	1	1	1	1	1	1
M00972	M01881	reverse	forward	10	10	GM12864	B-cell_(CD43-)	438	438	-4.41275	-4.55115	5912404	2371863	3.02833e-05	1	1	1	1	1	1
M00972	M01881	reverse	forward	10	10	GM12864	CH12	438	291	-4.41275	-4.60921	5912404	2382294	5.75995e-05	1	1	1	1	1	1
M00972	M01881	reverse	forward	10	10	CD20+_RO01778	TReg	399	329	-4.6043	-4.69954	5883505	2522235	1	1	0.180829	1	0.0644286	1	1.04216e-05
M00972	M01881	reverse	forward	10	10	CD20+_RO01778	Spleen	399	374	-4.6043	-4.55034	5883505	2504499	0.106447	1	1	1	1	1	1
M00972	M01881	reverse	forward	10	10	CD20+_RO01778	B-cell_(CD19+)	399	413	-4.6043	-4.53859	5883505	2366537	0.100674	1	1	1	1	1	1
M00972	M01881	reverse	forward	10	10	CD20+_RO01778	TReg-Activated	399	324	-4.6043	-4.649	5883505	2526444	1	1	1	1	0.183199	1	0.182642
M00972	M01881	reverse	forward	10	10	CD20+_RO01778	THelper-Activated	399	319	-4.6043	-4.66937	5883505	2507760	1	1	1	1	1	1	0.097628
M00972	M01881	reverse	forward	10	10	CD20+_RO01778	A20	399	421	-4.6043	-4.50186	5883505	2364302	0.254637	1	1	1	0.0729931	1	1
M00972	M01881	reverse	forward	10	10	CD20+_RO01778	B-cell_(CD43-)	399	438	-4.6043	-4.55115	5883505	2371863	1	1	1	1	1	1	0.00335017
M00972	M01881	reverse	forward	10	10	CD20+_RO01778	CH12	399	291	-4.6043	-4.60921	5883505	2382294	1	1	1	1	1	1	1
M00972	M01881	reverse	forward	10	10	GM12865	TReg	460	329	-4.46629	-4.69954	5916392	2522235	1	1	1	1	1	1	8.34991e-08
M00972	M01881	reverse	forward	10	10	GM12865	Spleen	460	374	-4.46629	-4.55034	5916392	2504499	1	1	1	1	1	1	0.077505
M00972	M01881	reverse	forward	10	10	GM12865	B-cell_(CD19+)	460	413	-4.46629	-4.53859	5916392	2366537	1.18504e-08	1	1	1	1	1	1
M00972	M01881	reverse	forward	10	10	GM12865	TReg-Activated	460	324	-4.46629	-4.649	5916392	2526444	1	1	1	1	1	1	0.226982
M00972	M01881	reverse	forward	10	10	GM12865	THelper-Activated	460	319	-4.46629	-4.66937	5916392	2507760	0.0849394	1	1	1	1	1	1
M00972	M01881	reverse	forward	10	10	GM12865	A20	460	421	-4.46629	-4.50186	5916392	2364302	0.0110375	1	1	1	1	1	0.0867665
M00972	M01881	reverse	forward	10	10	GM12865	B-cell_(CD43-)	460	438	-4.46629	-4.55115	5916392	2371863	0.000152554	1	1	1	1	1	0.00539569
M00972	M01881	reverse	forward	10	10	GM12865	CH12	460	291	-4.46629	-4.60921	5916392	2382294	1.38228e-05	1	1	1	1	1	1
M00972	M01881	reverse	forward	10	10	Th1	TReg	482	329	-4.54127	-4.69954	6393550	2522235	1	1	1	1	1	0.000314015	0.0354754
M00972	M01881	reverse	forward	10	10	Th1	Spleen	482	374	-4.54127	-4.55034	6393550	2504499	0.255267	1	1	1	1	1	1
M00972	M01881	reverse	forward	10	10	Th1	B-cell_(CD19+)	482	413	-4.54127	-4.53859	6393550	2366537	1.57095e-08	1	1	1	1	1	0.050888
M00972	M01881	reverse	forward	10	10	Th1	TReg-Activated	482	324	-4.54127	-4.649	6393550	2526444	1	1	1	1	1	1	1
M00972	M01881	reverse	forward	10	10	Th1	THelper-Activated	482	319	-4.54127	-4.66937	6393550	2507760	0.13696	1	1	1	1	1	1
M00972	M01881	reverse	forward	10	10	Th1	A20	482	421	-4.54127	-4.50186	6393550	2364302	0.00716882	1	1	1	0.0528666	1	1
M00972	M01881	reverse	forward	10	10	Th1	B-cell_(CD43-)	482	438	-4.54127	-4.55115	6393550	2371863	1	1	1	1	1	0.0515101	0.0846179
M00972	M01881	reverse	forward	10	10	Th1	CH12	482	291	-4.54127	-4.60921	6393550	2382294	0.000154458	1	1	1	1	1	1
M00972	M01881	reverse	forward	10	10	GM12878	TReg	535	329	-4.47307	-4.69954	5921935	2522235	1	1	1	1	1	1	0.166098
M00972	M01881	reverse	forward	10	10	GM12878	Spleen	535	374	-4.47307	-4.55034	5921935	2504499	0.18334	1	1	1	1	1	1
M00972	M01881	reverse	forward	10	10	GM12878	B-cell_(CD19+)	535	413	-4.47307	-4.53859	5921935	2366537	0.0159715	1	1	1	1	1	1
M00972	M01881	reverse	forward	10	10	GM12878	TReg-Activated	535	324	-4.47307	-4.649	5921935	2526444	1	1	1	1	1	1	1
M00972	M01881	reverse	forward	10	10	GM12878	THelper-Activated	535	319	-4.47307	-4.66937	5921935	2507760	0.0962639	1	1	1	1	1	0.0617273
M00972	M01881	reverse	forward	10	10	GM12878	A20	535	421	-4.47307	-4.50186	5921935	2364302	0.00188809	1	1	1	0.0295535	1	1
M00972	M01881	reverse	forward	10	10	GM12878	B-cell_(CD43-)	535	438	-4.47307	-4.55115	5921935	2371863	1	1	1	1	1	1	1
M00972	M01881	reverse	forward	10	10	GM12878	CH12	535	291	-4.47307	-4.60921	5921935	2382294	0.000419418	1	1	1	1	1	1
M00972	M01881	reverse	forward	10	10	Th1_Wb33676984	TReg	428	329	-4.40351	-4.69954	6396931	2522235	1	1	1	0.0358644	1	0.0109232	0.00293676
M00972	M01881	reverse	forward	10	10	Th1_Wb33676984	Spleen	428	374	-4.40351	-4.55034	6396931	2504499	1	1	1	1	1	1	0.0602151
M00972	M01881	reverse	forward	10	10	Th1_Wb33676984	B-cell_(CD19+)	428	413	-4.40351	-4.53859	6396931	2366537	6.23663e-06	1	1	1	1	1	1
M00972	M01881	reverse	forward	10	10	Th1_Wb33676984	TReg-Activated	428	324	-4.40351	-4.649	6396931	2526444	1	1	1	1	1	1	1
M00972	M01881	reverse	forward	10	10	Th1_Wb33676984	THelper-Activated	428	319	-4.40351	-4.66937	6396931	2507760	1	1	1	1	1	1	1
M00972	M01881	reverse	forward	10	10	Th1_Wb33676984	A20	428	421	-4.40351	-4.50186	6396931	2364302	0.0340861	1	1	1	1	1	0.0674869
M00972	M01881	reverse	forward	10	10	Th1_Wb33676984	B-cell_(CD43-)	428	438	-4.40351	-4.55115	6396931	2371863	1	1	1	1	1	0.0609666	0.081865
M00972	M01881	reverse	forward	10	10	Th1_Wb33676984	CH12	428	291	-4.40351	-4.60921	6396931	2382294	0.0119367	1	1	1	1	1	1
M00972	M01881	reverse	forward	10	10	Th2_Wb54553204	TReg	299	329	-4.58214	-4.69954	6417289	2522235	1	1	1	1	1	0.0895866	1.38994e-17
M00972	M01881	reverse	forward	10	10	Th2_Wb54553204	Spleen	299	374	-4.58214	-4.55034	6417289	2504499	1	1	1	1	1	1	0.00136895
M00972	M01881	reverse	forward	10	10	Th2_Wb54553204	B-cell_(CD19+)	299	413	-4.58214	-4.53859	6417289	2366537	1.2669e-06	1	1	1	1	1	1
M00972	M01881	reverse	forward	10	10	Th2_Wb54553204	TReg-Activated	299	324	-4.58214	-4.649	6417289	2526444	1	1	1	1	1	1	0.0134643
M00972	M01881	reverse	forward	10	10	Th2_Wb54553204	THelper-Activated	299	319	-4.58214	-4.66937	6417289	2507760	1	1	1	1	1	1	0.0863508
M00972	M01881	reverse	forward	10	10	Th2_Wb54553204	A20	299	421	-4.58214	-4.50186	6417289	2364302	0.0208003	1	1	1	1	1	0.060591
M00972	M01881	reverse	forward	10	10	Th2_Wb54553204	B-cell_(CD43-)	299	438	-4.58214	-4.55115	6417289	2371863	0.000380306	1	1	1	1	1	5.75898e-05
M00972	M01881	reverse	forward	10	10	Th2_Wb54553204	CH12	299	291	-4.58214	-4.60921	6417289	2382294	0.00707443	1	1	1	1	1	1
M00972	M01881	reverse	forward	10	10	Th1_Wb54553204	TReg	450	329	-4.50277	-4.69954	6403059	2522235	1	1	0.14658	0.120898	0.184605	1	0.000132686
M00972	M01881	reverse	forward	10	10	Th1_Wb54553204	Spleen	450	374	-4.50277	-4.55034	6403059	2504499	0.279245	1	1	1	1	1	1
M00972	M01881	reverse	forward	10	10	Th1_Wb54553204	B-cell_(CD19+)	450	413	-4.50277	-4.53859	6403059	2366537	0.02007	1	1	1	1	1	1
M00972	M01881	reverse	forward	10	10	Th1_Wb54553204	TReg-Activated	450	324	-4.50277	-4.649	6403059	2526444	1	1	1	1	0.0944197	1	0.165379
M00972	M01881	reverse	forward	10	10	Th1_Wb54553204	THelper-Activated	450	319	-4.50277	-4.66937	6403059	2507760	1	1	1	1	1	1	1
M00972	M01881	reverse	forward	10	10	Th1_Wb54553204	A20	450	421	-4.50277	-4.50186	6403059	2364302	0.574734	1	1	1	1	1	1
M00972	M01881	reverse	forward	10	10	Th1_Wb54553204	B-cell_(CD43-)	450	438	-4.50277	-4.55115	6403059	2371863	1	1	1	1	1	1	0.074948
M00972	M01881	reverse	forward	10	10	Th1_Wb54553204	CH12	450	291	-4.50277	-4.60921	6403059	2382294	0.00247889	1	1	1	1	1	1
M00972	M01881	reverse	forward	10	10	Treg_Wb83319432	TReg	286	329	-4.57261	-4.69954	6428651	2522235	1	1	1	0.312606	1	1	1
M00972	M01881	reverse	forward	10	10	Treg_Wb83319432	Spleen	286	374	-4.57261	-4.55034	6428651	2504499	1	1	1	1	1	1	1
M00972	M01881	reverse	forward	10	10	Treg_Wb83319432	B-cell_(CD19+)	286	413	-4.57261	-4.53859	6428651	2366537	0.0707229	1	1	1	1	1	1
M00972	M01881	reverse	forward	10	10	Treg_Wb83319432	TReg-Activated	286	324	-4.57261	-4.649	6428651	2526444	1	1	1	1	1	1	1
M00972	M01881	reverse	forward	10	10	Treg_Wb83319432	THelper-Activated	286	319	-4.57261	-4.66937	6428651	2507760	1	1	1	1	1	1	1
M00972	M01881	reverse	forward	10	10	Treg_Wb83319432	A20	286	421	-4.57261	-4.50186	6428651	2364302	1	1	1	1	1	1	1
M00972	M01881	reverse	forward	10	10	Treg_Wb83319432	B-cell_(CD43-)	286	438	-4.57261	-4.55115	6428651	2371863	0.00863381	1	1	1	1	1	1
M00972	M01881	reverse	forward	10	10	Treg_Wb83319432	CH12	286	291	-4.57261	-4.60921	6428651	2382294	1	1	1	1	1	1	1
M00972	M01881	reverse	forward	10	10	Th2	TReg	478	329	-4.51217	-4.69954	6408659	2522235	1	1	0.209681	0.0155511	1	0.000367469	0.00179297
M00972	M01881	reverse	forward	10	10	Th2	Spleen	478	374	-4.51217	-4.55034	6408659	2504499	1	1	1	1	1	1	1
M00972	M01881	reverse	forward	10	10	Th2	B-cell_(CD19+)	478	413	-4.51217	-4.53859	6408659	2366537	2.2644e-08	1	1	1	1	1	1
M00972	M01881	reverse	forward	10	10	Th2	TReg-Activated	478	324	-4.51217	-4.649	6408659	2526444	1	1	1	1	1	1	1
M00972	M01881	reverse	forward	10	10	Th2	THelper-Activated	478	319	-4.51217	-4.66937	6408659	2507760	1	1	1	1	1	1	1
M00972	M01881	reverse	forward	10	10	Th2	A20	478	421	-4.51217	-4.50186	6408659	2364302	0.00565591	1	1	1	1	1	1
M00972	M01881	reverse	forward	10	10	Th2	B-cell_(CD43-)	478	438	-4.51217	-4.55115	6408659	2371863	0.145	1	1	1	1	0.0542212	1
M00972	M01881	reverse	forward	10	10	Th2	CH12	478	291	-4.51217	-4.60921	6408659	2382294	0.000971083	1	1	1	1	1	1
M00972	M01881	reverse	forward	10	10	CD4+_Naive_Wb11970640	TReg	297	329	-4.53256	-4.69954	5889793	2522235	1	1	1	1	1	2.02071e-08	8.82328e-05
M00972	M01881	reverse	forward	10	10	CD4+_Naive_Wb11970640	Spleen	297	374	-4.53256	-4.55034	5889793	2504499	1	1	1	1	1	1	1
M00972	M01881	reverse	forward	10	10	CD4+_Naive_Wb11970640	B-cell_(CD19+)	297	413	-4.53256	-4.53859	5889793	2366537	0.241088	1	1	1	1	1	1
M00972	M01881	reverse	forward	10	10	CD4+_Naive_Wb11970640	TReg-Activated	297	324	-4.53256	-4.649	5889793	2526444	1	1	1	1	1	1	1
M00972	M01881	reverse	forward	10	10	CD4+_Naive_Wb11970640	THelper-Activated	297	319	-4.53256	-4.66937	5889793	2507760	1	1	1	1	1	1	1
M00972	M01881	reverse	forward	10	10	CD4+_Naive_Wb11970640	A20	297	421	-4.53256	-4.50186	5889793	2364302	1	1	1	1	1	1	0.104568
M00972	M01881	reverse	forward	10	10	CD4+_Naive_Wb11970640	B-cell_(CD43-)	297	438	-4.53256	-4.55115	5889793	2371863	1	1	1	1	1	0.0676662	0.126294
M00972	M01881	reverse	forward	10	10	CD4+_Naive_Wb11970640	CH12	297	291	-4.53256	-4.60921	5889793	2382294	1	1	1	1	1	1	1
M00972	M01881	reverse	forward	10	10	GM06990	TReg	453	329	-4.46676	-4.69954	5908656	2522235	1	1	1	1	1	1	1
M00972	M01881	reverse	forward	10	10	GM06990	Spleen	453	374	-4.46676	-4.55034	5908656	2504499	1	1	1	1	1	1	1
M00972	M01881	reverse	forward	10	10	GM06990	B-cell_(CD19+)	453	413	-4.46676	-4.53859	5908656	2366537	3.30345e-07	1	1	1	1	1	1
M00972	M01881	reverse	forward	10	10	GM06990	TReg-Activated	453	324	-4.46676	-4.649	5908656	2526444	1	1	1	1	1	1	1
M00972	M01881	reverse	forward	10	10	GM06990	THelper-Activated	453	319	-4.46676	-4.66937	5908656	2507760	0.176744	1	1	1	1	1	1
M00972	M01881	reverse	forward	10	10	GM06990	A20	453	421	-4.46676	-4.50186	5908656	2364302	0.00333746	1	1	1	1	1	1
M00972	M01881	reverse	forward	10	10	GM06990	B-cell_(CD43-)	453	438	-4.46676	-4.55115	5908656	2371863	1	1	1	1	1	1	1
M00972	M01881	reverse	forward	10	10	GM06990	CH12	453	291	-4.46676	-4.60921	5908656	2382294	0.0299296	1	1	1	1	1	1
M00972	M01881	reverse	forward	10	10	Monocytes-CD14+_RO01746	TReg	261	329	-4.58309	-4.69954	6133250	2522235	1	1	1	1	1	1	2.28051e-05
M00972	M01881	reverse	forward	10	10	Monocytes-CD14+_RO01746	Spleen	261	374	-4.58309	-4.55034	6133250	2504499	1	1	1	1	1	1	1
M00972	M01881	reverse	forward	10	10	Monocytes-CD14+_RO01746	B-cell_(CD19+)	261	413	-4.58309	-4.53859	6133250	2366537	6.04935e-10	1	1	1	1	1	0.0961625
M00972	M01881	reverse	forward	10	10	Monocytes-CD14+_RO01746	TReg-Activated	261	324	-4.58309	-4.649	6133250	2526444	1	1	1	1	1	1	1
M00972	M01881	reverse	forward	10	10	Monocytes-CD14+_RO01746	THelper-Activated	261	319	-4.58309	-4.66937	6133250	2507760	0.104886	1	1	1	1	1	1
M00972	M01881	reverse	forward	10	10	Monocytes-CD14+_RO01746	A20	261	421	-4.58309	-4.50186	6133250	2364302	0.000273046	1	1	1	1	1	0.00838778
M00972	M01881	reverse	forward	10	10	Monocytes-CD14+_RO01746	B-cell_(CD43-)	261	438	-4.58309	-4.55115	6133250	2371863	0.00467771	1	1	1	1	1	0.0124115
M00972	M01881	reverse	forward	10	10	Monocytes-CD14+_RO01746	CH12	261	291	-4.58309	-4.60921	6133250	2382294	0.006749	1	1	1	1	1	1
M00972	M01881	reverse	forward	10	10	Th2_Wb33676984	TReg	244	329	-4.62066	-4.69954	6412579	2522235	1	1	1	1	1	0.137638	0.211189
M00972	M01881	reverse	forward	10	10	Th2_Wb33676984	Spleen	244	374	-4.62066	-4.55034	6412579	2504499	1	1	1	1	1	1	1
M00972	M01881	reverse	forward	10	10	Th2_Wb33676984	B-cell_(CD19+)	244	413	-4.62066	-4.53859	6412579	2366537	1	1	1	1	1	1	1
M00972	M01881	reverse	forward	10	10	Th2_Wb33676984	TReg-Activated	244	324	-4.62066	-4.649	6412579	2526444	1	1	1	1	1	1	1
M00972	M01881	reverse	forward	10	10	Th2_Wb33676984	THelper-Activated	244	319	-4.62066	-4.66937	6412579	2507760	1	1	1	1	1	1	1
M00972	M01881	reverse	forward	10	10	Th2_Wb33676984	A20	244	421	-4.62066	-4.50186	6412579	2364302	1	1	1	1	1	1	1
M00972	M01881	reverse	forward	10	10	Th2_Wb33676984	B-cell_(CD43-)	244	438	-4.62066	-4.55115	6412579	2371863	1	1	1	1	1	1	1
M00972	M01881	reverse	forward	10	10	Th2_Wb33676984	CH12	244	291	-4.62066	-4.60921	6412579	2382294	1	1	1	1	1	1	1
M00972	M01881	reverse	forward	10	10	Th17	TReg	281	329	-4.53325	-4.69954	6388863	2522235	1	1	1	1	1	0.00662792	2.16373e-10
M00972	M01881	reverse	forward	10	10	Th17	Spleen	281	374	-4.53325	-4.55034	6388863	2504499	1	1	1	1	1	1	0.0835358
M00972	M01881	reverse	forward	10	10	Th17	B-cell_(CD19+)	281	413	-4.53325	-4.53859	6388863	2366537	0.0259665	1	1	1	1	1	1
M00972	M01881	reverse	forward	10	10	Th17	TReg-Activated	281	324	-4.53325	-4.649	6388863	2526444	1	1	1	1	1	1	1
M00972	M01881	reverse	forward	10	10	Th17	THelper-Activated	281	319	-4.53325	-4.66937	6388863	2507760	1	1	1	1	1	1	1
M00972	M01881	reverse	forward	10	10	Th17	A20	281	421	-4.53325	-4.50186	6388863	2364302	1	1	1	1	1	1	1
M00972	M01881	reverse	forward	10	10	Th17	B-cell_(CD43-)	281	438	-4.53325	-4.55115	6388863	2371863	0.0500644	1	1	1	1	0.0474296	0.113052
M00972	M01881	reverse	forward	10	10	Th17	CH12	281	291	-4.53325	-4.60921	6388863	2382294	0.33755	1	1	1	1	1	1
M00972	M01881	reverse	forward	10	10	CD34+_Mobilized	TReg	179	329	-4.77243	-4.69954	5887121	2522235	1	1	1	1	1	0.000561936	0.021469
M00972	M01881	reverse	forward	10	10	CD34+_Mobilized	Spleen	179	374	-4.77243	-4.55034	5887121	2504499	1	1	1	1	1	1	1
M00972	M01881	reverse	forward	10	10	CD34+_Mobilized	B-cell_(CD19+)	179	413	-4.77243	-4.53859	5887121	2366537	0.167236	1	1	1	1	1	1
M00972	M01881	reverse	forward	10	10	CD34+_Mobilized	TReg-Activated	179	324	-4.77243	-4.649	5887121	2526444	1	1	1	1	1	1	1
M00972	M01881	reverse	forward	10	10	CD34+_Mobilized	THelper-Activated	179	319	-4.77243	-4.66937	5887121	2507760	1	1	1	1	1	1	1
M00972	M01881	reverse	forward	10	10	CD34+_Mobilized	A20	179	421	-4.77243	-4.50186	5887121	2364302	1	1	1	1	1	1	1
M00972	M01881	reverse	forward	10	10	CD34+_Mobilized	B-cell_(CD43-)	179	438	-4.77243	-4.55115	5887121	2371863	0.0568626	1	1	1	1	0.0623102	1
M00972	M01881	reverse	forward	10	10	CD34+_Mobilized	CH12	179	291	-4.77243	-4.60921	5887121	2382294	0.0645483	1	1	1	1	1	1
M01881	M01881	forward	forward	12	12	Treg_Wb78495824	THelper-Activated	346	324	-4.49911	-4.62747	6704056	2710236	1	1	1	1	1	1	0.0308659
M01881	M01881	forward	forward	12	12	Treg_Wb78495824	A20	346	423	-4.49911	-4.47012	6704056	2659338	1	1	1	1	0.058274	0.0510564	1
M01881	M01881	forward	forward	12	12	Treg_Wb78495824	TReg-Activated	346	321	-4.49911	-4.61217	6704056	2711568	1	1	1	1	1	1	0.112494
M01881	M01881	forward	forward	12	12	Treg_Wb78495824	CH12	346	314	-4.49911	-4.55569	6704056	2680448	1	1	1	1	1	1	1
M01881	M01881	forward	forward	12	12	Treg_Wb78495824	TReg	346	343	-4.49911	-4.65028	6704056	2711182	1	1	1	1	0.0203137	0.00650858	0.00200599
M01881	M01881	forward	forward	12	12	Treg_Wb78495824	B-cell_(CD19+)	346	392	-4.49911	-4.50875	6704056	2664590	0.000670907	1	1	1	1	1	1
M01881	M01881	forward	forward	12	12	Treg_Wb78495824	B-cell_(CD43-)	346	439	-4.49911	-4.51728	6704056	2670890	0.0013914	1	1	1	1	1	1
M01881	M01881	forward	forward	12	12	GM12864	THelper-Activated	419	324	-4.35589	-4.62747	6546758	2710236	1	1	1	1	1	1	1
M01881	M01881	forward	forward	12	12	GM12864	A20	419	423	-4.35589	-4.47012	6546758	2659338	1	1	1	1	1	1	0.269571
M01881	M01881	forward	forward	12	12	GM12864	TReg-Activated	419	321	-4.35589	-4.61217	6546758	2711568	1	1	1	1	1	1	1
M01881	M01881	forward	forward	12	12	GM12864	CH12	419	314	-4.35589	-4.55569	6546758	2680448	1	1	1	1	1	1	1
M01881	M01881	forward	forward	12	12	GM12864	TReg	419	343	-4.35589	-4.65028	6546758	2711182	1	1	1	1	1	1	0.000716629
M01881	M01881	forward	forward	12	12	GM12864	B-cell_(CD19+)	419	392	-4.35589	-4.50875	6546758	2664590	0.00206161	1	1	1	1	1	1
M01881	M01881	forward	forward	12	12	GM12864	B-cell_(CD43-)	419	439	-4.35589	-4.51728	6546758	2670890	0.00329931	1	1	1	1	1	1
M01881	M01881	forward	forward	12	12	CD20+_RO01778	THelper-Activated	363	324	-4.56741	-4.62747	6522313	2710236	1	1	1	1	1	1	0.373396
M01881	M01881	forward	forward	12	12	CD20+_RO01778	A20	363	423	-4.56741	-4.47012	6522313	2659338	1	1	1	1	0.105635	1	0.0420314
M01881	M01881	forward	forward	12	12	CD20+_RO01778	TReg-Activated	363	321	-4.56741	-4.61217	6522313	2711568	1	1	1	1	1	0.270442	0.0162636
M01881	M01881	forward	forward	12	12	CD20+_RO01778	CH12	363	314	-4.56741	-4.55569	6522313	2680448	0.0104208	1	1	1	1	1	1
M01881	M01881	forward	forward	12	12	CD20+_RO01778	TReg	363	343	-4.56741	-4.65028	6522313	2711182	1	1	1	1	1	0.0342486	3.8785e-06
M01881	M01881	forward	forward	12	12	CD20+_RO01778	B-cell_(CD19+)	363	392	-4.56741	-4.50875	6522313	2664590	0.236333	1	1	1	1	0.108209	1
M01881	M01881	forward	forward	12	12	CD20+_RO01778	B-cell_(CD43-)	363	439	-4.56741	-4.51728	6522313	2670890	1	1	1	1	0.16097	1	1
M01881	M01881	forward	forward	12	12	Th1	THelper-Activated	465	324	-4.48847	-4.62747	6698472	2710236	1	1	1	1	1	1	1
M01881	M01881	forward	forward	12	12	Th1	A20	465	423	-4.48847	-4.47012	6698472	2659338	0.570584	1	1	1	1	1	1
M01881	M01881	forward	forward	12	12	Th1	TReg-Activated	465	321	-4.48847	-4.61217	6698472	2711568	1	1	1	1	1	1	1
M01881	M01881	forward	forward	12	12	Th1	CH12	465	314	-4.48847	-4.55569	6698472	2680448	0.00863618	1	1	1	1	1	1
M01881	M01881	forward	forward	12	12	Th1	TReg	465	343	-4.48847	-4.65028	6698472	2711182	1	1	1	1	1	1	0.0383998
M01881	M01881	forward	forward	12	12	Th1	B-cell_(CD19+)	465	392	-4.48847	-4.50875	6698472	2664590	6.35562e-07	1	1	1	1	1	1
M01881	M01881	forward	forward	12	12	Th1	B-cell_(CD43-)	465	439	-4.48847	-4.51728	6698472	2670890	0.00785355	1	1	1	0.250618	1	1
M01881	M01881	forward	forward	12	12	GM12865	THelper-Activated	442	324	-4.39684	-4.62747	6550500	2710236	1	1	1	1	1	1	1
M01881	M01881	forward	forward	12	12	GM12865	A20	442	423	-4.39684	-4.47012	6550500	2659338	0.458591	1	1	1	1	1	0.243074
M01881	M01881	forward	forward	12	12	GM12865	TReg-Activated	442	321	-4.39684	-4.61217	6550500	2711568	1	1	1	1	1	1	1
M01881	M01881	forward	forward	12	12	GM12865	CH12	442	314	-4.39684	-4.55569	6550500	2680448	0.000242926	1	1	1	1	1	1
M01881	M01881	forward	forward	12	12	GM12865	TReg	442	343	-4.39684	-4.65028	6550500	2711182	1	1	1	1	1	1	0.0503875
M01881	M01881	forward	forward	12	12	GM12865	B-cell_(CD19+)	442	392	-4.39684	-4.50875	6550500	2664590	0.00201292	1	1	1	1	1	1
M01881	M01881	forward	forward	12	12	GM12865	B-cell_(CD43-)	442	439	-4.39684	-4.51728	6550500	2670890	0.00323889	1	1	1	1	1	1
M01881	M01881	forward	forward	12	12	Th1_Wb54553204	THelper-Activated	442	324	-4.45968	-4.62747	6699766	2710236	0.117406	1	1	1	1	1	0.287169
M01881	M01881	forward	forward	12	12	Th1_Wb54553204	A20	442	423	-4.45968	-4.47012	6699766	2659338	0.388581	1	1	1	1	1	1
M01881	M01881	forward	forward	12	12	Th1_Wb54553204	TReg-Activated	442	321	-4.45968	-4.61217	6699766	2711568	1	1	1	1	1	1	1
M01881	M01881	forward	forward	12	12	Th1_Wb54553204	CH12	442	314	-4.45968	-4.55569	6699766	2680448	0.0254736	1	1	1	1	1	1
M01881	M01881	forward	forward	12	12	Th1_Wb54553204	TReg	442	343	-4.45968	-4.65028	6699766	2711182	1	1	1	1	1	0.174055	0.00357554
M01881	M01881	forward	forward	12	12	Th1_Wb54553204	B-cell_(CD19+)	442	392	-4.45968	-4.50875	6699766	2664590	6.85339e-05	1	1	1	1	0.0721745	1
M01881	M01881	forward	forward	12	12	Th1_Wb54553204	B-cell_(CD43-)	442	439	-4.45968	-4.51728	6699766	2670890	9.08442e-05	1	1	1	1	1	1
M01881	M01881	forward	forward	12	12	Th1_Wb33676984	THelper-Activated	407	324	-4.35605	-4.62747	6699082	2710236	1	1	1	1	1	1	0.00886471
M01881	M01881	forward	forward	12	12	Th1_Wb33676984	A20	407	423	-4.35605	-4.47012	6699082	2659338	1	1	1	1	0.123433	1	0.259489
M01881	M01881	forward	forward	12	12	Th1_Wb33676984	TReg-Activated	407	321	-4.35605	-4.61217	6699082	2711568	1	1	1	1	1	1	0.223238
M01881	M01881	forward	forward	12	12	Th1_Wb33676984	CH12	407	314	-4.35605	-4.55569	6699082	2680448	1	1	1	1	1	1	0.126358
M01881	M01881	forward	forward	12	12	Th1_Wb33676984	TReg	407	343	-4.35605	-4.65028	6699082	2711182	1	1	1	1	0.0836657	0.0271217	4.17771e-05
M01881	M01881	forward	forward	12	12	Th1_Wb33676984	B-cell_(CD19+)	407	392	-4.35605	-4.50875	6699082	2664590	0.291335	1	1	1	1	1	1
M01881	M01881	forward	forward	12	12	Th1_Wb33676984	B-cell_(CD43-)	407	439	-4.35605	-4.51728	6699082	2670890	1	1	1	1	1	1	1
M01881	M01881	forward	forward	12	12	Th2_Wb54553204	THelper-Activated	288	324	-4.52081	-4.62747	6703454	2710236	1	1	1	1	1	1	1
M01881	M01881	forward	forward	12	12	Th2_Wb54553204	A20	288	423	-4.52081	-4.47012	6703454	2659338	0.114771	1	1	1	0.0253831	1	1
M01881	M01881	forward	forward	12	12	Th2_Wb54553204	TReg-Activated	288	321	-4.52081	-4.61217	6703454	2711568	1	1	1	1	1	1	1
M01881	M01881	forward	forward	12	12	Th2_Wb54553204	CH12	288	314	-4.52081	-4.55569	6703454	2680448	0.0350096	1	1	1	1	1	1
M01881	M01881	forward	forward	12	12	Th2_Wb54553204	TReg	288	343	-4.52081	-4.65028	6703454	2711182	1	1	1	1	1	1	0.0847316
M01881	M01881	forward	forward	12	12	Th2_Wb54553204	B-cell_(CD19+)	288	392	-4.52081	-4.50875	6703454	2664590	6.98613e-11	1	1	1	1	1	1
M01881	M01881	forward	forward	12	12	Th2_Wb54553204	B-cell_(CD43-)	288	439	-4.52081	-4.51728	6703454	2670890	8.49255e-06	1	1	1	1	1	1
M01881	M01881	forward	forward	12	12	GM12878	THelper-Activated	510	324	-4.41188	-4.62747	6555046	2710236	1	1	1	1	1	1	1
M01881	M01881	forward	forward	12	12	GM12878	A20	510	423	-4.41188	-4.47012	6555046	2659338	8.60365e-05	1	1	1	1	1	1
M01881	M01881	forward	forward	12	12	GM12878	TReg-Activated	510	321	-4.41188	-4.61217	6555046	2711568	0.0947523	1	1	1	1	1	1
M01881	M01881	forward	forward	12	12	GM12878	CH12	510	314	-4.41188	-4.55569	6555046	2680448	0.00590443	1	1	1	1	1	1
M01881	M01881	forward	forward	12	12	GM12878	TReg	510	343	-4.41188	-4.65028	6555046	2711182	1	1	1	1	1	1	1
M01881	M01881	forward	forward	12	12	GM12878	B-cell_(CD19+)	510	392	-4.41188	-4.50875	6555046	2664590	0.476924	1	1	1	1	1	1
M01881	M01881	forward	forward	12	12	GM12878	B-cell_(CD43-)	510	439	-4.41188	-4.51728	6555046	2670890	1	1	1	1	0.0880208	1	1
M01881	M01881	forward	forward	12	12	CD4+_Naive_Wb11970640	THelper-Activated	295	324	-4.49483	-4.62747	6526949	2710236	1	1	1	1	1	0.225406	0.0410466
M01881	M01881	forward	forward	12	12	CD4+_Naive_Wb11970640	A20	295	423	-4.49483	-4.47012	6526949	2659338	1	1	1	1	0.114577	0.110381	0.202655
M01881	M01881	forward	forward	12	12	CD4+_Naive_Wb11970640	TReg-Activated	295	321	-4.49483	-4.61217	6526949	2711568	1	1	1	1	1	0.253779	0.000557244
M01881	M01881	forward	forward	12	12	CD4+_Naive_Wb11970640	CH12	295	314	-4.49483	-4.55569	6526949	2680448	1	1	1	1	1	1	1
M01881	M01881	forward	forward	12	12	CD4+_Naive_Wb11970640	TReg	295	343	-4.49483	-4.65028	6526949	2711182	1	1	1	1	1	0.00248213	0.00313028
M01881	M01881	forward	forward	12	12	CD4+_Naive_Wb11970640	B-cell_(CD19+)	295	392	-4.49483	-4.50875	6526949	2664590	0.0539578	1	1	1	1	0.00495024	1
M01881	M01881	forward	forward	12	12	CD4+_Naive_Wb11970640	B-cell_(CD43-)	295	439	-4.49483	-4.51728	6526949	2670890	0.0183741	1	1	1	1	1	1
