# Supplementary material for: Enhanceosome transcription factors preferentially dimerize with high mobility group proteins
Source: BMC Syst Biol. 2016 Feb 4;10:14. doi: 10.1186/s12918-016-0258-3 (PMC4743414; doi:10.1186/s12918-016-0258-3)
Supplement: Additional file 7 — Comparison of human and mouse dimer selected genes. Fisher’s exact test p-values for comparing human and mouse dimer selected genes for all pairs of cell types from human and mouse. (XLS 360 kb) [file 12918_2016_258_MOESM7_ESM.xls]

## Sheet: Sheet1
M1	M2	orien1	orien2	offset_hg	offset_mm	cell_hg	cell_mm	instance_hg	instance_mm	logp_hg	logp_mm	hyp_id_hg	hyp_id_mm	hg_hits_Q0	mm_hits_Q0	common_Q0	p_val_Q0	hg_hits_Q1	mm_hits_Q1	common_Q1	p_val_Q1	hg_hits_Q2	mm_hits_Q2	common_Q2	p_val_Q2	hg_hits_Q3	mm_hits_Q3	common_Q3	p_val_Q3	hg_hits_Q4	mm_hits_Q4	common_Q4	p_val_Q4	hg_hits_Q5	mm_hits_Q5	common_Q5	p_val_Q5	hg_hits_Q6	mm_hits_Q6	common_Q6	p_val_Q6
M00750	M00172	forward	forward	3	3	HMVEC-dBl-Ad	416B	734	461	-4.331136	-4.476668	2333445	957767	373	205	16	2.6836418172e-16	13	0	0	1.0	22	8	0	1.0	30	14	0	1.0	76	32	1	0.0250996851093	110	54	1	0.0602157872853	231	171	2	0.0646376055336
M00750	M00172	forward	forward	3	3	HMVEC-dBl-Ad	Spleen	734	326	-4.331136	-4.613519	2333445	1179604	373	158	5	0.000413390136275	13	0	0	1.0	22	3	0	1.0	30	4	0	1.0	76	20	0	1.0	110	33	0	1.0	231	116	0	1.0
M00750	M00172	forward	forward	3	3	HRGEC	416B	858	461	-4.288448	-4.476668	2393893	957767	431	205	17	1.23030408635e-16	9	0	0	1.0	15	8	0	1.0	25	14	0	1.0	73	32	1	0.0241205828937	109	54	1	0.0596847413122	245	171	3	0.00989063890635
M00750	M00172	forward	forward	3	3	HRGEC	Spleen	858	326	-4.288448	-4.613519	2393893	1179604	431	158	6	8.87731961447e-05	9	0	0	1.0	15	3	0	1.0	25	4	0	1.0	73	20	0	1.0	109	33	0	1.0	245	116	0	1.0
M00750	M00172	forward	forward	3	3	HMVEC-dBl-Neo	416B	761	461	-4.309254	-4.476668	2342424	957767	396	205	16	6.82715782391e-16	11	0	0	1.0	17	8	0	1.0	25	14	0	1.0	70	32	0	1.0	107	54	0	1.0	234	171	2	0.066104897778
M00750	M00172	forward	forward	3	3	HMVEC-dBl-Neo	Spleen	761	326	-4.309254	-4.613519	2342424	1179604	396	158	7	4.90525831652e-06	11	0	0	1.0	17	3	0	1.0	25	4	0	1.0	70	20	0	1.0	107	33	0	1.0	234	116	0	1.0
M00750	M00172	forward	forward	3	3	HUVEC	416B	810	461	-4.324176	-4.476668	2418877	957767	405	205	15	1.99558120405e-14	12	0	0	1.0	19	8	0	1.0	26	14	0	1.0	73	32	1	0.0241205828937	106	54	1	0.0580898355829	233	171	3	0.00863472340723
M00750	M00172	forward	forward	3	3	HUVEC	Spleen	810	326	-4.324176	-4.613519	2418877	1179604	405	158	8	4.43763408604e-07	12	0	0	1.0	19	3	0	1.0	26	4	0	1.0	73	20	0	1.0	106	33	0	1.0	233	116	0	1.0
M00750	M00172	forward	forward	3	3	HMVEC-LBl	416B	738	461	-4.298093	-4.476668	2357793	957767	386	205	18	7.98653052922e-19	11	0	0	1.0	16	8	0	1.0	26	14	0	1.0	69	32	0	1.0	101	54	0	1.0	221	171	2	0.0598288432871
M00750	M00172	forward	forward	3	3	HMVEC-LBl	Spleen	738	326	-4.298093	-4.613519	2357793	1179604	386	158	6	4.847960849e-05	11	0	0	1.0	16	3	0	1.0	26	4	0	1.0	69	20	0	1.0	101	33	0	1.0	221	116	0	1.0
M00750	M00172	forward	forward	3	3	HMVEC-dLy-Neo	416B	636	461	-4.343858	-4.476668	2350073	957767	338	205	17	2.14666277644e-18	12	0	0	1.0	18	8	0	1.0	26	14	0	1.0	63	32	0	1.0	91	54	0	1.0	199	171	2	0.0497199840242
M00750	M00172	forward	forward	3	3	HMVEC-dLy-Neo	Spleen	636	326	-4.343858	-4.613519	2350073	1179604	338	158	7	1.73714439094e-06	12	0	0	1.0	18	3	0	1.0	26	4	0	1.0	63	20	0	1.0	91	33	0	1.0	199	116	0	1.0
M00750	M00172	forward	forward	3	3	HPAEC	416B	567	461	-4.333422	-4.476668	2369204	957767	311	205	13	2.46395485506e-13	9	0	0	1.0	13	8	0	1.0	20	14	0	1.0	59	32	0	1.0	82	54	0	1.0	169	171	2	0.0370812402968
M00750	M00172	forward	forward	3	3	HPAEC	Spleen	567	326	-4.333422	-4.613519	2369204	1179604	311	158	5	0.000179800128081	9	0	0	1.0	13	3	0	1.0	20	4	0	1.0	59	20	0	1.0	82	33	0	1.0	169	116	0	1.0
M00750	M00172	forward	forward	3	3	HMVEC-dAd	416B	621	461	-4.374504	-4.476668	2329241	957767	318	205	14	1.43052828748e-14	10	0	0	1.0	16	8	0	1.0	24	14	0	1.0	62	32	0	1.0	91	54	0	1.0	210	171	1	0.313314927252
M00750	M00172	forward	forward	3	3	HMVEC-dAd	Spleen	621	326	-4.374504	-4.613519	2329241	1179604	318	158	4	0.00199941072219	10	0	0	1.0	16	3	0	1.0	24	4	0	1.0	62	20	0	1.0	91	33	0	1.0	210	116	0	1.0
M00750	M00172	forward	forward	3	3	HMVEC-dNeo	416B	549	461	-4.394960	-4.476668	2354562	957767	284	205	13	7.76416478127e-14	11	0	0	1.0	16	8	0	1.0	24	14	0	1.0	56	32	0	1.0	78	54	0	1.0	188	171	1	0.285707603537
M00750	M00172	forward	forward	3	3	HMVEC-dNeo	Spleen	549	326	-4.394960	-4.613519	2354562	1179604	284	158	4	0.00132503504691	11	0	0	1.0	16	3	0	1.0	24	4	0	1.0	56	20	0	1.0	78	33	0	1.0	188	116	0	1.0
M00750	M00172	forward	forward	3	3	Th1_Wb33676984	416B	433	461	-4.420622	-4.476668	2538436	957767	232	205	9	2.41318085541e-09	9	0	0	1.0	16	8	0	1.0	23	14	0	1.0	46	32	0	1.0	65	54	0	1.0	147	171	2	0.02874956443
M00750	M00172	forward	forward	3	3	Th1_Wb33676984	Spleen	433	326	-4.420622	-4.613519	2538436	1179604	232	158	3	0.00687830371544	9	0	0	1.0	16	3	0	1.0	23	4	0	1.0	46	20	0	1.0	65	33	0	1.0	147	116	1	0.163373535596
M00750	M00172	forward	forward	3	3	Th17	416B	402	461	-4.457033	-4.476668	2529778	957767	232	205	6	1.21696984875e-05	10	0	0	1.0	15	8	0	1.0	19	14	0	1.0	36	32	0	1.0	54	54	0	1.0	118	171	2	0.0191243872557
M00750	M00172	forward	forward	3	3	Th17	Spleen	402	326	-4.457033	-4.613519	2529778	1179604	232	158	3	0.00687830371544	10	0	0	1.0	15	3	0	1.0	19	4	0	1.0	36	20	0	1.0	54	33	0	1.0	118	116	1	0.133389562315
M00750	M00172	forward	forward	3	3	Th2_Wb54553204	416B	339	461	-4.493615	-4.476668	2553721	957767	184	205	7	1.7080434099e-07	12	0	0	1.0	20	8	0	1.0	23	14	0	1.0	46	32	0	1.0	64	54	0	1.0	132	171	1	0.210354088433
M00750	M00172	forward	forward	3	3	Th2_Wb54553204	Spleen	339	326	-4.493615	-4.613519	2553721	1179604	184	158	2	0.0374834270752	12	0	0	1.0	20	3	0	1.0	23	4	0	1.0	46	20	0	1.0	64	33	0	1.0	132	116	0	1.0
M00750	M00172	forward	forward	3	3	Th1	416B	423	461	-4.558947	-4.476668	2534641	957767	233	205	7	8.366026219e-07	12	0	0	1.0	19	8	0	1.0	25	14	0	1.0	48	32	0	1.0	71	54	0	1.0	142	171	2	0.0269757913841
M00750	M00172	forward	forward	3	3	Th1	Spleen	423	326	-4.558947	-4.613519	2534641	1179604	233	158	4	0.00063758051988	12	0	0	1.0	19	3	0	1.0	25	4	0	1.0	48	20	0	1.0	71	33	0	1.0	142	116	1	0.158278276464
M00750	M00172	forward	forward	3	3	HMVEC-dLy-Ad	416B	479	461	-4.378230	-4.476668	2347487	957767	255	205	12	5.18187407356e-13	6	0	0	1.0	11	8	0	1.0	20	14	0	1.0	45	32	0	1.0	67	54	0	1.0	165	171	0	1.0
M00750	M00172	forward	forward	3	3	HMVEC-dLy-Ad	Spleen	479	326	-4.378230	-4.613519	2347487	1179604	255	158	8	1.29550915281e-08	6	0	0	1.0	11	3	0	1.0	20	4	0	1.0	45	20	0	1.0	67	33	0	1.0	165	116	0	1.0
M00750	M00172	forward	forward	3	3	CD34+_Mobilized	416B	276	461	-4.589805	-4.476668	2208848	957767	139	205	3	0.00342267005138	14	0	0	1.0	17	8	0	1.0	24	14	0	1.0	43	32	0	1.0	63	54	0	1.0	120	171	0	1.0
M00750	M00172	forward	forward	3	3	CD34+_Mobilized	Spleen	276	326	-4.589805	-4.613519	2208848	1179604	139	158	1	0.205292379381	14	0	0	1.0	17	3	0	1.0	24	4	0	1.0	43	20	0	1.0	63	33	0	1.0	120	116	0	1.0
M00750	M00172	forward	forward	3	3	HMVEC-LLy	416B	453	461	-4.404210	-4.476668	2362720	957767	236	205	8	5.3798839004e-08	7	0	0	1.0	10	8	0	1.0	17	14	0	1.0	42	32	0	1.0	60	54	0	1.0	149	171	0	1.0
M00750	M00172	forward	forward	3	3	HMVEC-LLy	Spleen	453	326	-4.404210	-4.613519	2362720	1179604	236	158	4	0.000668718107256	7	0	0	1.0	10	3	0	1.0	17	4	0	1.0	42	20	0	1.0	60	33	0	1.0	149	116	0	1.0
M00750	M00172	forward	forward	3	3	Th2_Wb33676984	416B	318	461	-4.509764	-4.476668	2550745	957767	174	205	4	0.000567062496498	9	0	0	1.0	14	8	0	1.0	19	14	0	1.0	40	32	0	1.0	55	54	0	1.0	124	171	1	0.198962875867
M00750	M00172	forward	forward	3	3	Th2_Wb33676984	Spleen	318	326	-4.509764	-4.613519	2550745	1179604	174	158	0	1.0	9	0	0	1.0	14	3	0	1.0	19	4	0	1.0	40	20	0	1.0	55	33	0	1.0	124	116	0	1.0
M00750	M00172	forward	forward	3	3	GM12864	416B	314	461	-4.509780	-4.476668	2230246	957767	174	205	5	4.01182357056e-05	7	0	0	1.0	12	8	0	1.0	20	14	0	1.0	39	32	0	1.0	55	54	0	1.0	109	171	1	0.17716223854
M00750	M00172	forward	forward	3	3	GM12864	Spleen	314	326	-4.509780	-4.613519	2230246	1179604	174	158	1	0.250007622101	7	0	0	1.0	12	3	0	1.0	20	4	0	1.0	39	20	0	1.0	55	33	0	1.0	109	116	0	1.0
M00750	M00172	forward	forward	3	3	Monocytes-CD14+_RO01746	416B	331	461	-4.470788	-4.476668	2450160	957767	163	205	5	2.93823457165e-05	11	0	0	1.0	14	8	0	1.0	22	14	0	1.0	47	32	0	1.0	70	54	0	1.0	143	171	0	1.0
M00750	M00172	forward	forward	3	3	Monocytes-CD14+_RO01746	Spleen	331	326	-4.470788	-4.613519	2450160	1179604	163	158	3	0.00257671206769	11	0	0	1.0	14	3	0	1.0	22	4	0	1.0	47	20	0	1.0	70	33	0	1.0	143	116	0	1.0
M00750	M00172	forward	forward	3	3	Treg_Wb78495824	416B	284	461	-4.545377	-4.476668	2556851	957767	160	205	6	1.444270777e-06	9	0	0	1.0	14	8	0	1.0	19	14	0	1.0	37	32	0	1.0	49	54	0	1.0	107	171	1	0.174211269719
M00750	M00172	forward	forward	3	3	Treg_Wb78495824	Spleen	284	326	-4.545377	-4.613519	2556851	1179604	160	158	3	0.00244498481097	9	0	0	1.0	14	3	0	1.0	19	4	0	1.0	37	20	0	1.0	49	33	0	1.0	107	116	1	0.121739732836
M00750	M00172	forward	forward	3	3	GM12865	416B	342	461	-4.527569	-4.476668	2234822	957767	167	205	4	0.000486094330086	9	0	0	1.0	14	8	0	1.0	20	14	0	1.0	46	32	0	1.0	66	54	0	1.0	134	171	1	0.213176637627
M00750	M00172	forward	forward	3	3	GM12865	Spleen	342	326	-4.527569	-4.613519	2234822	1179604	167	158	1	0.241269237421	9	0	0	1.0	14	3	0	1.0	20	4	0	1.0	46	20	0	1.0	66	33	0	1.0	134	116	0	1.0
M00750	M00172	forward	forward	3	3	NB4	416B	311	461	-4.570420	-4.476668	2459070	957767	157	205	3	0.00480732774996	10	0	0	1.0	13	8	0	1.0	21	14	0	1.0	42	32	0	1.0	67	54	0	1.0	138	171	1	0.218791680653
M00750	M00172	forward	forward	3	3	NB4	Spleen	311	326	-4.570420	-4.613519	2459070	1179604	157	158	1	0.228610058286	10	0	0	1.0	13	3	0	1.0	21	4	0	1.0	42	20	0	1.0	67	33	0	1.0	138	116	1	0.154179929057
M00750	M00188	forward	forward	3	3	HMVEC-dBl-Ad	416B	773	498	-4.284385	-4.407272	3629211	1419672	381	231	15	4.76260227009e-14	10	0	0	1.0	19	7	0	1.0	27	14	0	1.0	72	35	1	0.0259958564724	106	55	1	0.0591334269772	263	165	2	0.0760428297914
M00750	M00188	forward	forward	3	3	HRGEC	416B	912	498	-4.244483	-4.407272	3677955	1419672	437	231	17	1.14302427532e-15	8	0	0	1.0	16	7	0	1.0	26	14	0	1.0	76	35	1	0.0274206572304	117	55	1	0.0650696288938	296	165	3	0.0148943610376
M00750	M00188	forward	forward	3	3	HUVEC	416B	866	498	-4.281137	-4.407272	3700885	1419672	426	231	18	3.83604864779e-17	8	0	0	1.0	14	7	0	1.0	21	14	0	1.0	71	35	1	0.0256393395821	106	55	1	0.0591334269772	274	165	4	0.00136265271696
M00750	M00188	forward	forward	3	3	HMVEC-dBl-Neo	416B	796	498	-4.268085	-4.407272	3632793	1419672	395	231	17	2.1670567088e-16	8	0	0	1.0	15	7	0	1.0	23	14	0	1.0	70	35	0	1.0	108	55	0	1.0	272	165	3	0.0118960630411
M00750	M00188	forward	forward	3	3	HMVEC-LBl	416B	774	498	-4.253822	-4.407272	3648243	1419672	388	231	19	3.24497029672e-19	8	0	0	1.0	14	7	0	1.0	24	14	0	1.0	70	35	0	1.0	105	55	0	1.0	259	165	2	0.0740667023257
M00750	M00188	forward	forward	3	3	HMVEC-dLy-Neo	416B	672	498	-4.302430	-4.407272	3640569	1419672	341	231	19	2.89401807243e-20	9	0	0	1.0	15	7	0	1.0	23	14	0	1.0	61	35	0	1.0	90	55	0	1.0	228	165	2	0.0593533778736
M00750	M00188	forward	forward	3	3	HPAEC	416B	600	498	-4.290084	-4.407272	3657455	1419672	319	231	11	4.86472275259e-10	6	0	0	1.0	11	7	0	1.0	18	14	0	1.0	56	35	0	1.0	80	55	0	1.0	200	165	3	0.00515264141628
M00750	M00188	forward	forward	3	3	HMVEC-dAd	416B	674	498	-4.344207	-4.407272	3626337	1419672	324	231	15	4.49725066866e-15	10	0	0	1.0	16	7	0	1.0	24	14	0	1.0	67	35	0	1.0	99	55	0	1.0	253	165	2	0.0711344841384
M00750	M00188	forward	forward	3	3	HMVEC-dNeo	416B	574	498	-4.375143	-4.407272	3644490	1419672	279	231	16	1.85762586833e-17	8	0	0	1.0	12	7	0	1.0	19	14	0	1.0	52	35	0	1.0	75	55	0	1.0	212	165	2	0.0522105776877
M00750	M00188	forward	forward	3	3	Th1_Wb33676984	416B	446	498	-4.400829	-4.407272	3820949	1419672	230	231	13	2.42045176751e-14	8	0	0	1.0	16	7	0	1.0	25	14	0	1.0	50	35	0	1.0	68	55	0	1.0	161	165	1	0.242690181252
M00750	M00188	forward	forward	3	3	Th17	416B	390	498	-4.443860	-4.407272	3810729	1419672	211	231	7	9.5765637937e-07	9	0	0	1.0	15	7	0	1.0	19	14	0	1.0	37	35	0	1.0	52	55	0	1.0	129	165	1	0.199640507045
M00750	M00188	forward	forward	3	3	HMVEC-dLy-Ad	416B	520	498	-4.361031	-4.407272	3636085	1419672	256	231	15	1.38755798964e-16	4	0	0	1.0	8	7	0	1.0	16	14	0	1.0	45	35	0	1.0	71	55	0	1.0	199	165	0	1.0
M00750	M00188	forward	forward	3	3	HMVEC-LLy	416B	488	498	-4.388409	-4.407272	3651671	1419672	247	231	13	6.0446751724e-14	5	0	0	1.0	8	7	0	1.0	14	14	0	1.0	39	35	0	1.0	60	55	0	1.0	170	165	0	1.0
M00750	M00188	forward	forward	3	3	Th2_Wb54553204	416B	351	498	-4.476008	-4.407272	3834571	1419672	181	231	10	3.10316463253e-11	11	0	0	1.0	17	7	0	1.0	22	14	0	1.0	44	35	0	1.0	62	55	0	1.0	144	165	1	0.220114751768
M00750	M00188	forward	forward	3	3	CD34+_Mobilized	416B	288	498	-4.564427	-4.407272	3452291	1419672	138	231	5	2.33948109069e-05	12	0	0	1.0	15	7	0	1.0	21	14	0	1.0	44	35	0	1.0	62	55	0	1.0	145	165	0	1.0
M00750	M00188	forward	forward	3	3	Th1	416B	422	498	-4.544663	-4.407272	3816575	1419672	222	231	13	1.53414369378e-14	10	0	0	1.0	16	7	0	1.0	21	14	0	1.0	42	35	0	1.0	65	55	0	1.0	151	165	1	0.229490407755
M00750	M00188	forward	forward	3	3	Th2_Wb33676984	416B	319	498	-4.491246	-4.407272	3831500	1419672	170	231	7	2.23893161678e-07	8	0	0	1.0	11	7	0	1.0	17	14	0	1.0	34	35	0	1.0	47	55	0	1.0	129	165	1	0.199640507045
M00750	M00188	forward	forward	3	3	Th2	416B	434	498	-4.551833	-4.407272	3826639	1419672	225	231	12	4.85714288761e-13	11	0	0	1.0	20	7	0	1.0	28	14	0	1.0	58	35	0	1.0	77	55	0	1.0	183	165	1	0.27094380574
M00750	M00188	forward	forward	3	3	GM12864	416B	310	498	-4.496054	-4.407272	3479517	1419672	165	231	10	1.24042282562e-11	5	0	0	1.0	9	7	0	1.0	19	14	0	1.0	37	35	0	1.0	53	55	0	1.0	117	165	0	1.0
M00750	M00188	forward	forward	3	3	Monocytes-CD14+_RO01746	416B	333	498	-4.450520	-4.407272	3727706	1419672	161	231	2	0.0581693387397	10	0	0	1.0	12	7	0	1.0	21	14	0	1.0	47	35	0	1.0	65	55	0	1.0	159	165	0	1.0
M00750	M00188	forward	forward	3	3	Treg_Wb78495824	416B	281	498	-4.537653	-4.407272	3837941	1419672	142	231	9	8.97539314616e-11	8	0	0	1.0	12	7	0	1.0	18	14	0	1.0	37	35	0	1.0	48	55	0	1.0	121	165	1	0.188503368074
M00750	M00188	forward	forward	3	3	NB4	416B	327	498	-4.544461	-4.407272	3733417	1419672	161	231	8	6.95975150184e-09	8	0	0	1.0	11	7	0	1.0	21	14	0	1.0	46	35	0	1.0	71	55	0	1.0	162	165	1	0.243997732263
M00750	M00801	forward	reverse	4	4	GM06990	ZhBTc4	700	1881	-4.247184	-4.061903	4984240	2470255	77	765	6	3.74193425286e-05	8	5	0	1.0	14	24	0	1.0	16	39	0	1.0	24	147	0	1.0	36	245	0	1.0	66	655	5	9.35627604146e-05
M00750	M00801	forward	reverse	4	4	GM06990	Thymus	700	899	-4.247184	-4.105963	4984240	2405015	77	404	0	1.0	8	3	0	1.0	14	12	0	1.0	16	20	0	1.0	24	74	0	1.0	36	126	0	1.0	66	328	1	0.202769043421
M00750	M00801	forward	reverse	4	4	GM06990	EPC_(CD117+_CD71-_TER119-)	700	731	-4.247184	-4.079049	4984240	2131560	77	345	4	0.00018235923352	8	1	0	1.0	14	7	0	1.0	16	11	0	1.0	24	59	0	1.0	36	106	0	1.0	66	269	0	1.0
M00750	M00801	forward	reverse	4	4	GM06990	TReg	700	1200	-4.247184	-4.056818	4984240	2426784	77	512	6	3.91008293285e-06	8	2	0	1.0	14	9	0	1.0	16	17	0	1.0	24	85	0	1.0	36	152	0	1.0	66	409	3	0.00290269299358
M00750	M00801	forward	reverse	4	4	GM06990	TReg-Activated	700	1021	-4.247184	-4.059727	4984240	2434237	77	463	7	1.06339057175e-07	8	1	0	1.0	14	5	0	1.0	16	11	0	1.0	24	70	0	1.0	36	128	0	1.0	66	346	1	0.212639739666
M00750	M00801	forward	reverse	4	4	GM06990	T-Naive	700	1311	-4.247184	-4.069258	4984240	2417443	77	565	5	9.79865258146e-05	8	4	0	1.0	14	12	0	1.0	16	19	0	1.0	24	99	0	1.0	36	164	0	1.0	66	460	3	0.00403129021034
M00750	M00801	forward	reverse	4	4	GM06990	ES-CJ7	700	860	-4.247184	-4.090014	4984240	2150884	77	363	3	0.00321452504625	8	1	0	1.0	14	9	0	1.0	16	16	0	1.0	24	70	0	1.0	36	118	0	1.0	66	311	1	0.193334864623
M00750	M00801	forward	reverse	4	4	GM06990	THelper-Activated	700	1050	-4.247184	-4.057826	4984240	2396589	77	459	2	0.0530396912414	8	1	0	1.0	14	9	0	1.0	16	17	0	1.0	24	75	0	1.0	36	135	0	1.0	66	371	0	1.0
M00750	M00801	forward	reverse	4	4	GM06990	416B	700	1293	-4.247184	-3.982060	4984240	2039148	77	563	6	6.71003597605e-06	8	3	0	1.0	14	15	0	1.0	16	28	0	1.0	24	87	1	0.0215883593263	36	157	1	0.0573901417511	66	442	2	0.0375805667747
M00750	M00801	forward	reverse	4	4	GM06990	Spleen	700	1098	-4.247184	-4.047208	4984240	2390528	77	469	3	0.00653701452479	8	2	0	1.0	14	13	0	1.0	16	21	0	1.0	24	91	0	1.0	36	161	0	1.0	66	401	2	0.0314833658603
M00750	M00801	forward	reverse	4	4	GM06990	CH12	700	1138	-4.247184	-3.999528	4984240	2121924	77	475	3	0.00676843451796	8	2	0	1.0	14	16	0	1.0	16	25	0	1.0	24	100	0	1.0	36	171	0	1.0	66	414	0	1.0
M00750	M00801	forward	reverse	4	4	GM06990	B-cell_(CD43-)	700	1357	-4.247184	-4.043695	4984240	2083812	77	554	3	0.0102743851934	8	4	0	1.0	14	23	0	1.0	16	32	0	1.0	24	108	0	1.0	36	202	0	1.0	66	492	1	0.28837823273
M00750	M00801	forward	reverse	4	4	GM06990	B-cell_(CD19+)	700	1151	-4.247184	-4.052522	4984240	2062288	77	483	3	0.00708451097446	8	4	0	1.0	14	22	0	1.0	16	30	0	1.0	24	93	0	1.0	36	158	0	1.0	66	421	1	0.252488182479
M00750	M00801	forward	reverse	4	4	GM06990	A20	700	1056	-4.247184	-4.064455	4984240	2051830	77	468	3	0.00649891228997	8	5	0	1.0	14	16	0	1.0	16	27	0	1.0	24	99	0	1.0	36	159	1	0.0581001573666	66	382	2	0.0288053701511
M00750	M00801	forward	reverse	4	4	HMVEC-dBl-Ad	ZhBTc4	1220	1881	-4.067574	-4.061903	5159488	2470255	588	765	70	1.2587733503e-58	25	5	0	1.0	47	24	0	1.0	62	39	0	1.0	130	147	3	0.00110047863897	182	245	4	0.00129661733717	406	655	24	2.09365564195e-15
M00750	M00801	forward	reverse	4	4	HMVEC-dBl-Ad	Thymus	1220	899	-4.067574	-4.105963	5159488	2405015	588	404	32	2.41719872625e-25	25	3	0	1.0	47	12	0	1.0	62	20	0	1.0	130	74	1	0.0957069978983	182	126	2	0.0242677070606	406	328	14	2.11697364107e-10
M00750	M00801	forward	reverse	4	4	HMVEC-dBl-Ad	EPC_(CD117+_CD71-_TER119-)	1220	731	-4.067574	-4.079049	5159488	2131560	588	345	30	5.031403766e-25	25	1	0	1.0	47	7	0	1.0	62	11	0	1.0	130	59	1	0.077071298662	182	106	2	0.0175772690613	406	269	4	0.0283540629081
M00750	M00801	forward	reverse	4	4	HMVEC-dBl-Ad	TReg	1220	1200	-4.067574	-4.056818	5159488	2426784	588	512	51	1.01993614933e-44	25	2	0	1.0	47	9	0	1.0	62	17	0	1.0	130	85	2	0.00606937996677	182	152	2	0.0342530019905	406	409	17	3.70776026823e-12
M00750	M00801	forward	reverse	4	4	HMVEC-dBl-Ad	TReg-Activated	1220	1021	-4.067574	-4.059727	5159488	2434237	588	463	39	1.24184384623e-31	25	1	0	1.0	47	5	0	1.0	62	11	0	1.0	130	70	1	0.0907743036971	182	128	1	0.216320219943	406	346	8	0.000132440797629
M00750	M00801	forward	reverse	4	4	HMVEC-dBl-Ad	T-Naive	1220	1311	-4.067574	-4.069258	5159488	2417443	588	565	47	1.18444592665e-37	25	4	0	1.0	47	12	0	1.0	62	19	0	1.0	130	99	1	0.125940272461	182	164	2	0.0393121949912	406	460	15	1.92402072667e-09
M00750	M00801	forward	reverse	4	4	HMVEC-dBl-Ad	ES-CJ7	1220	860	-4.067574	-4.090014	5159488	2150884	588	363	33	5.03594084156e-28	25	1	0	1.0	47	9	0	1.0	62	16	0	1.0	130	70	1	0.0907743036971	182	118	2	0.0214830155824	406	311	6	0.00227541072548
M00750	M00801	forward	reverse	4	4	HMVEC-dBl-Ad	THelper-Activated	1220	1050	-4.067574	-4.057826	5159488	2396589	588	459	39	8.92198883927e-32	25	1	0	1.0	47	9	0	1.0	62	17	0	1.0	130	75	2	0.00475971528386	182	135	2	0.0275663399688	406	371	18	6.33072718056e-14
M00750	M00801	forward	reverse	4	4	HMVEC-dBl-Ad	416B	1220	1293	-4.067574	-3.982060	5159488	2039148	588	563	51	1.24025353228e-42	25	3	0	1.0	47	15	0	1.0	62	28	0	1.0	130	87	2	0.00634886269073	182	157	3	0.0034509229725	406	442	12	5.62492035391e-07
M00750	M00801	forward	reverse	4	4	HMVEC-dBl-Ad	Spleen	1220	1098	-4.067574	-4.047208	5159488	2390528	588	469	39	2.02721391617e-31	25	2	0	1.0	47	13	0	1.0	62	21	0	1.0	130	91	1	0.11637639333	182	161	1	0.264092454195	406	401	19	1.93603009372e-14
M00750	M00801	forward	reverse	4	4	HMVEC-dBl-Ad	CH12	1220	1138	-4.067574	-3.999528	5159488	2121924	588	475	47	3.82079886338e-41	25	2	0	1.0	47	16	0	1.0	62	25	0	1.0	130	100	1	0.127128511773	182	171	1	0.277988686892	406	414	12	2.82218279152e-07
M00750	M00801	forward	reverse	4	4	HMVEC-dBl-Ad	B-cell_(CD43-)	1220	1357	-4.067574	-4.043695	5159488	2083812	588	554	42	4.09775628778e-32	25	4	0	1.0	47	23	0	1.0	62	32	0	1.0	130	108	2	0.00962571241236	182	202	3	0.00693671526766	406	492	17	6.60288880587e-11
M00750	M00801	forward	reverse	4	4	HMVEC-dBl-Ad	B-cell_(CD19+)	1220	1151	-4.067574	-4.052522	5159488	2062288	588	483	39	6.19312766412e-31	25	4	0	1.0	47	22	0	1.0	62	30	0	1.0	130	93	1	0.118777054039	182	158	2	0.0367487171406	406	421	13	4.3542318127e-08
M00750	M00801	forward	reverse	4	4	HMVEC-dBl-Ad	A20	1220	1056	-4.067574	-4.064455	5159488	2051830	588	468	34	1.28554625527e-25	25	5	0	1.0	47	16	0	1.0	62	27	0	1.0	130	99	2	0.00814583553242	182	159	4	0.000257576728257	406	382	16	1.42965634378e-11
M00750	M00801	forward	reverse	4	4	HRGEC	ZhBTc4	1414	1881	-4.030170	-4.061903	5229723	2470255	643	765	72	2.24684665067e-58	23	5	0	1.0	49	24	0	1.0	66	39	0	1.0	137	147	3	0.00127947078514	192	245	5	0.000147390033295	458	655	27	3.95903835871e-17
M00750	M00801	forward	reverse	4	4	HRGEC	Thymus	1414	899	-4.030170	-4.105963	5229723	2405015	643	404	34	1.88238360951e-26	23	3	0	1.0	49	12	0	1.0	66	20	0	1.0	137	74	1	0.100595821731	192	126	1	0.223641260342	458	328	9	3.44284616669e-05
M00750	M00801	forward	reverse	4	4	HRGEC	EPC_(CD117+_CD71-_TER119-)	1414	731	-4.030170	-4.079049	5229723	2131560	643	345	26	2.41868210327e-19	23	1	0	1.0	49	7	0	1.0	66	11	0	1.0	137	59	1	0.0810513443398	192	106	1	0.191793140251	458	269	2	0.368964548301
M00750	M00801	forward	reverse	4	4	HRGEC	TReg	1414	1200	-4.030170	-4.056818	5229723	2426784	643	512	52	5.06406007956e-44	23	2	0	1.0	49	9	0	1.0	66	17	0	1.0	137	85	2	0.00671626642624	192	152	2	0.0377441200686	458	409	14	1.64046489061e-08
M00750	M00801	forward	reverse	4	4	HRGEC	TReg-Activated	1414	1021	-4.030170	-4.059727	5229723	2434237	643	463	39	3.57723578041e-30	23	1	0	1.0	49	5	0	1.0	66	11	0	1.0	137	70	1	0.095424676217	192	128	1	0.226756573539	458	346	8	0.000298007780676
M00750	M00801	forward	reverse	4	4	HRGEC	T-Naive	1414	1311	-4.030170	-4.069258	5229723	2417443	643	565	50	2.03494202918e-39	23	4	0	1.0	49	12	0	1.0	66	19	0	1.0	137	99	1	0.132257102194	192	164	2	0.0432845510177	458	460	14	6.99448989449e-08
M00750	M00801	forward	reverse	4	4	HRGEC	ES-CJ7	1414	860	-4.030170	-4.090014	5229723	2150884	643	363	31	2.00609837375e-24	23	1	0	1.0	49	9	0	1.0	66	16	0	1.0	137	70	1	0.095424676217	192	118	3	0.00178972739475	458	311	8	0.000145322254821
M00750	M00801	forward	reverse	4	4	HRGEC	THelper-Activated	1414	1050	-4.030170	-4.057826	5229723	2396589	643	459	37	5.26677197013e-28	23	1	0	1.0	49	9	0	1.0	66	17	0	1.0	137	75	2	0.00526954116033	192	135	3	0.00262261663203	458	371	15	5.32653756815e-10
M00750	M00801	forward	reverse	4	4	HRGEC	416B	1414	1293	-4.030170	-3.982060	5229723	2039148	643	563	53	4.00302184868e-43	23	3	0	1.0	49	15	0	1.0	66	28	0	1.0	137	87	2	0.00702486421048	192	157	3	0.00400709080159	458	442	9	0.000322818503549
M00750	M00801	forward	reverse	4	4	HRGEC	Spleen	1414	1098	-4.030170	-4.047208	5229723	2390528	643	469	42	1.71869457541e-33	23	2	0	1.0	49	13	0	1.0	66	21	0	1.0	137	91	1	0.122247778428	192	161	1	0.276400103858	458	401	15	1.53446454544e-09
M00750	M00801	forward	reverse	4	4	HRGEC	CH12	1414	1138	-4.030170	-3.999528	5229723	2121924	643	475	51	2.02736639591e-44	23	2	0	1.0	49	16	0	1.0	66	25	0	1.0	137	100	1	0.133500273835	192	171	1	0.290807914064	458	414	7	0.00409955901882
M00750	M00801	forward	reverse	4	4	HRGEC	B-cell_(CD43-)	1414	1357	-4.030170	-4.043695	5229723	2083812	643	554	49	1.22721570111e-38	23	4	0	1.0	49	23	0	1.0	66	32	0	1.0	137	108	2	0.0106399443358	192	202	2	0.0626089578383	458	492	14	1.58264838365e-07
M00750	M00801	forward	reverse	4	4	HRGEC	B-cell_(CD19+)	1414	1151	-4.030170	-4.052522	5229723	2062288	643	483	43	3.73295627471e-34	23	4	0	1.0	49	22	0	1.0	66	30	0	1.0	137	93	1	0.124760802909	192	158	2	0.0404781023906	458	421	12	1.18914646121e-06
M00750	M00801	forward	reverse	4	4	HRGEC	A20	1414	1056	-4.030170	-4.064455	5229723	2051830	643	468	37	1.05225965272e-27	23	5	0	1.0	49	16	0	1.0	66	27	0	1.0	137	99	2	0.00900800261727	192	159	4	0.000315500189172	458	382	15	7.93796307214e-10
M00750	M00801	forward	reverse	4	4	HMVEC-dBl-Neo	ZhBTc4	1293	1881	-4.040977	-4.061903	5164428	2470255	621	765	70	5.74249551481e-57	23	5	0	1.0	43	24	0	1.0	58	39	0	1.0	127	147	3	0.00102891889682	188	245	3	0.0127554936619	424	655	21	3.46531145685e-12
M00750	M00801	forward	reverse	4	4	HMVEC-dBl-Neo	Thymus	1293	899	-4.040977	-4.105963	5164428	2405015	621	404	33	8.97064214339e-26	23	3	0	1.0	43	12	0	1.0	58	20	0	1.0	127	74	1	0.0936037714214	188	126	1	0.219532062886	424	328	12	3.67550743497e-08
M00750	M00801	forward	reverse	4	4	HMVEC-dBl-Neo	EPC_(CD117+_CD71-_TER119-)	1293	731	-4.040977	-4.079049	5164428	2131560	621	345	28	5.41490475926e-22	23	1	0	1.0	43	7	0	1.0	58	11	0	1.0	127	59	1	0.0753603818438	188	106	1	0.188196270423	424	269	3	0.118042064258
M00750	M00801	forward	reverse	4	4	HMVEC-dBl-Neo	TReg	1293	1200	-4.040977	-4.056818	5164428	2426784	621	512	55	1.13019282861e-48	23	2	0	1.0	43	9	0	1.0	58	17	0	1.0	127	85	2	0.00580139856428	188	152	2	0.0363318113927	424	409	15	7.04920649157e-10
M00750	M00801	forward	reverse	4	4	HMVEC-dBl-Neo	TReg-Activated	1293	1021	-4.040977	-4.059727	5164428	2434237	621	463	45	4.8506794621e-38	23	1	0	1.0	43	5	0	1.0	58	11	0	1.0	127	70	1	0.0887740802534	188	128	1	0.222598683485	424	346	10	4.15937729137e-06
M00750	M00801	forward	reverse	4	4	HMVEC-dBl-Neo	T-Naive	1293	1311	-4.040977	-4.069258	5164428	2417443	621	565	49	5.99057914329e-39	23	4	0	1.0	43	12	0	1.0	58	19	0	1.0	127	99	1	0.123219145067	188	164	1	0.275792785947	424	460	15	3.44874811203e-09
M00750	M00801	forward	reverse	4	4	HMVEC-dBl-Neo	ES-CJ7	1293	860	-4.040977	-4.090014	5164428	2150884	621	363	30	1.06983252703e-23	23	1	0	1.0	43	9	0	1.0	58	16	0	1.0	127	70	1	0.0887740802534	188	118	1	0.207144786648	424	311	6	0.0028176347909
M00750	M00801	forward	reverse	4	4	HMVEC-dBl-Neo	THelper-Activated	1293	1050	-4.040977	-4.057826	5164428	2396589	621	459	40	4.50069105816e-32	23	1	0	1.0	43	9	0	1.0	58	17	0	1.0	127	75	2	0.00454862408774	188	135	3	0.00247135821333	424	371	15	1.85037992088e-10
M00750	M00801	forward	reverse	4	4	HMVEC-dBl-Neo	416B	1293	1293	-4.040977	-3.982060	5164428	2039148	621	563	55	2.06100203945e-46	23	3	0	1.0	43	15	0	1.0	58	28	0	1.0	127	87	1	0.109125548746	188	157	1	0.265741086774	424	442	12	8.85107995816e-07
M00750	M00801	forward	reverse	4	4	HMVEC-dBl-Neo	Spleen	1293	1098	-4.040977	-4.047208	5164428	2390528	621	469	41	6.69309414816e-33	23	2	0	1.0	43	13	0	1.0	58	21	0	1.0	127	91	1	0.113848210433	188	161	1	0.271501784909	424	401	16	5.55820240116e-11
M00750	M00801	forward	reverse	4	4	HMVEC-dBl-Neo	CH12	1293	1138	-4.040977	-3.999528	5164428	2121924	621	475	49	1.35797702588e-42	23	2	0	1.0	43	16	0	1.0	58	25	0	1.0	127	100	1	0.124383577347	188	171	1	0.285707603537	424	414	7	0.0026930323244
M00750	M00801	forward	reverse	4	4	HMVEC-dBl-Neo	B-cell_(CD43-)	1293	1357	-4.040977	-4.043695	5164428	2083812	621	554	47	5.83117835835e-37	23	4	0	1.0	43	23	0	1.0	58	32	0	1.0	127	108	2	0.00920504477051	188	202	2	0.0603454918154	424	492	12	2.66948375937e-06
M00750	M00801	forward	reverse	4	4	HMVEC-dBl-Neo	B-cell_(CD19+)	1293	1151	-4.040977	-4.052522	5164428	2062288	621	483	43	8.76078823159e-35	23	4	0	1.0	43	22	0	1.0	58	30	0	1.0	127	93	1	0.116200218343	188	158	1	0.267185495212	424	421	9	0.00012794036504
M00750	M00801	forward	reverse	4	4	HMVEC-dBl-Neo	A20	1293	1056	-4.040977	-4.064455	5164428	2051830	621	468	36	4.27368226358e-27	23	5	0	1.0	43	16	0	1.0	58	27	0	1.0	127	99	2	0.00778840821909	188	159	3	0.00391450939187	424	382	14	2.63178166878e-09
M00750	M00801	forward	reverse	4	4	HUVEC	ZhBTc4	1333	1881	-4.060136	-4.061903	5260729	2470255	614	765	73	4.44224519556e-61	24	5	0	1.0	46	24	1	0.0114707783044	63	39	1	0.0253536160609	136	147	4	6.21745074307e-05	191	245	6	1.1094253221e-05	442	655	28	1.59721155637e-18
M00750	M00801	forward	reverse	4	4	HUVEC	Thymus	1333	899	-4.060136	-4.105963	5260729	2405015	614	404	26	3.85061824765e-18	24	3	0	1.0	46	12	1	0.00575157189445	63	20	1	0.0130818871638	136	74	2	0.00506138150003	191	126	3	0.00212542498405	442	328	16	5.20100658144e-12
M00750	M00801	forward	reverse	4	4	HUVEC	EPC_(CD117+_CD71-_TER119-)	1333	731	-4.060136	-4.079049	5260729	2131560	614	345	31	1.09422302488e-25	24	1	0	1.0	46	7	1	0.00335902716433	63	11	1	0.00721601282737	136	59	2	0.00325112870547	191	106	4	6.50782731484e-05	442	269	7	0.000283148021042
M00750	M00801	forward	reverse	4	4	HUVEC	TReg	1333	1200	-4.060136	-4.056818	5260729	2426784	614	512	47	9.21832523418e-39	24	2	0	1.0	46	9	1	0.00431672016221	63	17	1	0.0111303955709	136	85	3	0.000254399350398	191	152	4	0.000260703563367	442	409	16	1.36359195941e-10
M00750	M00801	forward	reverse	4	4	HUVEC	TReg-Activated	1333	1021	-4.060136	-4.059727	5260729	2434237	614	463	37	1.40353578613e-28	24	1	0	1.0	46	5	1	0.00240043305723	63	11	1	0.00721601282737	136	70	2	0.00454225188959	191	128	3	0.00222260335174	442	346	12	1.02757157947e-07
M00750	M00801	forward	reverse	4	4	HUVEC	T-Naive	1333	1311	-4.060136	-4.069258	5260729	2417443	614	565	50	2.14856543897e-40	24	4	0	1.0	46	12	1	0.00575157189445	63	19	1	0.01243181145	136	99	2	0.0088824371355	191	164	3	0.00445944929713	442	460	15	6.01127928985e-09
M00750	M00801	forward	reverse	4	4	HUVEC	ES-CJ7	1333	860	-4.060136	-4.090014	5260729	2150884	614	363	29	1.12765896533e-22	24	1	0	1.0	46	9	1	0.00431672016221	63	16	1	0.0104790548571	136	70	2	0.00454225188959	191	118	4	9.86718336562e-05	442	311	9	1.72360082548e-05
M00750	M00801	forward	reverse	4	4	HUVEC	THelper-Activated	1333	1050	-4.060136	-4.057826	5260729	2396589	614	459	32	4.54264497453e-23	24	1	0	1.0	46	9	1	0.00431672016221	63	17	1	0.0111303955709	136	75	3	0.000175736586161	191	135	4	0.000165717155327	442	371	14	3.07618050713e-09
M00750	M00801	forward	reverse	4	4	HUVEC	416B	1333	1293	-4.060136	-3.982060	5260729	2039148	614	563	55	1.1135140268e-46	24	3	0	1.0	46	15	1	0.00718440078611	63	28	1	0.0182673546672	136	87	3	0.000272442799553	191	157	4	0.000294821310858	442	442	13	2.01704045108e-07
M00750	M00801	forward	reverse	4	4	HUVEC	Spleen	1333	1098	-4.060136	-4.047208	5260729	2390528	614	469	41	4.26877598338e-33	24	2	0	1.0	46	13	1	0.00622940614642	63	21	1	0.0137315417383	136	91	2	0.00755380322377	191	161	2	0.0414810010897	442	401	15	9.48147406271e-10
M00750	M00801	forward	reverse	4	4	HUVEC	CH12	1333	1138	-4.060136	-3.999528	5260729	2121924	614	475	50	3.9921442373e-44	24	2	0	1.0	46	16	1	0.00766156137904	63	25	1	0.0163259541183	136	100	2	0.00905534306602	191	171	2	0.0462145323052	442	414	8	0.000764422933024
M00750	M00801	forward	reverse	4	4	HUVEC	B-cell_(CD43-)	1333	1357	-4.060136	-4.043695	5260729	2083812	614	554	46	5.36176976356e-36	24	4	0	1.0	46	23	1	0.0109954095966	63	32	1	0.0208500241563	136	108	3	0.000513450520803	191	202	5	5.82123291651e-05	442	492	15	1.46431167376e-08
M00750	M00801	forward	reverse	4	4	HUVEC	B-cell_(CD19+)	1333	1151	-4.060136	-4.052522	5260729	2062288	614	483	42	8.81659747689e-34	24	4	0	1.0	46	22	1	0.0105198172682	63	30	1	0.0195595263157	136	93	2	0.00787679508061	191	158	3	0.00401976903352	442	421	11	5.37078599884e-06
M00750	M00801	forward	reverse	4	4	HUVEC	A20	1333	1056	-4.060136	-4.064455	5260729	2051830	614	468	40	6.19862928559e-32	24	5	0	1.0	46	16	1	0.00766156137904	63	27	1	0.0176206404945	136	99	3	0.000398169661676	191	159	5	1.85946780702e-05	442	382	15	4.89038719707e-10
M00750	M00801	forward	reverse	4	4	HMVEC-LBl	ZhBTc4	1228	1881	-4.038504	-4.061903	5184182	2470255	587	765	60	2.10021934033e-46	23	5	0	1.0	41	24	0	1.0	58	39	0	1.0	122	147	3	0.000916335391798	173	245	5	9.0523852877e-05	403	655	24	1.77658493215e-15
M00750	M00801	forward	reverse	4	4	HMVEC-LBl	Thymus	1228	899	-4.038504	-4.105963	5184182	2405015	587	404	29	6.46837545108e-22	23	3	0	1.0	41	12	0	1.0	58	20	0	1.0	122	74	1	0.0900876652753	173	126	2	0.022088687839	403	328	16	1.30176784768e-12
M00750	M00801	forward	reverse	4	4	HMVEC-LBl	EPC_(CD117+_CD71-_TER119-)	1228	731	-4.038504	-4.079049	5184182	2131560	587	345	26	2.57989271809e-20	23	1	0	1.0	41	7	0	1.0	58	11	0	1.0	122	59	1	0.0725019225231	173	106	3	0.000976167200318	403	269	6	0.00105524323725
M00750	M00801	forward	reverse	4	4	HMVEC-LBl	TReg	1228	1200	-4.038504	-4.056818	5184182	2426784	587	512	47	1.16370303168e-39	23	2	0	1.0	41	9	0	1.0	58	17	0	1.0	122	85	2	0.00536721826094	173	152	3	0.00273247044741	403	409	19	2.41393861529e-14
M00750	M00801	forward	reverse	4	4	HMVEC-LBl	TReg-Activated	1228	1021	-4.038504	-4.059727	5184182	2434237	587	463	37	2.83906096021e-29	23	1	0	1.0	41	5	0	1.0	58	11	0	1.0	122	70	1	0.0854307314385	173	128	2	0.0227450307816	403	346	12	3.78799578233e-08
M00750	M00801	forward	reverse	4	4	HMVEC-LBl	T-Naive	1228	1311	-4.038504	-4.069258	5184182	2417443	587	565	48	6.74335916034e-39	23	4	0	1.0	41	12	0	1.0	58	19	0	1.0	122	99	1	0.118665285462	173	164	2	0.0358640104069	403	460	15	1.74064529756e-09
M00750	M00801	forward	reverse	4	4	HMVEC-LBl	ES-CJ7	1228	860	-4.038504	-4.090014	5184182	2150884	587	363	25	1.19485675138e-18	23	1	0	1.0	41	9	0	1.0	58	16	0	1.0	122	70	1	0.0854307314385	173	118	3	0.00132934336632	403	311	11	1.15011722884e-07
M00750	M00801	forward	reverse	4	4	HMVEC-LBl	THelper-Activated	1228	1050	-4.038504	-4.057826	5184182	2396589	587	459	37	2.07862381421e-29	23	1	0	1.0	41	9	0	1.0	58	17	0	1.0	122	75	2	0.00420675946212	173	135	2	0.0251047538017	403	371	16	8.28713619383e-12
M00750	M00801	forward	reverse	4	4	HMVEC-LBl	416B	1228	1293	-4.038504	-3.982060	5184182	2039148	587	563	50	1.99551892919e-41	23	3	0	1.0	41	15	0	1.0	58	28	0	1.0	122	87	1	0.105060878304	173	157	2	0.033127727505	403	442	11	3.55426986213e-06
M00750	M00801	forward	reverse	4	4	HMVEC-LBl	Spleen	1228	1098	-4.038504	-4.047208	5184182	2390528	587	469	40	1.18122706693e-32	23	2	0	1.0	41	13	0	1.0	58	21	0	1.0	122	91	1	0.109618665028	173	161	1	0.25283781368	403	401	17	2.41395089211e-12
M00750	M00801	forward	reverse	4	4	HMVEC-LBl	CH12	1228	1138	-4.038504	-3.999528	5184182	2121924	587	475	47	3.53093719079e-41	23	2	0	1.0	41	16	0	1.0	58	25	0	1.0	122	100	1	0.119789683706	173	171	1	0.266254559551	403	414	9	7.69783988607e-05
M00750	M00801	forward	reverse	4	4	HMVEC-LBl	B-cell_(CD43-)	1228	1357	-4.038504	-4.043695	5184182	2083812	587	554	46	7.19152722591e-37	23	4	0	1.0	41	23	0	1.0	58	32	0	1.0	122	108	2	0.00852282873768	173	202	4	0.000525139131912	403	492	14	3.31497710533e-08
M00750	M00801	forward	reverse	4	4	HMVEC-LBl	B-cell_(CD19+)	1228	1151	-4.038504	-4.052522	5184182	2062288	587	483	39	5.80875251997e-31	23	4	0	1.0	41	22	0	1.0	58	30	0	1.0	122	93	1	0.111888917612	173	158	2	0.0335133769307	403	421	8	0.000468023535957
M00750	M00801	forward	reverse	4	4	HMVEC-LBl	A20	1228	1056	-4.038504	-4.064455	5184182	2051830	587	468	36	6.15440539082e-28	23	5	0	1.0	41	16	0	1.0	58	27	0	1.0	122	99	2	0.00720896988657	173	159	4	0.000212361796359	403	382	12	1.10527591279e-07
M00750	M00801	forward	reverse	4	4	HPAEC	ZhBTc4	982	1881	-4.068236	-4.061903	5199511	2470255	496	765	53	4.18663340475e-42	20	5	0	1.0	38	24	0	1.0	53	39	0	1.0	114	147	3	0.000753045024788	155	245	4	0.00071558434786	330	655	20	2.85568160715e-13
M00750	M00801	forward	reverse	4	4	HPAEC	Thymus	982	899	-4.068236	-4.105963	5199511	2405015	496	404	23	4.80872382213e-17	20	3	0	1.0	38	12	0	1.0	53	20	0	1.0	114	74	1	0.0844338886083	155	126	2	0.0179924555387	330	328	11	2.62617924545e-08
M00750	M00801	forward	reverse	4	4	HPAEC	EPC_(CD117+_CD71-_TER119-)	982	731	-4.068236	-4.079049	5199511	2131560	496	345	22	2.15635296467e-17	20	1	0	1.0	38	7	0	1.0	53	11	0	1.0	114	59	1	0.0679103089333	155	106	2	0.0129846876249	330	269	2	0.237450750622
M00750	M00801	forward	reverse	4	4	HPAEC	TReg	982	1200	-4.068236	-4.056818	5199511	2426784	496	512	38	1.53153797314e-31	20	2	0	1.0	38	9	0	1.0	53	17	0	1.0	114	85	2	0.00470523369782	155	152	2	0.0255153725713	330	409	13	2.69003441039e-09
M00750	M00801	forward	reverse	4	4	HPAEC	TReg-Activated	982	1021	-4.068236	-4.059727	5199511	2434237	496	463	31	1.33026086898e-24	20	1	0	1.0	38	5	0	1.0	53	11	0	1.0	114	70	1	0.0800562059756	155	128	1	0.187438783952	330	346	5	0.00730917355659
M00750	M00801	forward	reverse	4	4	HPAEC	T-Naive	982	1311	-4.068236	-4.069258	5199511	2417443	496	565	38	5.77273611635e-30	20	4	0	1.0	38	12	0	1.0	53	19	0	1.0	114	99	1	0.111330363866	155	164	2	0.0293472407946	330	460	10	5.59914707684e-06
M00750	M00801	forward	reverse	4	4	HPAEC	ES-CJ7	982	860	-4.068236	-4.090014	5199511	2150884	496	363	22	6.27396912559e-17	20	1	0	1.0	38	9	0	1.0	53	16	0	1.0	114	70	1	0.0800562059756	155	118	2	0.015904699217	330	311	9	1.65674672583e-06
M00750	M00801	forward	reverse	4	4	HPAEC	THelper-Activated	982	1050	-4.068236	-4.057826	5199511	2396589	496	459	29	2.14605375577e-22	20	1	0	1.0	38	9	0	1.0	53	17	0	1.0	114	75	2	0.00368587959286	155	135	3	0.00142771772053	330	371	13	8.34150218797e-10
M00750	M00801	forward	reverse	4	4	HPAEC	416B	982	1293	-4.068236	-3.982060	5199511	2039148	496	563	42	7.61756864938e-35	20	3	0	1.0	38	15	0	1.0	53	28	0	1.0	114	87	1	0.0985192428005	155	157	2	0.0270854209634	330	442	9	2.74081499184e-05
M00750	M00801	forward	reverse	4	4	HPAEC	Spleen	982	1098	-4.068236	-4.047208	5199511	2390528	496	469	32	1.30916411911e-25	20	2	0	1.0	38	13	0	1.0	53	21	0	1.0	114	91	1	0.10280982761	155	161	1	0.229812835513	330	401	15	1.66403191148e-11
M00750	M00801	forward	reverse	4	4	HPAEC	CH12	982	1138	-4.068236	-3.999528	5199511	2121924	496	475	39	5.09064071428e-34	20	2	0	1.0	38	16	0	1.0	53	25	0	1.0	114	100	1	0.11238977529	155	171	1	0.242214551333	330	414	6	0.00335112719596
M00750	M00801	forward	reverse	4	4	HPAEC	B-cell_(CD43-)	982	1357	-4.068236	-4.043695	5199511	2083812	496	554	37	4.26157019227e-29	20	4	0	1.0	38	23	0	1.0	53	32	0	1.0	114	108	2	0.00748104682816	155	202	3	0.00445321300729	330	492	12	1.9431175951e-07
M00750	M00801	forward	reverse	4	4	HPAEC	B-cell_(CD19+)	982	1151	-4.068236	-4.052522	5199511	2062288	496	483	33	2.16607390952e-26	20	4	0	1.0	38	22	0	1.0	53	30	0	1.0	114	93	1	0.10494752309	155	158	2	0.0274040184866	330	421	9	1.8754927655e-05
M00750	M00801	forward	reverse	4	4	HPAEC	A20	982	1056	-4.068236	-4.064455	5199511	2051830	496	468	24	1.05179953916e-16	20	5	0	1.0	38	16	0	1.0	53	27	0	1.0	114	99	2	0.00632467499723	155	159	4	0.000139476879017	330	382	11	1.2203424276e-07
M00750	M00801	forward	reverse	4	4	HMVEC-dLy-Neo	ZhBTc4	1105	1881	-4.068855	-4.061903	5174311	2470255	534	765	59	1.29642466174e-47	23	5	0	1.0	46	24	0	1.0	62	39	0	1.0	118	147	3	0.0008321457618	156	245	3	0.00770885843196	362	655	17	8.83463805875e-10
M00750	M00801	forward	reverse	4	4	HMVEC-dLy-Neo	Thymus	1105	899	-4.068855	-4.105963	5174311	2405015	534	404	29	4.73982389445e-23	23	3	0	1.0	46	12	0	1.0	62	20	0	1.0	118	74	1	0.0872650954625	156	126	1	0.185872230041	362	328	13	5.75779460173e-10
M00750	M00801	forward	reverse	4	4	HMVEC-dLy-Neo	EPC_(CD117+_CD71-_TER119-)	1105	731	-4.068855	-4.079049	5174311	2131560	534	345	28	9.44407052883e-24	23	1	0	1.0	46	7	0	1.0	62	11	0	1.0	118	59	1	0.0702089020553	156	106	1	0.158844645113	362	269	3	0.0828985469879
M00750	M00801	forward	reverse	4	4	HMVEC-dLy-Neo	TReg	1105	1200	-4.068855	-4.056818	5174311	2426784	534	512	45	5.41089517826e-39	23	2	0	1.0	46	9	0	1.0	62	17	0	1.0	118	85	2	0.0050311668094	156	152	2	0.025820257067	362	409	16	7.15836625578e-12
M00750	M00801	forward	reverse	4	4	HMVEC-dLy-Neo	TReg-Activated	1105	1021	-4.068855	-4.059727	5174311	2434237	534	463	35	2.53263964979e-28	23	1	0	1.0	46	5	0	1.0	62	11	0	1.0	118	70	1	0.0827473489059	156	128	1	0.188527062108	362	346	10	1.02294460112e-06
M00750	M00801	forward	reverse	4	4	HMVEC-dLy-Neo	T-Naive	1105	1311	-4.068855	-4.069258	5174311	2417443	534	565	41	2.80021530549e-32	23	4	0	1.0	46	12	0	1.0	62	19	0	1.0	118	99	1	0.115005346955	156	164	1	0.234869596732	362	460	13	3.20830207519e-08
M00750	M00801	forward	reverse	4	4	HMVEC-dLy-Neo	ES-CJ7	1105	860	-4.068855	-4.090014	5174311	2150884	534	363	23	2.30640649803e-17	23	1	0	1.0	46	9	0	1.0	62	16	0	1.0	118	70	1	0.0827473489059	156	118	1	0.175166325169	362	311	5	0.00689980918983
M00750	M00801	forward	reverse	4	4	HMVEC-dLy-Neo	THelper-Activated	1105	1050	-4.068855	-4.057826	5174311	2396589	534	459	36	1.16770150293e-29	23	1	0	1.0	46	9	0	1.0	62	17	0	1.0	118	75	2	0.00394228423204	156	135	2	0.020718463728	362	371	16	1.65962534529e-12
M00750	M00801	forward	reverse	4	4	HMVEC-dLy-Neo	416B	1105	1293	-4.068855	-3.982060	5174311	2039148	534	563	51	9.60487066988e-45	23	3	0	1.0	46	15	0	1.0	62	28	0	1.0	118	87	1	0.101795947453	156	157	1	0.226069345801	362	442	10	8.85722509845e-06
M00750	M00801	forward	reverse	4	4	HMVEC-dLy-Neo	Spleen	1105	1098	-4.068855	-4.047208	5174311	2390528	534	469	37	1.52730790833e-30	23	2	0	1.0	46	13	0	1.0	62	21	0	1.0	118	91	1	0.106220658819	156	161	1	0.231110301564	362	401	17	4.37558810921e-13
M00750	M00801	forward	reverse	4	4	HMVEC-dLy-Neo	CH12	1105	1138	-4.068855	-3.999528	5174311	2121924	534	475	42	1.44404690415e-36	23	2	0	1.0	46	16	0	1.0	62	25	0	1.0	118	100	1	0.116097395933	156	171	1	0.2435704156	362	414	9	3.38548495114e-05
M00750	M00801	forward	reverse	4	4	HMVEC-dLy-Neo	B-cell_(CD43-)	1105	1357	-4.068855	-4.043695	5174311	2083812	534	554	41	1.28274365032e-32	23	4	0	1.0	46	23	0	1.0	62	32	0	1.0	118	108	2	0.00799422682746	156	202	3	0.00453355756107	362	492	14	8.70049147278e-09
M00750	M00801	forward	reverse	4	4	HMVEC-dLy-Neo	B-cell_(CD19+)	1105	1151	-4.068855	-4.052522	5174311	2062288	534	483	39	1.61831985025e-32	23	4	0	1.0	46	22	0	1.0	62	30	0	1.0	118	93	1	0.108424903029	156	158	1	0.22733265488	362	421	9	3.85302254067e-05
M00750	M00801	forward	reverse	4	4	HMVEC-dLy-Neo	A20	1105	1056	-4.068855	-4.064455	5174311	2051830	534	468	34	5.58396675483e-27	23	5	0	1.0	46	16	0	1.0	62	27	0	1.0	118	99	2	0.00676019385105	156	159	3	0.00231698478546	362	382	11	3.06177501433e-07
M00750	M00801	forward	reverse	4	4	HMVEC-dNeo	ZhBTc4	1054	1881	-4.080297	-4.061903	5178960	2470255	523	765	63	3.78362460892e-53	22	5	0	1.0	43	24	0	1.0	59	39	0	1.0	113	147	2	0.0132588091457	150	245	3	0.00692479778504	353	655	19	8.86403939921e-12
M00750	M00801	forward	reverse	4	4	HMVEC-dNeo	Thymus	1054	899	-4.080297	-4.105963	5178960	2405015	523	404	26	7.65523902695e-20	22	3	0	1.0	43	12	0	1.0	59	20	0	1.0	113	74	1	0.0837247343118	150	126	2	0.0169185432319	353	328	11	5.19717069463e-08
M00750	M00801	forward	reverse	4	4	HMVEC-dNeo	EPC_(CD117+_CD71-_TER119-)	1054	731	-4.080297	-4.079049	5178960	2131560	523	345	28	5.37905921217e-24	22	1	0	1.0	43	7	0	1.0	59	11	0	1.0	113	59	1	0.0673347883832	150	106	2	0.0122014144885	353	269	5	0.00339430619726
M00750	M00801	forward	reverse	4	4	HMVEC-dNeo	TReg	1054	1200	-4.080297	-4.056818	5178960	2426784	523	512	41	2.39205194794e-34	22	2	0	1.0	43	9	0	1.0	59	17	0	1.0	113	85	1	0.0955622841254	150	152	1	0.212234607767	353	409	12	5.52817424968e-08
M00750	M00801	forward	reverse	4	4	HMVEC-dNeo	TReg-Activated	1054	1021	-4.080297	-4.059727	5178960	2434237	523	463	39	1.44979205036e-33	22	1	0	1.0	43	5	0	1.0	59	11	0	1.0	113	70	1	0.0793822050964	150	128	1	0.181975633371	353	346	8	5.04545149724e-05
M00750	M00801	forward	reverse	4	4	HMVEC-dNeo	T-Naive	1054	1311	-4.080297	-4.069258	5178960	2417443	523	565	40	1.8745668897e-31	22	4	0	1.0	43	12	0	1.0	59	19	0	1.0	113	99	1	0.110409260231	150	164	1	0.226944483539	353	460	9	6.25906120818e-05
M00750	M00801	forward	reverse	4	4	HMVEC-dNeo	ES-CJ7	1054	860	-4.080297	-4.090014	5178960	2150884	523	363	25	7.77541802504e-20	22	1	0	1.0	43	9	0	1.0	59	16	0	1.0	113	70	1	0.0793822050964	150	118	2	0.0149513579467	353	311	7	0.000175145125047
M00750	M00801	forward	reverse	4	4	HMVEC-dNeo	THelper-Activated	1054	1050	-4.080297	-4.057826	5178960	2396589	523	459	33	2.30178379285e-26	22	1	0	1.0	43	9	0	1.0	59	17	0	1.0	113	75	1	0.0848071905618	150	135	2	0.0192554467384	353	371	12	1.91070633535e-08
M00750	M00801	forward	reverse	4	4	HMVEC-dNeo	416B	1054	1293	-4.080297	-3.982060	5178960	2039148	523	563	51	3.33747927587e-45	22	3	0	1.0	43	15	0	1.0	59	28	0	1.0	113	87	1	0.0976982220891	150	157	1	0.218397211414	353	442	9	4.61432642254e-05
M00750	M00801	forward	reverse	4	4	HMVEC-dNeo	Spleen	1054	1098	-4.080297	-4.047208	5178960	2390528	523	469	35	1.93944250908e-28	22	2	0	1.0	43	13	0	1.0	59	21	0	1.0	113	91	1	0.101955110332	150	161	2	0.0267070023674	353	401	18	2.19554644142e-14
M00750	M00801	forward	reverse	4	4	HMVEC-dNeo	CH12	1054	1138	-4.080297	-3.999528	5178960	2121924	523	475	40	2.15107408355e-34	22	2	0	1.0	43	16	0	1.0	59	25	0	1.0	113	100	1	0.111460467003	150	171	1	0.235398902533	353	414	11	5.26886792344e-07
M00750	M00801	forward	reverse	4	4	HMVEC-dNeo	B-cell_(CD43-)	1054	1357	-4.080297	-4.043695	5178960	2083812	523	554	47	2.15058205135e-40	22	4	0	1.0	43	23	0	1.0	59	32	0	1.0	113	108	1	0.119825917981	150	202	2	0.0403897386417	353	492	15	7.1541149658e-10
M00750	M00801	forward	reverse	4	4	HMVEC-dNeo	B-cell_(CD19+)	1054	1151	-4.080297	-4.052522	5178960	2062288	523	483	35	5.26321091976e-28	22	4	0	1.0	43	22	0	1.0	59	30	0	1.0	113	93	1	0.104076083798	150	158	1	0.219623973468	353	421	12	7.55501547166e-08
M00750	M00801	forward	reverse	4	4	HMVEC-dNeo	A20	1054	1056	-4.080297	-4.064455	5178960	2051830	523	468	35	1.80367755038e-28	22	5	0	1.0	43	16	0	1.0	59	27	0	1.0	113	99	2	0.00621788022441	150	159	3	0.00207317791257	353	382	11	2.38678655986e-07
M00750	M00801	forward	reverse	4	4	HMVEC-dAd	ZhBTc4	1133	1881	-4.081952	-4.061903	5153779	2470255	548	765	63	7.18949268751e-52	22	5	0	1.0	43	24	0	1.0	58	39	0	1.0	119	147	3	0.000852711152483	168	245	3	0.00942863105701	386	655	19	4.10345727538e-11
M00750	M00801	forward	reverse	4	4	HMVEC-dAd	Thymus	1133	899	-4.081952	-4.105963	5153779	2405015	548	404	30	6.63197344125e-24	22	3	0	1.0	43	12	0	1.0	58	20	0	1.0	119	74	1	0.0879715466106	168	126	2	0.0209153451158	386	328	14	1.09648240308e-10
M00750	M00801	forward	reverse	4	4	HMVEC-dAd	EPC_(CD117+_CD71-_TER119-)	1133	731	-4.081952	-4.079049	5153779	2131560	548	345	27	3.05012591182e-22	22	1	0	1.0	43	7	0	1.0	58	11	0	1.0	119	59	1	0.0707826790905	168	106	2	0.0151205890233	386	269	4	0.0241589962518
M00750	M00801	forward	reverse	4	4	HMVEC-dAd	TReg	1133	1200	-4.081952	-4.056818	5153779	2426784	548	512	42	9.29874376856e-35	22	2	0	1.0	43	9	0	1.0	58	17	0	1.0	119	85	1	0.100375973697	168	152	2	0.0295931900969	386	409	15	1.94656060325e-10
M00750	M00801	forward	reverse	4	4	HMVEC-dAd	TReg-Activated	1133	1021	-4.081952	-4.059727	5153779	2434237	548	463	39	8.59956401784e-33	22	1	0	1.0	43	5	0	1.0	58	11	0	1.0	119	70	1	0.0834189212064	168	128	2	0.0215382703217	386	346	8	9.37310443533e-05
M00750	M00801	forward	reverse	4	4	HMVEC-dAd	T-Naive	1133	1311	-4.081952	-4.069258	5153779	2417443	548	565	41	7.82029172527e-32	22	4	0	1.0	43	12	0	1.0	58	19	0	1.0	119	99	1	0.115921739635	168	164	2	0.0340020586295	386	460	13	6.75445905578e-08
M00750	M00801	forward	reverse	4	4	HMVEC-dAd	ES-CJ7	1133	860	-4.081952	-4.090014	5153779	2150884	548	363	27	1.15492319971e-21	22	1	0	1.0	43	9	0	1.0	58	16	0	1.0	119	70	1	0.0834189212064	168	118	1	0.187305405456	386	311	6	0.00176945650449
M00750	M00801	forward	reverse	4	4	HMVEC-dAd	THelper-Activated	1133	1050	-4.081952	-4.057826	5153779	2396589	548	459	35	4.52231812887e-28	22	1	0	1.0	43	9	0	1.0	58	17	0	1.0	119	75	1	0.0891061949903	168	135	3	0.001796583774	386	371	17	3.52392535204e-13
M00750	M00801	forward	reverse	4	4	HMVEC-dAd	416B	1133	1293	-4.081952	-3.982060	5153779	2039148	548	563	50	6.73520449494e-43	22	3	0	1.0	43	15	0	1.0	58	28	0	1.0	119	87	1	0.102613282324	168	157	2	0.0314005284592	386	442	11	2.35760097513e-06
M00750	M00801	forward	reverse	4	4	HMVEC-dAd	Spleen	1133	1098	-4.081952	-4.047208	5153779	2390528	548	469	37	3.86708867212e-30	22	2	0	1.0	43	13	0	1.0	58	21	0	1.0	119	91	1	0.107071360834	168	161	2	0.0328770635999	386	401	19	7.82154983645e-15
M00750	M00801	forward	reverse	4	4	HMVEC-dAd	CH12	1133	1138	-4.081952	-3.999528	5153779	2121924	548	475	48	6.79833950707e-44	22	2	0	1.0	43	16	0	1.0	58	25	0	1.0	119	100	1	0.117021902864	168	171	1	0.259653880891	386	414	13	1.98838349744e-08
M00750	M00801	forward	reverse	4	4	HMVEC-dAd	B-cell_(CD43-)	1133	1357	-4.081952	-4.043695	5153779	2083812	548	554	46	3.2690064952e-38	22	4	0	1.0	43	23	0	1.0	58	32	0	1.0	119	108	1	0.125774475678	168	202	1	0.298964433775	386	492	16	2.78275124396e-10
M00750	M00801	forward	reverse	4	4	HMVEC-dAd	B-cell_(CD19+)	1133	1151	-4.081952	-4.052522	5153779	2062288	548	483	39	4.32398884793e-32	22	4	0	1.0	43	22	0	1.0	58	30	0	1.0	119	93	1	0.109292157698	168	158	1	0.242523744745	386	421	11	1.47825314389e-06
M00750	M00801	forward	reverse	4	4	HMVEC-dAd	A20	1133	1056	-4.081952	-4.064455	5153779	2051830	548	468	40	7.46562785565e-34	22	5	0	1.0	43	16	0	1.0	58	27	0	1.0	119	99	1	0.115921739635	168	159	1	0.243855320226	386	382	10	4.35299360387e-06
M00750	M00801	forward	reverse	4	4	Th1_Wb33676984	ZhBTc4	790	1881	-4.128601	-4.061903	5449020	2470255	384	765	43	3.08445078087e-35	23	5	0	1.0	49	24	1	0.0122144760034	66	39	1	0.0265451774264	104	147	2	0.0113234168585	138	245	5	3.09724150876e-05	315	655	29	1.23604456883e-23
M00750	M00801	forward	reverse	4	4	Th1_Wb33676984	Thymus	790	899	-4.128601	-4.105963	5449020	2405015	384	404	21	4.19425924432e-17	23	3	0	1.0	49	12	1	0.00612561901551	66	20	1	0.0137007609831	104	74	1	0.0773179133631	138	126	1	0.166309766006	315	328	17	1.7478853489e-15
M00750	M00801	forward	reverse	4	4	Th1_Wb33676984	EPC_(CD117+_CD71-_TER119-)	790	731	-4.128601	-4.079049	5449020	2131560	384	345	14	1.98261990454e-10	23	1	0	1.0	49	7	1	0.003577757808	66	11	1	0.00755844874189	104	59	1	0.062139358456	138	106	3	0.000507314940714	315	269	10	2.81380212487e-08
M00750	M00801	forward	reverse	4	4	Th1_Wb33676984	TReg	790	1200	-4.128601	-4.056818	5449020	2426784	384	512	31	1.22707745148e-26	23	2	0	1.0	49	9	1	0.00459766916826	66	17	1	0.0116574950268	104	85	2	0.00393515880184	138	152	4	7.49032196241e-05	315	409	21	9.67096387334e-19
M00750	M00801	forward	reverse	4	4	Th1_Wb33676984	TReg-Activated	790	1021	-4.128601	-4.059727	5449020	2434237	384	463	26	1.04072367598e-21	23	1	0	1.0	49	5	1	0.0025568227721	66	11	1	0.00755844874189	104	70	1	0.0732942518366	138	128	2	0.0148951337037	315	346	14	1.52466128454e-11
M00750	M00801	forward	reverse	4	4	Th1_Wb33676984	T-Naive	790	1311	-4.128601	-4.069258	5449020	2417443	384	565	27	1.09208797541e-20	23	4	0	1.0	49	12	1	0.00612561901551	66	19	1	0.0130201349968	104	99	1	0.102076683927	138	164	2	0.0236856797342	315	460	22	6.41451372513e-19
M00750	M00801	forward	reverse	4	4	Th1_Wb33676984	ES-CJ7	790	860	-4.128601	-4.090014	5449020	2150884	384	363	15	3.45621250348e-11	23	1	0	1.0	49	9	1	0.00459766916826	66	16	1	0.0109754804132	104	70	2	0.00269037123862	138	118	4	2.79311304999e-05	315	311	15	2.29774585092e-13
M00750	M00801	forward	reverse	4	4	Th1_Wb33676984	THelper-Activated	790	1050	-4.128601	-4.057826	5449020	2396589	384	459	24	2.01899027416e-19	23	1	0	1.0	49	9	1	0.00459766916826	66	17	1	0.0116574950268	104	75	1	0.0783211222614	138	135	3	0.00102284344502	315	371	17	1.31388875192e-14
M00750	M00801	forward	reverse	4	4	Th1_Wb33676984	416B	790	1293	-4.128601	-3.982060	5449020	2039148	384	563	31	2.11267586486e-25	23	3	0	1.0	49	15	1	0.00765127124107	66	28	1	0.0191291535744	104	87	2	0.00411783286981	138	157	3	0.00157708432252	315	442	16	2.8311376746e-12
M00750	M00801	forward	reverse	4	4	Th1_Wb33676984	Spleen	790	1098	-4.128601	-4.047208	5449020	2390528	384	469	27	8.87317370165e-23	23	2	0	1.0	49	13	1	0.00663442488008	66	21	1	0.0143809247065	104	91	3	0.00014117156955	138	161	5	4.09201453513e-06	315	401	26	1.71606315268e-25
M00750	M00801	forward	reverse	4	4	Th1_Wb33676984	CH12	790	1138	-4.128601	-3.999528	5449020	2121924	384	475	33	3.26237079107e-30	23	2	0	1.0	49	16	1	0.00815931198504	66	25	1	0.0170969632438	104	100	1	0.103053228462	138	171	2	0.0255901158793	315	414	13	1.77971598492e-09
M00750	M00801	forward	reverse	4	4	Th1_Wb33676984	B-cell_(CD43-)	790	1357	-4.128601	-4.043695	5449020	2083812	384	554	33	4.6511306743e-28	23	4	0	1.0	49	23	1	0.0117084700768	66	32	1	0.0218323050749	104	108	1	0.110827812344	138	202	2	0.0347281970658	315	492	12	1.17992760648e-07
M00750	M00801	forward	reverse	4	4	Th1_Wb33676984	B-cell_(CD19+)	790	1151	-4.128601	-4.052522	5449020	2062288	384	483	32	1.10757898065e-28	23	4	0	1.0	49	22	1	0.0112022102414	66	30	1	0.0204816476752	104	93	1	0.0961952648544	138	158	2	0.0221022395273	315	421	11	2.01808963906e-07
M00750	M00801	forward	reverse	4	4	Th1_Wb33676984	A20	790	1056	-4.128601	-4.064455	5449020	2051830	384	468	24	3.1518158885e-19	23	5	0	1.0	49	16	1	0.00815931198504	66	27	1	0.0184522169947	104	99	1	0.102076683927	138	159	2	0.0223629681232	315	382	16	3.13275609413e-13
M00750	M00801	forward	reverse	4	4	Th17	ZhBTc4	733	1881	-4.165365	-4.061903	5392854	2470255	385	765	37	4.40745656846e-28	23	5	0	1.0	47	24	1	0.0117187371396	59	39	1	0.0237626566966	95	147	2	0.00952492557271	127	245	3	0.00437116320107	280	655	18	1.63899500037e-12
M00750	M00801	forward	reverse	4	4	Th17	Thymus	733	899	-4.165365	-4.105963	5392854	2405015	385	404	20	6.3087317136e-16	23	3	0	1.0	47	12	1	0.00587626860351	59	20	1	0.012256148189	95	74	1	0.0708669039185	127	126	1	0.154126101019	280	328	13	2.45881498747e-11
M00750	M00801	forward	reverse	4	4	Th17	EPC_(CD117+_CD71-_TER119-)	733	731	-4.165365	-4.079049	5392854	2131560	385	345	14	2.05080820924e-10	23	1	0	1.0	47	7	1	0.00343194195088	59	11	1	0.00675926451896	95	59	1	0.0569154804882	127	106	2	0.00888100150115	280	269	10	9.27157970102e-09
M00750	M00801	forward	reverse	4	4	Th17	TReg	733	1200	-4.165365	-4.056818	5392854	2426784	385	512	32	7.43860194603e-28	23	2	0	1.0	47	9	1	0.00441037766124	59	17	1	0.0104271847274	95	85	2	0.00329753171732	127	152	4	5.42517490604e-05	280	409	19	3.16979263399e-17
M00750	M00801	forward	reverse	4	4	Th17	TReg-Activated	733	1021	-4.165365	-4.059727	5392854	2434237	385	463	29	2.2419008956e-25	23	1	0	1.0	47	5	1	0.00245256514169	59	11	1	0.00675926451896	95	70	1	0.0671666184306	127	128	3	0.000689741236215	280	346	14	3.16287421296e-12
M00750	M00801	forward	reverse	4	4	Th17	T-Naive	733	1311	-4.165365	-4.069258	5392854	2417443	385	565	32	1.58013544339e-26	23	4	0	1.0	47	12	1	0.00587626860351	59	19	1	0.0116468632348	95	99	1	0.0936668541578	127	164	2	0.0202935606106	280	460	15	1.12202577875e-11
M00750	M00801	forward	reverse	4	4	Th17	ES-CJ7	733	860	-4.165365	-4.090014	5392854	2150884	385	363	16	3.01958443734e-12	23	1	0	1.0	47	9	1	0.00441037766124	59	16	1	0.00981679072938	95	70	2	0.00225234720526	127	118	2	0.0109030136585	280	311	11	2.80302535788e-09
M00750	M00801	forward	reverse	4	4	Th17	THelper-Activated	733	1050	-4.165365	-4.057826	5392854	2396589	385	459	26	8.94028718776e-22	23	1	0	1.0	47	9	1	0.00441037766124	59	17	1	0.0104271847274	95	75	1	0.0717897036876	127	135	3	0.000804746056892	280	371	15	5.31277066873e-13
M00750	M00801	forward	reverse	4	4	Th17	416B	733	1293	-4.165365	-3.982060	5392854	2039148	385	563	27	1.06671694867e-20	23	3	0	1.0	47	15	1	0.00734004704365	59	28	1	0.0171171536135	95	87	1	0.0827928165819	127	157	2	0.0187049147361	280	442	13	9.41632870254e-10
M00750	M00801	forward	reverse	4	4	Th17	Spleen	733	1098	-4.165365	-4.047208	5392854	2390528	385	469	28	5.6462541812e-24	23	2	0	1.0	47	13	1	0.00636442932516	59	21	1	0.0128650639003	95	91	3	0.000107968487978	127	161	5	2.72419700196e-06	280	401	19	2.2045485513e-17
M00750	M00801	forward	reverse	4	4	Th17	CH12	733	1138	-4.165365	-3.999528	5392854	2121924	385	475	30	2.56926495819e-26	23	2	0	1.0	47	16	1	0.00782750426313	59	25	1	0.0152970387488	95	100	1	0.0945672447093	127	171	2	0.0219365886746	280	414	10	5.06514347474e-07
M00750	M00801	forward	reverse	4	4	Th17	B-cell_(CD43-)	733	1357	-4.165365	-4.043695	5392854	2083812	385	554	30	2.23609533083e-24	23	4	0	1.0	47	23	1	0.0112331510863	59	32	1	0.01953882968	95	108	1	0.101738578551	127	202	2	0.0298379151992	280	492	10	2.37343214106e-06
M00750	M00801	forward	reverse	4	4	Th17	B-cell_(CD19+)	733	1151	-4.165365	-4.052522	5392854	2062288	385	483	28	1.25312607795e-23	23	4	0	1.0	47	22	1	0.0107473315235	59	30	1	0.0183287257388	95	93	1	0.0882458757397	127	158	2	0.018928491543	280	421	9	5.07856983543e-06
M00750	M00801	forward	reverse	4	4	Th17	A20	733	1056	-4.165365	-4.064455	5392854	2051830	385	468	26	1.45403622711e-21	23	5	0	1.0	47	16	1	0.00782750426313	59	27	1	0.0165108164372	95	99	1	0.0936668541578	127	159	2	0.0191531981107	280	382	14	1.18131402405e-11
M00750	M00801	forward	reverse	4	4	Th2_Wb54553204	ZhBTc4	666	1881	-4.192761	-4.061903	5482801	2470255	325	765	35	2.4865146363e-28	25	5	0	1.0	50	24	1	0.0124622560635	63	39	1	0.0253536160609	108	147	2	0.012166932421	143	245	4	0.000529216918463	292	655	21	2.51195504641e-15
M00750	M00801	forward	reverse	4	4	Th2_Wb54553204	Thymus	666	899	-4.192761	-4.105963	5482801	2405015	325	404	20	2.4384304351e-17	25	3	0	1.0	50	12	1	0.00625027272054	63	20	1	0.0130818871638	108	74	1	0.0801708269122	143	126	1	0.171790087197	292	328	13	4.1385403008e-11
M00750	M00801	forward	reverse	4	4	Th2_Wb54553204	EPC_(CD117+_CD71-_TER119-)	666	731	-4.192761	-4.079049	5482801	2131560	325	345	14	2.22066852537e-11	25	1	0	1.0	50	7	1	0.00365065887898	63	11	1	0.00721601282737	108	59	1	0.0644519414524	143	106	2	0.0111412303305	292	269	6	0.000194785779737
M00750	M00801	forward	reverse	4	4	Th2_Wb54553204	TReg	666	1200	-4.192761	-4.056818	5482801	2426784	325	512	34	6.64882913226e-33	25	2	0	1.0	50	9	1	0.00469130317624	63	17	1	0.0111303955709	108	85	2	0.0042354690859	143	152	4	8.59662726511e-05	292	409	19	6.89414450332e-17
M00750	M00801	forward	reverse	4	4	Th2_Wb54553204	TReg-Activated	666	1021	-4.192761	-4.059727	5482801	2434237	325	463	29	1.74652471236e-27	25	1	0	1.0	50	5	1	0.0026089483187	63	11	1	0.00721601282737	108	70	1	0.0760048925414	143	128	2	0.0159290549391	292	346	11	1.29816098263e-08
M00750	M00801	forward	reverse	4	4	Th2_Wb54553204	T-Naive	666	1311	-4.192761	-4.069258	5482801	2417443	325	565	30	2.7138039663e-26	25	4	0	1.0	50	12	1	0.00625027272054	63	19	1	0.01243181145	108	99	1	0.105789546756	143	164	2	0.0252991078606	292	460	16	1.63809054029e-12
M00750	M00801	forward	reverse	4	4	Th2_Wb54553204	ES-CJ7	666	860	-4.192761	-4.090014	5482801	2150884	325	363	12	6.0320688533e-09	25	1	0	1.0	50	9	1	0.00469130317624	63	16	1	0.0104790548571	108	70	2	0.00289688122952	143	118	4	3.21016015301e-05	292	311	15	7.66647559741e-14
M00750	M00801	forward	reverse	4	4	Th2_Wb54553204	THelper-Activated	666	1050	-4.192761	-4.057826	5482801	2396589	325	459	26	1.20546695312e-23	25	1	0	1.0	50	9	1	0.00469130317624	63	17	1	0.0111303955709	108	75	1	0.0812093995702	143	135	3	0.00113314674415	292	371	16	6.27146936113e-14
M00750	M00801	forward	reverse	4	4	Th2_Wb54553204	416B	666	1293	-4.192761	-3.982060	5482801	2039148	325	563	33	3.33762670787e-30	25	3	0	1.0	50	15	1	0.00780684918431	63	28	1	0.0182673546672	108	87	2	0.00443184037077	143	157	3	0.00174568005257	292	442	10	1.33265236053e-06
M00750	M00801	forward	reverse	4	4	Th2_Wb54553204	Spleen	666	1098	-4.192761	-4.047208	5482801	2390528	325	469	26	2.08067548931e-23	25	2	0	1.0	50	13	1	0.00676939726229	63	21	1	0.0137315417383	108	91	3	0.000157832480452	143	161	4	0.000107328452811	292	401	19	4.79936200873e-17
M00750	M00801	forward	reverse	4	4	Th2_Wb54553204	CH12	666	1138	-4.192761	-3.999528	5482801	2121924	325	475	27	1.50006935194e-24	25	2	0	1.0	50	16	1	0.00832517683393	63	25	1	0.0163259541183	108	100	1	0.106799457399	143	171	1	0.225754494999	292	414	9	6.22193545511e-06
M00750	M00801	forward	reverse	4	4	Th2_Wb54553204	B-cell_(CD43-)	666	1357	-4.192761	-4.043695	5482801	2083812	325	554	28	4.95372493089e-24	25	4	0	1.0	50	23	1	0.0119460476066	63	32	1	0.0208500241563	108	108	1	0.114838166776	143	202	2	0.0370468547436	292	492	7	0.000865442416303
M00750	M00801	forward	reverse	4	4	Th2_Wb54553204	B-cell_(CD19+)	666	1151	-4.192761	-4.052522	5482801	2062288	325	483	26	4.37533479996e-23	25	4	0	1.0	50	22	1	0.0114295747193	63	30	1	0.0195595263157	108	93	1	0.0997062816303	143	158	1	0.210533877986	292	421	7	0.000346258856504
M00750	M00801	forward	reverse	4	4	Th2_Wb54553204	A20	666	1056	-4.192761	-4.064455	5482801	2051830	325	468	21	2.77345222197e-17	25	5	0	1.0	50	16	1	0.00832517683393	63	27	1	0.0176206404945	108	99	1	0.105789546756	143	159	1	0.211715169353	292	382	10	3.57725730143e-07
M00750	M00801	forward	reverse	4	4	HMVEC-dLy-Ad	ZhBTc4	988	1881	-4.061536	-4.061903	5169387	2470255	490	765	61	2.31292109202e-52	16	5	0	1.0	34	24	0	1.0	54	39	0	1.0	101	147	3	0.000529547237459	140	245	3	0.00572782154991	333	655	20	3.37609968551e-13
M00750	M00801	forward	reverse	4	4	HMVEC-dLy-Ad	Thymus	988	899	-4.061536	-4.105963	5169387	2405015	490	404	27	1.04344593848e-21	16	3	0	1.0	34	12	0	1.0	54	20	0	1.0	101	74	1	0.0751725015374	140	126	1	0.168506198245	333	328	9	2.75230223207e-06
M00750	M00801	forward	reverse	4	4	HMVEC-dLy-Ad	EPC_(CD117+_CD71-_TER119-)	988	731	-4.061536	-4.079049	5169387	2131560	490	345	25	4.78016327336e-21	16	1	0	1.0	34	7	0	1.0	54	11	0	1.0	101	59	1	0.0604012342436	140	106	1	0.14377705436	333	269	2	0.240553776408
M00750	M00801	forward	reverse	4	4	HMVEC-dLy-Ad	TReg	988	1200	-4.061536	-4.056818	5169387	2426784	490	512	39	5.64621276779e-33	16	2	0	1.0	34	9	0	1.0	54	17	0	1.0	101	85	1	0.0858584149718	140	152	1	0.199596770794	333	409	10	2.15891176755e-06
M00750	M00801	forward	reverse	4	4	HMVEC-dLy-Ad	TReg-Activated	988	1021	-4.061536	-4.059727	5169387	2434237	490	463	41	2.93716868781e-37	16	1	0	1.0	34	5	0	1.0	54	11	0	1.0	101	70	1	0.0712561288433	140	128	1	0.170939765279	333	346	6	0.00143986205571
M00750	M00801	forward	reverse	4	4	HMVEC-dLy-Ad	T-Naive	988	1311	-4.061536	-4.069258	5169387	2417443	490	565	41	9.02816496971e-34	16	4	0	1.0	34	12	0	1.0	54	19	0	1.0	101	99	1	0.0992820259623	140	164	1	0.213554257071	333	460	10	6.05957218516e-06
M00750	M00801	forward	reverse	4	4	HMVEC-dLy-Ad	ES-CJ7	988	860	-4.061536	-4.090014	5169387	2150884	490	363	23	3.55026775276e-18	16	1	0	1.0	34	9	0	1.0	54	16	0	1.0	101	70	1	0.0712561288433	140	118	1	0.158700803202	333	311	4	0.0239655377392
M00750	M00801	forward	reverse	4	4	HMVEC-dLy-Ad	THelper-Activated	988	1050	-4.061536	-4.057826	5169387	2396589	490	459	31	7.13924978451e-25	16	1	0	1.0	34	9	0	1.0	54	17	0	1.0	101	75	1	0.0761490370711	140	135	2	0.0169192277903	333	371	11	9.97648403022e-08
M00750	M00801	forward	reverse	4	4	HMVEC-dLy-Ad	416B	988	1293	-4.061536	-3.982060	5169387	2039148	490	563	50	2.56832865735e-45	16	3	0	1.0	34	15	0	1.0	54	28	0	1.0	101	87	1	0.0877881319774	140	157	1	0.205442030842	333	442	5	0.0199063143508
M00750	M00801	forward	reverse	4	4	HMVEC-dLy-Ad	Spleen	988	1098	-4.061536	-4.047208	5169387	2390528	490	469	40	9.99723240617e-36	16	2	0	1.0	34	13	0	1.0	54	21	0	1.0	101	91	1	0.0916354743673	140	161	1	0.210087707233	333	401	14	2.19499625481e-10
M00750	M00801	forward	reverse	4	4	HMVEC-dLy-Ad	CH12	988	1138	-4.061536	-3.999528	5169387	2121924	490	475	44	8.95696846e-41	16	2	0	1.0	34	16	0	1.0	54	25	0	1.0	101	100	1	0.100233352595	140	171	1	0.221584245256	333	414	9	1.76575528776e-05
M00750	M00801	forward	reverse	4	4	HMVEC-dLy-Ad	B-cell_(CD43-)	988	1357	-4.061536	-4.043695	5169387	2083812	490	554	48	5.08357001653e-43	16	4	0	1.0	34	23	0	1.0	54	32	0	1.0	101	108	1	0.107808238067	140	202	2	0.0356486308304	333	492	12	2.14021884517e-07
M00750	M00801	forward	reverse	4	4	HMVEC-dLy-Ad	B-cell_(CD19+)	988	1151	-4.061536	-4.052522	5169387	2062288	490	483	39	6.06155667203e-34	16	4	0	1.0	34	22	0	1.0	54	30	0	1.0	101	93	1	0.0935531164423	140	158	1	0.206605986884	333	421	9	2.01335495985e-05
M00750	M00801	forward	reverse	4	4	HMVEC-dLy-Ad	A20	988	1056	-4.061536	-4.064455	5169387	2051830	490	468	39	1.80203468003e-34	16	5	0	1.0	34	16	0	1.0	54	27	0	1.0	101	99	2	0.00500219541699	140	159	3	0.0017036268152	333	382	10	1.17483366777e-06
M00750	M00801	forward	reverse	4	4	HMVEC-LLy	ZhBTc4	955	1881	-4.077369	-4.061903	5189464	2470255	472	765	55	1.03346324489e-45	16	5	0	1.0	32	24	0	1.0	46	39	0	1.0	92	147	3	0.000403092299678	130	245	3	0.00466466771969	308	655	19	8.20227303197e-13
M00750	M00801	forward	reverse	4	4	HMVEC-LLy	Thymus	955	899	-4.077369	-4.105963	5189464	2405015	472	404	22	2.08927307206e-16	16	3	0	1.0	32	12	0	1.0	46	20	0	1.0	92	74	1	0.0687066958913	130	126	1	0.157466328814	308	328	10	1.44538214627e-07
M00750	M00801	forward	reverse	4	4	HMVEC-LLy	EPC_(CD117+_CD71-_TER119-)	955	731	-4.077369	-4.079049	5189464	2131560	472	345	21	1.09522639787e-16	16	1	0	1.0	32	7	0	1.0	46	11	0	1.0	92	59	1	0.0551678396336	130	106	2	0.00928724011351	308	269	4	0.0115330472597
M00750	M00801	forward	reverse	4	4	HMVEC-LLy	TReg	955	1200	-4.077369	-4.056818	5189464	2426784	472	512	35	1.17191258376e-28	16	2	0	1.0	32	9	0	1.0	46	17	0	1.0	92	85	1	0.0785130590348	130	152	3	0.00121146838374	308	409	13	1.17316087291e-09
M00750	M00801	forward	reverse	4	4	HMVEC-LLy	TReg-Activated	955	1021	-4.077369	-4.059727	5189464	2434237	472	463	33	1.14648915549e-27	16	1	0	1.0	32	5	0	1.0	46	11	0	1.0	92	70	1	0.0651152121642	130	128	2	0.0133041305177	308	346	8	1.92652462066e-05
M00750	M00801	forward	reverse	4	4	HMVEC-LLy	T-Naive	955	1311	-4.077369	-4.069258	5189464	2417443	472	565	32	8.5812901964e-24	16	4	0	1.0	32	12	0	1.0	46	19	0	1.0	92	99	1	0.0908462878045	130	164	3	0.0015059339111	308	460	14	4.69907476413e-10
M00750	M00801	forward	reverse	4	4	HMVEC-LLy	ES-CJ7	955	860	-4.077369	-4.090014	5189464	2150884	472	363	23	1.56423128374e-18	16	1	0	1.0	32	9	0	1.0	46	16	0	1.0	92	70	1	0.0651152121642	130	118	1	0.148244785286	308	311	5	0.00352320719098
M00750	M00801	forward	reverse	4	4	HMVEC-LLy	THelper-Activated	955	1050	-4.077369	-4.057826	5189464	2396589	472	459	27	1.07989108339e-20	16	1	0	1.0	32	9	0	1.0	46	17	0	1.0	92	75	1	0.0696024323554	130	135	4	3.74418077042e-05	308	371	12	4.22546535552e-09
M00750	M00801	forward	reverse	4	4	HMVEC-LLy	416B	955	1293	-4.077369	-3.982060	5189464	2039148	472	563	40	2.9915072993e-33	16	3	0	1.0	32	15	0	1.0	46	28	0	1.0	92	87	1	0.0802850285406	130	157	2	0.0195402560675	308	442	6	0.00329216391998
M00750	M00801	forward	reverse	4	4	HMVEC-LLy	Spleen	955	1098	-4.077369	-4.047208	5189464	2390528	472	469	30	6.74642695047e-24	16	2	0	1.0	32	13	0	1.0	46	21	0	1.0	92	91	1	0.0838188625293	130	161	3	0.00142852315833	308	401	15	6.27573012199e-12
M00750	M00801	forward	reverse	4	4	HMVEC-LLy	CH12	955	1138	-4.077369	-3.999528	5189464	2121924	472	475	38	1.47497781935e-33	16	2	0	1.0	32	16	0	1.0	46	25	0	1.0	92	100	2	0.00425396793497	130	171	2	0.0229097810808	308	414	10	1.19835751402e-06
M00750	M00801	forward	reverse	4	4	HMVEC-LLy	B-cell_(CD43-)	955	1357	-4.077369	-4.043695	5189464	2083812	472	554	38	4.48399075091e-31	16	4	0	1.0	32	23	0	1.0	46	32	0	1.0	92	108	2	0.00494087492054	130	202	3	0.00272008573068	308	492	12	9.26054456254e-08
M00750	M00801	forward	reverse	4	4	HMVEC-LLy	B-cell_(CD19+)	955	1151	-4.077369	-4.052522	5189464	2062288	472	483	32	7.02244861209e-26	16	4	0	1.0	32	22	0	1.0	46	30	0	1.0	92	93	2	0.00369252270448	130	158	2	0.0197734180286	308	421	9	1.08817730973e-05
M00750	M00801	forward	reverse	4	4	HMVEC-LLy	A20	955	1056	-4.077369	-4.064455	5189464	2051830	472	468	36	3.0326943218e-31	16	5	0	1.0	32	16	0	1.0	46	27	0	1.0	92	99	1	0.0908462878045	130	159	1	0.194469481617	308	382	9	5.01380173737e-06
M00750	M00801	forward	reverse	4	4	Monocytes-CD14+_RO01746	ZhBTc4	683	1881	-4.159472	-4.061903	5294916	2470255	333	765	34	8.73401388955e-27	22	5	0	1.0	37	24	1	0.0092364642542	58	39	1	0.0233645216484	98	147	1	0.139880645143	139	245	3	0.00561555331363	309	655	21	7.71471804553e-15
M00750	M00801	forward	reverse	4	4	Monocytes-CD14+_RO01746	Thymus	683	899	-4.159472	-4.105963	5294916	2405015	333	404	14	2.41795827147e-10	22	3	0	1.0	37	12	1	0.00462865614037	58	20	1	0.0120496109178	98	74	1	0.0730221687592	139	126	1	0.16740870071	309	328	10	1.48923432335e-07
M00750	M00801	forward	reverse	4	4	Monocytes-CD14+_RO01746	EPC_(CD117+_CD71-_TER119-)	683	731	-4.159472	-4.079049	5294916	2131560	333	345	13	3.85951726503e-10	22	1	0	1.0	37	7	1	0.00270258828292	58	11	1	0.00664504759592	98	59	1	0.0586599434778	139	106	3	0.000518089874745	309	269	7	3.10203517279e-05
M00750	M00801	forward	reverse	4	4	Monocytes-CD14+_RO01746	TReg	683	1200	-4.159472	-4.056818	5294916	2426784	333	512	24	9.16392472003e-20	22	2	0	1.0	37	9	1	0.00347345018295	58	17	1	0.0102513084904	98	85	1	0.0834164150876	139	152	3	0.00146777744806	309	409	15	8.68127589644e-12
M00750	M00801	forward	reverse	4	4	Monocytes-CD14+_RO01746	TReg-Activated	683	1021	-4.159472	-4.059727	5294916	2434237	333	463	21	3.65556380452e-17	22	1	0	1.0	37	5	1	0.00193114621188	58	11	1	0.00664504759592	98	70	1	0.0692135875061	139	128	3	0.000895670097892	309	346	9	2.3126517448e-06
M00750	M00801	forward	reverse	4	4	Monocytes-CD14+_RO01746	T-Naive	683	1311	-4.159472	-4.069258	5294916	2417443	333	565	23	1.18296088185e-17	22	4	0	1.0	37	12	1	0.00462865614037	58	19	1	0.0114505338462	98	99	1	0.0964787580926	139	164	2	0.0240048432949	309	460	16	3.8500569413e-12
M00750	M00801	forward	reverse	4	4	Monocytes-CD14+_RO01746	ES-CJ7	683	860	-4.159472	-4.090014	5294916	2150884	333	363	12	7.9000365454e-09	22	1	0	1.0	37	9	1	0.00347345018295	58	16	1	0.00965115978318	98	70	1	0.0692135875061	139	118	2	0.012945121224	309	311	11	7.77165614804e-09
M00750	M00801	forward	reverse	4	4	Monocytes-CD14+_RO01746	THelper-Activated	683	1050	-4.159472	-4.057826	5294916	2396589	333	459	17	9.89569915985e-13	22	1	0	1.0	37	9	1	0.00347345018295	58	17	1	0.0102513084904	98	75	1	0.0739719013977	139	135	2	0.0166927541965	309	371	15	2.18369234673e-12
M00750	M00801	forward	reverse	4	4	Monocytes-CD14+_RO01746	416B	683	1293	-4.159472	-3.982060	5294916	2039148	333	563	18	2.44634297549e-12	22	3	0	1.0	37	15	1	0.00578255909743	58	28	1	0.0168294003776	98	87	1	0.0852938450697	139	157	3	0.00160994740183	309	442	11	2.69835570457e-07
M00750	M00801	forward	reverse	4	4	Monocytes-CD14+_RO01746	Spleen	683	1098	-4.159472	-4.047208	5294916	2390528	333	469	21	4.72982830617e-17	22	2	0	1.0	37	13	1	0.0050134351667	58	21	1	0.0126483311883	98	91	1	0.0890372935646	139	161	3	0.00172967746782	309	401	15	6.57102243765e-12
M00750	M00801	forward	reverse	4	4	Monocytes-CD14+_RO01746	CH12	683	1138	-4.159472	-3.999528	5294916	2121924	333	475	23	2.65253820128e-19	22	2	0	1.0	37	16	1	0.00616690410848	58	25	1	0.0150396485177	98	100	2	0.004810570346	139	171	3	0.00205292004156	309	414	12	1.47191965488e-08
M00750	M00801	forward	reverse	4	4	Monocytes-CD14+_RO01746	B-cell_(CD43-)	683	1357	-4.159472	-4.043695	5294916	2083812	333	554	25	3.83150862629e-20	22	4	0	1.0	37	23	1	0.00885327429211	58	32	1	0.0192107653776	98	108	1	0.104778504742	139	202	3	0.00328422942262	309	492	11	7.70779265444e-07
M00750	M00801	forward	reverse	4	4	Monocytes-CD14+_RO01746	B-cell_(CD19+)	683	1151	-4.159472	-4.052522	5294916	2062288	333	483	23	3.83374137638e-19	22	4	0	1.0	37	22	1	0.0084699401353	58	30	1	0.0180207922991	98	93	1	0.0909033273338	139	158	2	0.0224009681695	309	421	11	1.66629290413e-07
M00750	M00801	forward	reverse	4	4	Monocytes-CD14+_RO01746	A20	683	1056	-4.159472	-4.064455	5294916	2051830	333	468	22	3.01684682983e-18	22	5	0	1.0	37	16	1	0.00616690410848	58	27	1	0.0162331718292	98	99	1	0.0964787580926	139	159	2	0.0226650685249	309	382	12	6.05981149668e-09
M00750	M00801	forward	reverse	4	4	Treg_Wb78495824	ZhBTc4	599	1881	-4.226742	-4.061903	5487842	2470255	298	765	31	8.68114945551e-25	24	5	0	1.0	48	24	1	0.0119666363669	62	39	1	0.0249561132187	99	147	2	0.0103070910777	129	245	3	0.00456554539269	271	655	14	8.09376238718e-09
M00750	M00801	forward	reverse	4	4	Treg_Wb78495824	Thymus	599	899	-4.226742	-4.105963	5487842	2405015	298	404	19	8.01248313841e-17	24	3	0	1.0	48	12	1	0.00600095097755	62	20	1	0.0128755139195	99	74	1	0.0737394938094	129	126	1	0.156354376025	271	328	9	5.05608782252e-07
M00750	M00801	forward	reverse	4	4	Treg_Wb78495824	EPC_(CD117+_CD71-_TER119-)	599	731	-4.226742	-4.079049	5487842	2131560	298	345	13	9.91339213747e-11	24	1	0	1.0	48	7	1	0.00350485216612	62	11	1	0.00710184365324	99	59	1	0.0592407259232	129	106	1	0.133263304932	271	269	4	0.00746723506093
M00750	M00801	forward	reverse	4	4	Treg_Wb78495824	TReg	599	1200	-4.226742	-4.056818	5487842	2426784	298	512	27	1.06337651803e-24	24	2	0	1.0	48	9	1	0.00450402733071	62	17	1	0.0109546369652	99	85	2	0.00357437805007	129	152	3	0.00118488233808	271	409	12	2.99035771271e-09
M00750	M00801	forward	reverse	4	4	Treg_Wb78495824	TReg-Activated	599	1021	-4.226742	-4.059727	5487842	2434237	298	463	23	1.24548340167e-20	24	1	0	1.0	48	5	1	0.00250469504698	62	11	1	0.00710184365324	99	70	1	0.069894926129	129	128	2	0.013110805646	271	346	9	7.87014346206e-07
M00750	M00801	forward	reverse	4	4	Treg_Wb78495824	T-Naive	599	1311	-4.226742	-4.069258	5487842	2417443	298	565	25	4.12350280377e-21	24	4	0	1.0	48	12	1	0.00600095097755	62	19	1	0.0122356297824	99	99	1	0.0974141389984	129	164	2	0.0208939149925	271	460	10	9.73442514517e-07
M00750	M00801	forward	reverse	4	4	Treg_Wb78495824	ES-CJ7	599	860	-4.226742	-4.090014	5487842	2150884	298	363	13	1.84815934382e-10	24	1	0	1.0	48	9	1	0.00450402733071	62	16	1	0.0103135277676	99	70	2	0.00244245332461	129	118	3	0.000569851386583	271	311	10	2.67598086135e-08
M00750	M00801	forward	reverse	4	4	Treg_Wb78495824	THelper-Activated	599	1050	-4.226742	-4.057826	5487842	2396589	298	459	20	5.27546165739e-17	24	1	0	1.0	48	9	1	0.00450402733071	62	17	1	0.0109546369652	99	75	1	0.074698175178	129	135	2	0.0145010804062	271	371	10	1.37899385444e-07
M00750	M00801	forward	reverse	4	4	Treg_Wb78495824	416B	599	1293	-4.226742	-3.982060	5487842	2039148	298	563	25	3.78717188715e-21	24	3	0	1.0	48	15	1	0.00749567052952	62	28	1	0.0179799261436	99	87	1	0.0861260222414	129	157	2	0.0192600864706	271	442	10	6.79974628004e-07
M00750	M00801	forward	reverse	4	4	Treg_Wb78495824	Spleen	599	1098	-4.226742	-4.047208	5487842	2390528	298	469	21	4.97175234144e-18	24	2	0	1.0	48	13	1	0.00649943556974	62	21	1	0.0135149902131	99	91	3	0.000122011755849	129	161	4	7.20528410523e-05	271	401	17	3.95003501516e-15
M00750	M00801	forward	reverse	4	4	Treg_Wb78495824	CH12	599	1138	-4.226742	-3.999528	5487842	2121924	298	475	23	2.20148712009e-20	24	2	0	1.0	48	16	1	0.00799342113108	62	25	1	0.0160688220768	99	100	1	0.0983485612602	129	171	1	0.206101380046	271	414	5	0.00679834358569
M00750	M00801	forward	reverse	4	4	Treg_Wb78495824	B-cell_(CD43-)	599	1357	-4.226742	-4.043695	5487842	2083812	298	554	24	4.21152776779e-20	24	4	0	1.0	48	23	1	0.0114708379107	62	32	1	0.0205223848779	99	108	1	0.105789546744	129	202	1	0.238667130604	271	492	6	0.00296992067453
M00750	M00801	forward	reverse	4	4	Treg_Wb78495824	B-cell_(CD19+)	599	1151	-4.226742	-4.052522	5487842	2062288	298	483	19	2.05676131946e-15	24	4	0	1.0	48	22	1	0.0109747958468	62	30	1	0.0192519660918	99	93	1	0.0917874407032	129	158	1	0.192036857133	271	421	4	0.0325096326855
M00750	M00801	forward	reverse	4	4	Treg_Wb78495824	A20	599	1056	-4.226742	-4.064455	5487842	2051830	298	468	17	2.26664054618e-13	24	5	0	1.0	48	16	1	0.00799342113108	62	27	1	0.0173432975939	99	99	1	0.0974141389984	129	159	1	0.193127465333	271	382	9	1.77363841295e-06
M00750	M00801	forward	reverse	4	4	Th1	ZhBTc4	839	1881	-4.236649	-4.061903	5425666	2470255	409	765	42	6.91378656369e-33	27	5	0	1.0	55	24	1	0.013700263149	74	39	1	0.0297157393706	130	147	2	0.0172738200505	174	245	4	0.00109891840694	344	655	25	4.34724727086e-18
M00750	M00801	forward	reverse	4	4	Th1	Thymus	839	899	-4.236649	-4.105963	5425666	2405015	409	404	27	9.3269614113e-24	27	3	0	1.0	55	12	1	0.00687332630423	74	20	1	0.0153492892624	130	74	1	0.0957069978983	174	126	1	0.204979220873	344	328	16	1.17618693234e-13
M00750	M00801	forward	reverse	4	4	Th1	EPC_(CD117+_CD71-_TER119-)	839	731	-4.236649	-4.079049	5425666	2131560	409	345	20	9.77799713715e-17	27	1	0	1.0	55	7	1	0.00401509565786	74	11	1	0.00847108629395	130	59	1	0.077071298662	174	106	2	0.0161538858902	344	269	9	7.05534800884e-07
M00750	M00801	forward	reverse	4	4	Th1	TReg	839	1200	-4.236649	-4.056818	5425666	2426784	409	512	37	2.27445590259e-33	27	2	0	1.0	55	9	1	0.00515935578831	74	17	1	0.0130618010827	130	85	3	0.000222817185337	174	152	5	9.54913825733e-06	344	409	25	5.56568849407e-23
M00750	M00801	forward	reverse	4	4	Th1	TReg-Activated	839	1021	-4.236649	-4.059727	5425666	2434237	409	463	34	5.58252098095e-31	27	1	0	1.0	55	5	1	0.00286954336253	74	11	1	0.00847108629395	130	70	1	0.0907743036971	174	128	2	0.0229896750688	344	346	15	3.73294961671e-12
M00750	M00801	forward	reverse	4	4	Th1	T-Naive	839	1311	-4.236649	-4.069258	5425666	2417443	409	565	33	6.67279232418e-27	27	4	0	1.0	55	12	1	0.00687332630423	74	19	1	0.0145873749333	130	99	1	0.125940272461	174	164	2	0.0362410546016	344	460	22	4.18224329493e-18
M00750	M00801	forward	reverse	4	4	Th1	ES-CJ7	839	860	-4.236649	-4.090014	5425666	2150884	409	363	10	4.62117190928e-06	27	1	0	1.0	55	9	1	0.00515935578831	74	16	1	0.0122981406726	130	70	2	0.00416061560351	174	118	4	6.88500560676e-05	344	311	16	5.19427799488e-14
M00750	M00801	forward	reverse	4	4	Th1	THelper-Activated	839	1050	-4.236649	-4.057826	5425666	2396589	409	459	29	9.73936624248e-25	27	1	0	1.0	55	9	1	0.00515935578831	74	17	1	0.0130618010827	130	75	2	0.00475971528386	174	135	5	5.36487471099e-06	344	371	24	1.08862861403e-22
M00750	M00801	forward	reverse	4	4	Th1	416B	839	1293	-4.236649	-3.982060	5425666	2039148	409	563	34	3.68046721605e-28	27	3	0	1.0	55	15	1	0.00858439748756	74	28	1	0.021423719063	130	87	2	0.00634886269073	174	157	3	0.00304212419254	344	442	15	1.15399498876e-10
M00750	M00801	forward	reverse	4	4	Th1	Spleen	839	1098	-4.236649	-4.047208	5425666	2390528	409	469	30	1.04708014374e-25	27	2	0	1.0	55	13	1	0.00744400527482	74	21	1	0.016110622433	130	91	3	0.000272436280659	174	161	4	0.000227674738071	344	401	23	1.27485677e-20
M00750	M00801	forward	reverse	4	4	Th1	CH12	839	1138	-4.236649	-3.999528	5425666	2121924	409	475	31	8.68348934009e-27	27	2	0	1.0	55	16	1	0.00915411108563	74	25	1	0.0191501523459	130	100	1	0.127128511773	174	171	1	0.267567657753	344	414	13	5.10460926952e-09
M00750	M00801	forward	reverse	4	4	Th1	B-cell_(CD43-)	839	1357	-4.236649	-4.043695	5425666	2083812	409	554	36	7.22127023638e-31	27	4	0	1.0	55	23	1	0.0131331160522	74	32	1	0.0244470560992	130	108	2	0.00962571241236	174	202	3	0.0061317257329	344	492	12	3.02432638515e-07
M00750	M00801	forward	reverse	4	4	Th1	B-cell_(CD19+)	839	1151	-4.236649	-4.052522	5425666	2062288	409	483	33	4.38144089545e-29	27	4	0	1.0	55	22	1	0.0125656487653	74	30	1	0.0229365411701	130	93	1	0.118777054039	174	158	1	0.250007622101	344	421	8	0.000162890804376
M00750	M00801	forward	reverse	4	4	Th1	A20	839	1056	-4.236649	-4.064455	5425666	2051830	409	468	29	1.68160649759e-24	27	5	0	1.0	55	16	1	0.00915411108563	74	27	1	0.0206664417323	130	99	1	0.125940272461	174	159	1	0.251373128021	344	382	12	1.98248586105e-08
M00750	M00801	forward	reverse	4	4	CD34+_Mobilized	ZhBTc4	546	1881	-4.259564	-4.061903	4942416	2470255	257	765	31	9.16050517908e-27	27	5	0	1.0	50	24	1	0.0124622560635	67	39	1	0.0269420490334	104	147	3	0.000576710606833	139	245	5	3.20614415863e-05	268	655	19	6.89025948912e-14
M00750	M00801	forward	reverse	4	4	CD34+_Mobilized	Thymus	546	899	-4.259564	-4.105963	4942416	2405015	257	404	11	1.70539592186e-08	27	3	0	1.0	50	12	1	0.00625027272054	67	20	1	0.0139069703132	104	74	1	0.0773179133631	139	126	1	0.16740870071	268	328	8	4.79445922632e-06
M00750	M00801	forward	reverse	4	4	CD34+_Mobilized	EPC_(CD117+_CD71-_TER119-)	546	731	-4.259564	-4.079049	4942416	2131560	257	345	12	2.41047381221e-10	27	1	0	1.0	50	7	1	0.00365065887898	67	11	1	0.0076725701832	104	59	1	0.062139358456	139	106	1	0.142826502632	268	269	4	0.00718675610385
M00750	M00801	forward	reverse	4	4	CD34+_Mobilized	TReg	546	1200	-4.259564	-4.056818	4942416	2426784	257	512	19	3.91344424093e-16	27	2	0	1.0	50	9	1	0.00469130317624	67	17	1	0.011833136072	104	85	2	0.00393515880184	139	152	3	0.00146777744806	268	409	13	2.15629344052e-10
M00750	M00801	forward	reverse	4	4	CD34+_Mobilized	TReg-Activated	546	1021	-4.259564	-4.059727	4942416	2434237	257	463	15	3.63048271506e-12	27	1	0	1.0	50	5	1	0.0026089483187	67	11	1	0.0076725701832	104	70	1	0.0732942518366	139	128	2	0.0150995058286	268	346	7	6.17174937646e-05
M00750	M00801	forward	reverse	4	4	CD34+_Mobilized	T-Naive	546	1311	-4.259564	-4.069258	4942416	2417443	257	565	14	6.30277201314e-10	27	4	0	1.0	50	12	1	0.00625027272054	67	19	1	0.013216169048	104	99	1	0.102076683927	139	164	2	0.0240048432949	268	460	12	9.70911692277e-09
M00750	M00801	forward	reverse	4	4	CD34+_Mobilized	ES-CJ7	546	860	-4.259564	-4.090014	4942416	2150884	257	363	9	7.53534297292e-07	27	1	0	1.0	50	9	1	0.00469130317624	67	16	1	0.011140903709	104	70	2	0.00269037123862	139	118	3	0.000707757696702	268	311	11	1.7758308982e-09
M00750	M00801	forward	reverse	4	4	CD34+_Mobilized	THelper-Activated	546	1050	-4.259564	-4.057826	4942416	2396589	257	459	13	5.23358457394e-10	27	1	0	1.0	50	9	1	0.00469130317624	67	17	1	0.011833136072	104	75	1	0.0783211222614	139	135	2	0.0166927541965	268	371	10	1.24406012287e-07
M00750	M00801	forward	reverse	4	4	CD34+_Mobilized	416B	546	1293	-4.259564	-3.982060	4942416	2039148	257	563	21	9.50367855651e-18	27	3	0	1.0	50	15	1	0.00780684918431	67	28	1	0.0194162577322	104	87	1	0.0902756952017	139	157	2	0.0221381625915	268	442	9	5.27235653114e-06
M00750	M00801	forward	reverse	4	4	CD34+_Mobilized	Spleen	546	1098	-4.259564	-4.047208	4942416	2390528	257	469	16	3.13237099406e-13	27	2	0	1.0	50	13	1	0.00676939726229	67	21	1	0.0145972951914	104	91	3	0.00014117156955	139	161	4	9.61973161511e-05	268	401	14	1.25287553538e-11
M00750	M00801	forward	reverse	4	4	CD34+_Mobilized	CH12	546	1138	-4.259564	-3.999528	4942416	2121924	257	475	18	1.65848902089e-15	27	2	0	1.0	50	16	1	0.00832517683393	67	25	1	0.0173538373362	104	100	1	0.103053228462	139	171	1	0.220189205702	268	414	8	2.55876160368e-05
M00750	M00801	forward	reverse	4	4	CD34+_Mobilized	B-cell_(CD43-)	546	1357	-4.259564	-4.043695	4942416	2083812	257	554	20	1.08676764191e-16	27	4	0	1.0	50	23	1	0.0119460476066	67	32	1	0.0221595198617	104	108	1	0.110827812344	139	202	3	0.00328422942262	268	492	9	1.23596457663e-05
M00750	M00801	forward	reverse	4	4	CD34+_Mobilized	B-cell_(CD19+)	546	1151	-4.259564	-4.052522	4942416	2062288	257	483	19	1.35625389995e-16	27	4	0	1.0	50	22	1	0.0114295747193	67	30	1	0.0207888351104	104	93	1	0.0961952648544	139	158	2	0.0224009681695	268	421	9	3.56476527596e-06
M00750	M00801	forward	reverse	4	4	CD34+_Mobilized	A20	546	1056	-4.259564	-4.064455	4942416	2051830	257	468	12	7.36846797013e-09	27	5	0	1.0	50	16	1	0.00832517683393	67	27	1	0.0187292584988	104	99	1	0.102076683927	139	159	1	0.206448251166	268	382	8	1.44321782255e-05
M00750	M00801	forward	reverse	4	4	Th2_Wb33676984	ZhBTc4	610	1881	-4.197133	-4.061903	5480107	2470255	296	765	30	1.06378679954e-23	24	5	0	1.0	47	24	1	0.0117187371396	61	39	1	0.0245584524215	100	147	2	0.0105069423405	131	245	4	0.000380255530195	279	655	20	1.23010658397e-14
M00750	M00801	forward	reverse	4	4	Th2_Wb33676984	Thymus	610	899	-4.197133	-4.105963	5480107	2405015	296	404	18	1.19447651475e-15	24	3	0	1.0	47	12	1	0.00587626860351	61	20	1	0.0126690996847	100	74	1	0.0744562712635	131	126	1	0.158576827577	279	328	10	5.77681243845e-08
M00750	M00801	forward	reverse	4	4	Th2_Wb33676984	EPC_(CD117+_CD71-_TER119-)	610	731	-4.197133	-4.079049	5480107	2131560	296	345	10	1.59554079438e-07	24	1	0	1.0	47	7	1	0.00343194195088	61	11	1	0.00698766254555	100	59	1	0.0598211561075	131	106	2	0.00942447045783	279	269	5	0.00122778975875
M00750	M00801	forward	reverse	4	4	Th2_Wb33676984	TReg	610	1200	-4.197133	-4.056818	5480107	2426784	296	512	27	8.87784966826e-25	24	2	0	1.0	47	9	1	0.00441037766124	61	17	1	0.0107788489625	100	85	2	0.00364522947017	131	152	3	0.00123842774956	279	409	16	1.38121718832e-13
M00750	M00801	forward	reverse	4	4	Th2_Wb33676984	TReg-Activated	610	1021	-4.197133	-4.059727	5480107	2434237	296	463	25	2.82311170675e-23	24	1	0	1.0	47	5	1	0.00245256514169	61	11	1	0.00698766254555	100	70	1	0.0705757731134	131	128	1	0.16088125206	279	346	7	7.93237757751e-05
M00750	M00801	forward	reverse	4	4	Th2_Wb33676984	T-Naive	610	1311	-4.197133	-4.069258	5480107	2417443	296	565	24	5.65173718374e-20	24	4	0	1.0	47	12	1	0.00587626860351	61	19	1	0.0120394111961	100	99	1	0.0983485612819	131	164	1	0.201306091281	279	460	14	1.29338999634e-10
M00750	M00801	forward	reverse	4	4	Th2_Wb33676984	ES-CJ7	610	860	-4.197133	-4.090014	5480107	2150884	296	363	13	1.7016773026e-10	24	1	0	1.0	47	9	1	0.00441037766124	61	16	1	0.0101479747198	100	70	2	0.00249112491187	131	118	4	2.27780474581e-05	279	311	14	7.19249321786e-13
M00750	M00801	forward	reverse	4	4	Th2_Wb33676984	THelper-Activated	610	1050	-4.197133	-4.057826	5480107	2396589	296	459	20	4.63036519364e-17	24	1	0	1.0	47	9	1	0.00441037766124	61	17	1	0.0107788489625	100	75	1	0.0754238869283	131	135	2	0.0149286884948	279	371	13	1.07394179671e-10
M00750	M00801	forward	reverse	4	4	Th2_Wb33676984	416B	610	1293	-4.197133	-3.982060	5480107	2039148	296	563	24	5.20986042415e-20	24	3	0	1.0	47	15	1	0.00734004704365	61	28	1	0.0176924164769	100	87	2	0.00381465441734	131	157	2	0.0198221397303	279	442	9	7.28233374475e-06
M00750	M00801	forward	reverse	4	4	Th2_Wb33676984	Spleen	610	1098	-4.197133	-4.047208	5480107	2390528	296	469	22	2.5481279834e-19	24	2	0	1.0	47	13	1	0.00636442932516	61	21	1	0.0132983934034	100	91	3	0.000125698902748	131	161	3	0.00146021170068	279	401	16	1.02185644238e-13
M00750	M00801	forward	reverse	4	4	Th2_Wb33676984	CH12	610	1138	-4.197133	-3.999528	5480107	2121924	296	475	24	1.02166984636e-21	24	2	0	1.0	47	16	1	0.00782750426313	61	25	1	0.015811625517	100	100	1	0.0992914450221	131	171	1	0.208939041351	279	414	7	0.000238045139137
M00750	M00801	forward	reverse	4	4	Th2_Wb33676984	B-cell_(CD43-)	610	1357	-4.197133	-4.043695	5480107	2083812	296	554	24	3.59759843424e-20	24	4	0	1.0	47	23	1	0.0112331510863	61	32	1	0.0201946393963	100	108	1	0.10679945741	131	202	2	0.0315819922579	279	492	7	0.000663603826227
M00750	M00801	forward	reverse	4	4	Th2_Wb33676984	B-cell_(CD19+)	610	1151	-4.197133	-4.052522	5480107	2062288	296	483	22	4.75267098402e-19	24	4	0	1.0	47	22	1	0.0107473315235	61	30	1	0.0189443126118	100	93	1	0.0926707034487	131	158	1	0.194705420934	279	421	6	0.00158478594527
M00750	M00801	forward	reverse	4	4	Th2_Wb33676984	A20	610	1056	-4.197133	-4.064455	5480107	2051830	296	468	18	1.490021617e-14	24	5	0	1.0	47	16	1	0.00782750426313	61	27	1	0.0170658793004	100	99	1	0.0983485612819	131	159	1	0.195809279866	279	382	9	2.24985491821e-06
M00750	M00801	forward	reverse	4	4	GM12864	ZhBTc4	595	1881	-4.198974	-4.061903	4990563	2470255	291	765	29	9.51809084809e-23	19	5	0	1.0	42	24	0	1.0	61	39	0	1.0	97	147	1	0.138556442234	127	245	2	0.0423530563455	266	655	16	7.57007528389e-11
M00750	M00801	forward	reverse	4	4	GM12864	Thymus	595	899	-4.198974	-4.105963	4990563	2405015	291	404	16	2.18529100989e-13	19	3	0	1.0	42	12	0	1.0	61	20	0	1.0	97	74	0	1.0	127	126	1	0.154126101019	266	328	9	4.32915009874e-07
M00750	M00801	forward	reverse	4	4	GM12864	EPC_(CD117+_CD71-_TER119-)	595	731	-4.198974	-4.079049	4990563	2131560	291	345	7	0.000101170860522	19	1	0	1.0	42	7	0	1.0	61	11	0	1.0	97	59	0	1.0	127	106	1	0.131338021142	266	269	5	0.000994305977467
M00750	M00801	forward	reverse	4	4	GM12864	TReg	595	1200	-4.198974	-4.056818	4990563	2426784	291	512	25	2.13949452274e-22	19	2	0	1.0	42	9	0	1.0	61	17	0	1.0	97	85	2	0.00343464062637	127	152	5	2.05512653304e-06	266	409	15	1.02289746579e-12
M00750	M00801	forward	reverse	4	4	GM12864	TReg-Activated	595	1021	-4.198974	-4.059727	4990563	2434237	291	463	22	1.34339230342e-19	19	1	0	1.0	42	5	0	1.0	61	11	0	1.0	97	70	0	1.0	127	128	1	0.156372025517	266	346	8	6.69722179385e-06
M00750	M00801	forward	reverse	4	4	GM12864	T-Naive	595	1311	-4.198974	-4.069258	4990563	2417443	291	565	18	2.68509275605e-13	19	4	0	1.0	42	12	0	1.0	61	19	0	1.0	97	99	0	1.0	127	164	1	0.195801783797	266	460	9	6.83032225332e-06
M00750	M00801	forward	reverse	4	4	GM12864	ES-CJ7	595	860	-4.198974	-4.090014	4990563	2150884	291	363	10	2.17565753606e-07	19	1	0	1.0	42	9	0	1.0	61	16	0	1.0	97	70	1	0.0685317569326	127	118	2	0.0109030136585	266	311	9	2.7765212885e-07
M00750	M00801	forward	reverse	4	4	GM12864	THelper-Activated	595	1050	-4.198974	-4.057826	4990563	2396589	291	459	15	1.87652366005e-11	19	1	0	1.0	42	9	0	1.0	61	17	0	1.0	97	75	1	0.073245065213	127	135	4	3.41772099757e-05	266	371	11	1.01697950223e-08
M00750	M00801	forward	reverse	4	4	GM12864	416B	595	1293	-4.198974	-3.982060	4990563	2039148	291	563	22	8.29858219076e-18	19	3	0	1.0	42	15	0	1.0	61	28	0	1.0	97	87	2	0.00359442597708	127	157	3	0.00124312142479	266	442	10	5.74239054673e-07
M00750	M00801	forward	reverse	4	4	GM12864	Spleen	595	1098	-4.198974	-4.047208	4990563	2390528	291	469	18	1.15213885136e-14	19	2	0	1.0	42	13	0	1.0	61	21	0	1.0	97	91	2	0.00392422141583	127	161	3	0.00133606363672	266	401	14	1.13368889542e-11
M00750	M00801	forward	reverse	4	4	GM12864	CH12	595	1138	-4.198974	-3.999528	4990563	2121924	291	475	25	3.45565940058e-23	19	2	0	1.0	42	16	0	1.0	61	25	0	1.0	97	100	0	1.0	127	171	0	1.0	266	414	6	0.00114306900353
M00750	M00801	forward	reverse	4	4	GM12864	B-cell_(CD43-)	595	1357	-4.198974	-4.043695	4990563	2083812	291	554	25	1.43627936417e-21	19	4	0	1.0	42	23	0	1.0	61	32	0	1.0	97	108	1	0.103766330252	127	202	2	0.0298379151992	266	492	10	1.50146280243e-06
M00750	M00801	forward	reverse	4	4	GM12864	B-cell_(CD19+)	595	1151	-4.198974	-4.052522	4990563	2062288	291	483	24	1.00764014803e-21	19	4	0	1.0	42	22	0	1.0	61	30	0	1.0	97	93	0	1.0	127	158	0	1.0	266	421	9	3.35464982254e-06
M00750	M00801	forward	reverse	4	4	GM12864	A20	595	1056	-4.198974	-4.064455	4990563	2051830	291	468	19	7.53466984505e-16	19	5	0	1.0	42	16	0	1.0	61	27	0	1.0	97	99	0	1.0	127	159	0	1.0	266	382	11	1.37132424672e-08
M00750	M00801	forward	reverse	4	4	NB4	ZhBTc4	634	1881	-4.249124	-4.061903	5302443	2470255	298	765	33	3.49113322728e-27	23	5	0	1.0	44	24	1	0.0109746817616	63	39	1	0.0253536160609	100	147	3	0.000514394664151	137	245	3	0.00539501611202	291	655	23	1.49275712055e-17
M00750	M00801	forward	reverse	4	4	NB4	Thymus	634	899	-4.249124	-4.105963	5302443	2405015	298	404	16	3.14363965813e-13	23	3	0	1.0	44	12	1	0.00550213546111	63	20	1	0.0130818871638	100	74	1	0.0744562712635	137	126	1	0.165209392356	291	328	10	8.5475195998e-08
M00750	M00801	forward	reverse	4	4	NB4	EPC_(CD117+_CD71-_TER119-)	634	731	-4.249124	-4.079049	5302443	2131560	298	345	11	1.55239748119e-08	23	1	0	1.0	44	7	1	0.00321318387228	63	11	1	0.00721601282737	100	59	1	0.0598211561075	137	106	1	0.140922262065	291	269	5	0.00147717337689
M00750	M00801	forward	reverse	4	4	NB4	TReg	634	1200	-4.249124	-4.056818	5302443	2426784	298	512	25	3.84244281966e-22	23	2	0	1.0	44	9	1	0.004129381669	63	17	1	0.0111303955709	100	85	2	0.00364522947017	137	152	3	0.00140813378828	291	409	14	4.84805555768e-11
M00750	M00801	forward	reverse	4	4	NB4	TReg-Activated	634	1021	-4.249124	-4.059727	5302443	2434237	298	463	20	6.22880274885e-17	23	1	0	1.0	44	5	1	0.00229616234991	63	11	1	0.00721601282737	100	70	1	0.0705757731134	137	128	2	0.014691974744	291	346	10	1.40031717015e-07
M00750	M00801	forward	reverse	4	4	NB4	T-Naive	634	1311	-4.249124	-4.069258	5302443	2417443	298	565	18	4.01684899567e-13	23	4	0	1.0	44	12	1	0.00550213546111	63	19	1	0.01243181145	100	99	1	0.0983485612819	137	164	2	0.0233682910427	291	460	11	2.20577864021e-07
M00750	M00801	forward	reverse	4	4	NB4	ES-CJ7	634	860	-4.249124	-4.090014	5302443	2150884	298	363	12	2.29028792652e-09	23	1	0	1.0	44	9	1	0.004129381669	63	16	1	0.0104790548571	100	70	2	0.00249112491187	137	118	2	0.0125940297987	291	311	13	2.05132792722e-11
M00750	M00801	forward	reverse	4	4	NB4	THelper-Activated	634	1050	-4.249124	-4.057826	5302443	2396589	298	459	18	1.20152705937e-14	23	1	0	1.0	44	9	1	0.004129381669	63	17	1	0.0111303955709	100	75	1	0.0754238869283	137	135	2	0.0162437591783	291	371	12	2.23830396183e-09
M00750	M00801	forward	reverse	4	4	NB4	416B	634	1293	-4.249124	-3.982060	5302443	2039148	298	563	28	6.98595402076e-25	23	3	0	1.0	44	15	1	0.00687303993412	63	28	1	0.0182673546672	100	87	1	0.0869574509758	137	157	2	0.0215490853123	291	442	9	1.01900020524e-05
M00750	M00801	forward	reverse	4	4	NB4	Spleen	634	1098	-4.249124	-4.047208	5302443	2390528	298	469	17	2.34536571998e-13	23	2	0	1.0	44	13	1	0.00595930897862	63	21	1	0.0137315417383	100	91	2	0.00416431283997	137	161	3	0.00165962078444	291	401	16	1.95099106394e-13
M00750	M00801	forward	reverse	4	4	NB4	CH12	634	1138	-4.249124	-3.999528	5302443	2121924	298	475	22	3.85558905033e-19	23	2	0	1.0	44	16	1	0.00732959755325	63	25	1	0.0163259541183	100	100	1	0.0992914450221	137	171	1	0.217391665819	291	414	8	4.57557906909e-05
M00750	M00801	forward	reverse	4	4	NB4	B-cell_(CD43-)	634	1357	-4.249124	-4.043695	5302443	2083812	298	554	22	9.81823059038e-18	23	4	0	1.0	44	23	1	0.0105197625781	63	32	1	0.0208500241563	100	108	1	0.10679945741	137	202	2	0.0342715305064	291	492	8	0.000150246019069
M00750	M00801	forward	reverse	4	4	NB4	B-cell_(CD19+)	634	1151	-4.249124	-4.052522	5302443	2062288	298	483	23	3.19079014702e-20	23	4	0	1.0	44	22	1	0.0100646389072	63	30	1	0.0195595263157	100	93	1	0.0926707034487	137	158	1	0.202658677411	291	421	9	6.92048793244e-06
M00750	M00801	forward	reverse	4	4	NB4	A20	634	1056	-4.249124	-4.064455	5302443	2051830	298	468	20	7.64953899071e-17	23	5	0	1.0	44	16	1	0.00732959755325	63	27	1	0.0176206404945	100	99	1	0.0983485612819	137	159	1	0.203801693454	291	382	10	3.46692200661e-07
M00750	M00801	forward	reverse	4	4	GM12865	ZhBTc4	658	1881	-4.207777	-4.061903	4997117	2470255	300	765	28	3.09126395242e-21	22	5	0	1.0	50	24	1	0.0124622560635	71	39	1	0.0285279595285	113	147	2	0.0132588091457	147	245	3	0.00655141121647	301	655	19	5.46517637316e-13
M00750	M00801	forward	reverse	4	4	GM12865	Thymus	658	899	-4.207777	-4.105963	4997117	2405015	300	404	14	6.16542360311e-11	22	3	0	1.0	50	12	1	0.00625027272054	71	20	1	0.014731398149	113	74	1	0.0837247343118	147	126	2	0.0162878794346	301	328	11	1.02545009727e-08
M00750	M00801	forward	reverse	4	4	GM12865	EPC_(CD117+_CD71-_TER119-)	658	731	-4.207777	-4.079049	4997117	2131560	300	345	8	1.56348268445e-05	22	1	0	1.0	50	7	1	0.00365065887898	71	11	1	0.00812893665885	113	59	1	0.0673347883832	147	106	2	0.0117418169284	301	269	6	0.000229210632524
M00750	M00801	forward	reverse	4	4	GM12865	TReg	658	1200	-4.207777	-4.056818	4997117	2426784	300	512	24	7.99896140786e-21	22	2	0	1.0	50	9	1	0.00469130317624	71	17	1	0.0125354065293	113	85	3	0.000147418016605	147	152	6	1.5253982259e-07	301	409	19	1.20710241764e-16
M00750	M00801	forward	reverse	4	4	GM12865	TReg-Activated	658	1021	-4.207777	-4.059727	4997117	2434237	300	463	20	7.08920042888e-17	22	1	0	1.0	50	5	1	0.0026089483187	71	11	1	0.00812893665885	113	70	1	0.0793822050964	147	128	2	0.0167777315573	301	346	10	1.91176443523e-07
M00750	M00801	forward	reverse	4	4	GM12865	T-Naive	658	1311	-4.207777	-4.069258	4997117	2417443	300	565	15	5.05364331321e-10	22	4	0	1.0	50	12	1	0.00625027272054	71	19	1	0.0139999364498	113	99	1	0.110409260231	147	164	2	0.026621218996	301	460	13	3.62727204749e-09
M00750	M00801	forward	reverse	4	4	GM12865	ES-CJ7	658	860	-4.207777	-4.090014	4997117	2150884	300	363	11	2.79005854811e-08	22	1	0	1.0	50	9	1	0.00469130317624	71	16	1	0.0118023375264	113	70	2	0.00316516788589	147	118	3	0.000832145761796	301	311	12	4.49034313132e-10
M00750	M00801	forward	reverse	4	4	GM12865	THelper-Activated	658	1050	-4.207777	-4.057826	4997117	2396589	300	459	15	2.88165112608e-11	22	1	0	1.0	50	9	1	0.00469130317624	71	17	1	0.0125354065293	113	75	2	0.0036230455402	147	135	5	2.35481554024e-06	301	371	16	1.00041074151e-13
M00750	M00801	forward	reverse	4	4	GM12865	416B	658	1293	-4.207777	-3.982060	4997117	2039148	300	563	21	2.19367199221e-16	22	3	0	1.0	50	15	1	0.00780684918431	71	28	1	0.0205638642269	113	87	3	0.000157930139502	147	157	4	0.000108347446546	301	442	10	1.74845890958e-06
M00750	M00801	forward	reverse	4	4	GM12865	Spleen	658	1098	-4.207777	-4.047208	4997117	2390528	300	469	19	1.36673893068e-15	22	2	0	1.0	50	13	1	0.00676939726229	71	21	1	0.0154623248446	113	91	3	0.000180389304138	147	161	4	0.000119365332488	301	401	17	2.21265549319e-14
M00750	M00801	forward	reverse	4	4	GM12865	CH12	658	1138	-4.207777	-3.999528	4997117	2121924	300	475	22	4.45056589789e-19	22	2	0	1.0	50	16	1	0.00832517683393	71	25	1	0.0183806894047	113	100	1	0.111460467003	147	171	1	0.231280296907	301	414	11	1.08459271166e-07
M00750	M00801	forward	reverse	4	4	GM12865	B-cell_(CD43-)	658	1357	-4.207777	-4.043695	4997117	2083812	300	554	23	7.64511659662e-19	22	4	0	1.0	50	23	1	0.0119460476066	71	32	1	0.0234673189328	113	108	2	0.00735517879192	147	202	2	0.0389434613401	301	492	14	8.28092950421e-10
M00750	M00801	forward	reverse	4	4	GM12865	B-cell_(CD19+)	658	1151	-4.207777	-4.052522	4997117	2062288	300	483	24	2.06911486267e-21	22	4	0	1.0	50	22	1	0.0114295747193	71	30	1	0.0220166538797	113	93	1	0.104076083798	147	158	1	0.215741023646	301	421	11	1.28211054955e-07
M00750	M00801	forward	reverse	4	4	GM12865	A20	658	1056	-4.207777	-4.064455	4997117	2051830	300	468	21	5.45858232365e-18	22	5	0	1.0	50	16	1	0.00832517683393	71	27	1	0.019836671712	113	99	1	0.110409260231	147	159	1	0.216947348609	301	382	13	3.88846975223e-10
M00750	M00801	forward	reverse	4	4	Th2	ZhBTc4	826	1881	-4.237857	-4.061903	5472957	2470255	405	765	39	1.45571486377e-29	28	5	0	1.0	59	24	1	0.0146895978003	80	39	1	0.032087055507	136	147	2	0.0187990813409	177	245	5	0.000100780218431	362	655	27	1.02774942574e-19
M00750	M00801	forward	reverse	4	4	Th2	Thymus	826	899	-4.237857	-4.105963	5472957	2405015	405	404	24	3.64246742294e-20	28	3	0	1.0	59	12	1	0.00737151132778	80	20	1	0.016583967291	136	74	1	0.0998990179259	177	126	1	0.208120179612	362	328	15	3.60433089805e-12
M00750	M00801	forward	reverse	4	4	Th2	EPC_(CD117+_CD71-_TER119-)	826	731	-4.237857	-4.079049	5472957	2131560	405	345	18	1.75655564881e-14	28	1	0	1.0	59	7	1	0.00430656281061	80	11	1	0.00915506369422	136	59	1	0.0804838011218	177	106	3	0.00104252432312	362	269	10	1.02661859267e-07
M00750	M00801	forward	reverse	4	4	Th2	TReg	826	1200	-4.237857	-4.056818	5472957	2426784	405	512	37	1.5847445985e-33	28	2	0	1.0	59	9	1	0.00553365699969	80	17	2	9.30403743266e-05	136	85	3	0.000254399350398	177	152	7	1.69234001801e-08	362	409	24	3.55496037713e-21
M00750	M00801	forward	reverse	4	4	Th2	TReg-Activated	826	1021	-4.237857	-4.059727	5472957	2434237	405	463	36	8.89098128366e-34	28	1	0	1.0	59	5	1	0.00307798017648	80	11	1	0.00915506369422	136	70	1	0.0947617755122	177	128	4	0.000100797181489	362	346	16	5.77786504982e-13
M00750	M00801	forward	reverse	4	4	Th2	T-Naive	826	1311	-4.237857	-4.069258	5472957	2417443	405	565	32	7.66597272605e-26	28	4	0	1.0	59	12	1	0.00737151132778	80	19	1	0.0157612573593	136	99	1	0.131357472376	177	164	2	0.037381381002	362	460	22	1.22889224183e-17
M00750	M00801	forward	reverse	4	4	Th2	ES-CJ7	826	860	-4.237857	-4.090014	5472957	2150884	405	363	15	7.25570544136e-11	28	1	0	1.0	59	9	1	0.00553365699969	80	16	1	0.0132890474177	136	70	2	0.00454225188959	177	118	5	3.01752810426e-06	362	311	16	1.13496067889e-13
M00750	M00801	forward	reverse	4	4	Th2	THelper-Activated	826	1050	-4.237857	-4.057826	5472957	2396589	405	459	29	7.37668475355e-25	28	1	0	1.0	59	9	1	0.00553365699969	80	17	1	0.014113797978	136	75	1	0.101178800206	177	135	4	0.000123779606132	362	371	20	3.79310248745e-17
M00750	M00801	forward	reverse	4	4	Th2	416B	826	1293	-4.237857	-3.982060	5472957	2039148	405	563	39	1.38808822478e-34	28	3	0	1.0	59	15	1	0.00920602661294	80	28	1	0.02314124552	136	87	2	0.00692637497171	177	157	3	0.00319171565834	362	442	13	2.01494805596e-08
M00750	M00801	forward	reverse	4	4	Th2	Spleen	826	1098	-4.237857	-4.047208	5472957	2390528	405	469	29	1.35293363446e-24	28	2	0	1.0	59	13	1	0.00798338713019	80	21	1	0.0174059981191	136	91	3	0.000310964617393	177	161	4	0.000242980465188	362	401	25	1.20079673413e-22
M00750	M00801	forward	reverse	4	4	Th2	CH12	826	1138	-4.237857	-3.999528	5472957	2121924	405	475	33	1.85487431468e-29	28	2	0	1.0	59	16	1	0.00981679072938	80	25	1	0.0206873414945	136	100	1	0.13259284923	177	171	1	0.271492951721	362	414	16	8.57890080781e-12
M00750	M00801	forward	reverse	4	4	Th2	B-cell_(CD43-)	826	1357	-4.237857	-4.043695	5472957	2083812	405	554	35	9.06551154824e-30	28	4	0	1.0	59	23	1	0.0140817884848	80	32	1	0.0264036745273	136	108	1	0.142413283506	177	202	3	0.00642664871489	362	492	15	1.00837624975e-09
M00750	M00801	forward	reverse	4	4	Th2	B-cell_(CD19+)	826	1151	-4.237857	-4.052522	5472957	2062288	405	483	32	5.93192846566e-28	28	4	0	1.0	59	22	1	0.0134736105953	80	30	1	0.0247738071961	136	93	1	0.123908448945	177	158	1	0.25372196184	362	421	12	9.91155196456e-08
M00750	M00801	forward	reverse	4	4	Th2	A20	826	1056	-4.237857	-4.064455	5472957	2051830	405	468	26	5.18289852977e-21	28	5	0	1.0	59	16	1	0.00981679072938	80	27	1	0.0223239529348	136	99	1	0.131357472376	177	159	2	0.0353397873419	362	382	17	2.01024932624e-13
M00772	M01881	forward	forward	14	14	Treg_Wb78495824	TReg	205	183	-4.768362	-4.970516	5751669	2298459	106	76	2	0.00328154447398	5	1	0	1.0	8	4	0	1.0	8	8	0	1.0	22	9	0	1.0	30	22	0	1.0	68	61	0	1.0
M00772	M01881	forward	forward	14	14	Treg_Wb78495824	Spleen	205	191	-4.768362	-4.830776	5751669	2283507	106	92	2	0.00476466143498	5	1	0	1.0	8	1	0	1.0	8	6	0	1.0	22	10	0	1.0	30	22	1	0.00687278938765	68	66	1	0.0458328473584
M00772	M01881	forward	forward	14	14	Treg_Wb78495824	A20	205	220	-4.768362	-4.782956	5751669	2132747	106	98	3	0.000185934176032	5	0	0	1.0	8	2	0	1.0	8	4	0	1.0	22	12	1	0.00275454614547	30	32	2	4.68181623008e-05	68	83	2	0.00163026478379
M00772	M01881	forward	forward	14	14	GM12864	TReg	249	183	-4.633971	-4.970516	5391314	2298459	127	76	0	1.0	3	1	0	1.0	6	4	0	1.0	7	8	0	1.0	25	9	0	1.0	33	22	0	1.0	78	61	0	1.0
M00772	M01881	forward	forward	14	14	GM12864	Spleen	249	191	-4.633971	-4.830776	5391314	2283507	127	92	2	0.00676144044969	3	1	0	1.0	6	1	0	1.0	7	6	0	1.0	25	10	0	1.0	33	22	1	0.00755758303499	78	66	1	0.052396105018
M00772	M01881	forward	forward	14	14	GM12864	A20	249	220	-4.633971	-4.782956	5391314	2132747	127	98	3	0.000316341378445	3	0	0	1.0	6	2	0	1.0	7	4	0	1.0	25	12	0	1.0	33	32	1	0.0109745106377	78	83	1	0.0654471544729
M00772	M01881	forward	forward	14	14	Th1_Wb33676984	TReg	239	183	-4.646163	-4.970516	5735262	2298459	118	76	1	0.0895156881855	5	1	0	1.0	10	4	0	1.0	12	8	0	1.0	26	9	0	1.0	36	22	0	1.0	83	61	1	0.0515536759743
M00772	M01881	forward	forward	14	14	Th1_Wb33676984	Spleen	239	191	-4.646163	-4.830776	5735262	2283507	118	92	2	0.00586627738289	5	1	0	1.0	10	1	0	1.0	12	6	0	1.0	26	10	0	1.0	36	22	0	1.0	83	66	0	1.0
M00772	M01881	forward	forward	14	14	Th1_Wb33676984	A20	239	220	-4.646163	-4.782956	5735262	2132747	118	98	1	0.113911960164	5	0	0	1.0	10	2	0	1.0	12	4	0	1.0	26	12	1	0.00325462481965	36	32	1	0.0119663877047	83	83	2	0.00241494538707
M00772	M01881	forward	forward	14	14	CD20+_RO01778	TReg	207	183	-4.859394	-4.970516	5354783	2298459	118	76	1	0.0895156881855	3	1	0	1.0	5	4	0	1.0	6	8	0	1.0	21	9	0	1.0	27	22	0	1.0	62	61	0	1.0
M00772	M01881	forward	forward	14	14	CD20+_RO01778	Spleen	207	191	-4.859394	-4.830776	5354783	2283507	118	92	3	0.000211657648673	3	1	0	1.0	5	1	0	1.0	6	6	0	1.0	21	10	0	1.0	27	22	1	0.00618754471953	62	66	1	0.0418734248699
M00772	M01881	forward	forward	14	14	CD20+_RO01778	A20	207	220	-4.859394	-4.782956	5354783	2132747	118	98	5	1.61932891626e-07	3	0	0	1.0	5	2	0	1.0	6	4	0	1.0	21	12	1	0.00262949054559	27	32	2	3.78010915429e-05	62	83	2	0.00135787740339
M00772	M01881	forward	forward	14	14	Th1	TReg	252	183	-4.777848	-4.970516	5731642	2298459	121	76	1	0.0916852515729	5	1	0	1.0	8	4	0	1.0	9	8	0	1.0	23	9	0	1.0	34	22	0	1.0	88	61	1	0.054574424013
M00772	M01881	forward	forward	14	14	Th1	Spleen	252	191	-4.777848	-4.830776	5731642	2283507	121	92	2	0.00615816390247	5	1	0	1.0	8	1	0	1.0	9	6	0	1.0	23	10	0	1.0	34	22	0	1.0	88	66	0	1.0
M00772	M01881	forward	forward	14	14	Th1	A20	252	220	-4.777848	-4.782956	5731642	2132747	121	98	2	0.00695790803586	5	0	0	1.0	8	2	0	1.0	9	4	0	1.0	23	12	1	0.00287958736977	34	32	1	0.0113052434606	88	83	2	0.00270893375581
M00772	M01881	forward	forward	14	14	GM12878	TReg	283	183	-4.707912	-4.970516	5402213	2298459	152	76	0	1.0	3	1	0	1.0	7	4	0	1.0	10	8	0	1.0	27	9	0	1.0	37	22	0	1.0	85	61	0	1.0
M00772	M01881	forward	forward	14	14	GM12878	Spleen	283	191	-4.707912	-4.830776	5402213	2283507	152	92	2	0.00954870571728	3	1	0	1.0	7	1	0	1.0	10	6	0	1.0	27	10	0	1.0	37	22	0	1.0	85	66	0	1.0
M00772	M01881	forward	forward	14	14	GM12878	A20	283	220	-4.707912	-4.782956	5402213	2132747	152	98	4	1.96523830731e-05	3	0	0	1.0	7	2	0	1.0	10	4	0	1.0	27	12	1	0.0033796085664	37	32	1	0.0122967991958	85	83	1	0.0711093812199
M00772	M01881	forward	forward	14	14	Th1_Wb54553204	TReg	236	183	-4.759792	-4.970516	5739079	2298459	124	76	2	0.00445559740084	5	1	0	1.0	10	4	0	1.0	10	8	0	1.0	24	9	0	1.0	37	22	0	1.0	79	61	1	0.0491302440473
M00772	M01881	forward	forward	14	14	Th1_Wb54553204	Spleen	236	191	-4.759792	-4.830776	5739079	2283507	124	92	2	0.00645656462992	5	1	0	1.0	10	1	0	1.0	10	6	0	1.0	24	10	0	1.0	37	22	1	0.0084699401353	79	66	1	0.0530499802383
M00772	M01881	forward	forward	14	14	Th1_Wb54553204	A20	236	220	-4.759792	-4.782956	5739079	2132747	124	98	4	8.81688368652e-06	5	0	0	1.0	10	2	0	1.0	10	4	0	1.0	24	12	0	1.0	37	32	1	0.0122967991958	79	83	2	0.00219135364621
M00772	M01881	forward	forward	14	14	GM12865	TReg	241	183	-4.681027	-4.970516	5397019	2298459	131	76	1	0.098880348869	2	1	0	1.0	5	4	0	1.0	5	8	0	1.0	21	9	0	1.0	28	22	0	1.0	62	61	0	1.0
M00772	M01881	forward	forward	14	14	GM12865	Spleen	241	191	-4.681027	-4.830776	5397019	2283507	131	92	3	0.000287734865652	2	1	0	1.0	5	1	0	1.0	5	6	0	1.0	21	10	0	1.0	28	22	0	1.0	62	66	0	1.0
M00772	M01881	forward	forward	14	14	GM12865	A20	241	220	-4.681027	-4.782956	5397019	2132747	131	98	4	1.09515433486e-05	2	0	0	1.0	5	2	0	1.0	5	4	0	1.0	21	12	1	0.00262949054559	28	32	1	0.00931923822513	62	83	1	0.0523765583756
M00772	M01881	forward	forward	14	14	Th17	TReg	167	183	-4.795156	-4.970516	5728431	2298459	97	76	0	1.0	3	1	0	1.0	7	4	0	1.0	8	8	0	1.0	16	9	0	1.0	23	22	0	1.0	49	61	0	1.0
M00772	M01881	forward	forward	14	14	Th17	Spleen	167	191	-4.795156	-4.830776	5728431	2283507	97	92	2	0.00400879009276	3	1	0	1.0	7	1	0	1.0	8	6	0	1.0	16	10	0	1.0	23	22	0	1.0	49	66	0	1.0
M00772	M01881	forward	forward	14	14	Th17	A20	167	220	-4.795156	-4.782956	5728431	2132747	97	98	1	0.0946240520325	3	0	0	1.0	7	2	0	1.0	8	4	0	1.0	16	12	1	0.00200399689369	23	32	1	0.00766128219198	49	83	1	0.0416238519883
M00772	M01881	forward	forward	14	14	Th2_Wb54553204	TReg	158	183	-4.817170	-4.970516	5748757	2298459	81	76	0	1.0	3	1	0	1.0	5	4	0	1.0	5	8	0	1.0	14	9	0	1.0	21	22	0	1.0	50	61	1	0.0313772781678
M00772	M01881	forward	forward	14	14	Th2_Wb54553204	Spleen	158	191	-4.817170	-4.830776	5748757	2283507	81	92	1	0.074958983357	3	1	0	1.0	5	1	0	1.0	5	6	0	1.0	14	10	0	1.0	21	22	0	1.0	50	66	0	1.0
M00772	M01881	forward	forward	14	14	Th2_Wb54553204	A20	158	220	-4.817170	-4.782956	5748757	2132747	81	98	0	1.0	3	0	0	1.0	5	2	0	1.0	5	4	0	1.0	14	12	1	0.0017536987645	21	32	1	0.00699734742451	50	83	2	0.000885596735373
M00972	M00772	reverse	forward	8	8	Treg_Wb78495824	TReg	257	203	-4.697603	-4.925265	5515885	2087585	141	88	5	2.29247001532e-07	3	2	0	1.0	4	6	0	1.0	4	10	0	1.0	17	14	0	1.0	29	24	0	1.0	73	71	0	1.0
M00972	M00772	reverse	forward	8	8	Treg_Wb78495824	TReg-Activated	257	202	-4.697603	-4.853807	5515885	2088357	141	90	6	5.15993697839e-09	3	1	0	1.0	4	3	0	1.0	4	6	0	1.0	17	11	0	1.0	29	21	0	1.0	73	61	0	1.0
M00972	M00772	reverse	forward	8	8	Th1	TReg	309	203	-4.719950	-4.925265	5503004	2087585	150	88	5	3.11695661702e-07	5	2	0	1.0	9	6	0	1.0	10	10	0	1.0	24	14	0	1.0	40	24	0	1.0	103	71	1	0.0736139525501
M00972	M00772	reverse	forward	8	8	Th1	TReg-Activated	309	202	-4.719950	-4.853807	5503004	2088357	150	90	6	7.47795340551e-09	5	1	0	1.0	9	3	0	1.0	10	6	0	1.0	24	11	0	1.0	40	21	0	1.0	103	61	1	0.063580002521
M00972	M00772	reverse	forward	8	8	Th1_Wb33676984	TReg	276	203	-4.585791	-4.925265	5506064	2087585	139	88	5	2.13528606236e-07	4	2	0	1.0	9	6	0	1.0	10	10	0	1.0	23	14	0	1.0	37	24	0	1.0	88	71	1	0.0632356673548
M00972	M00772	reverse	forward	8	8	Th1_Wb33676984	TReg-Activated	276	202	-4.585791	-4.853807	5506064	2088357	139	90	6	4.73575095941e-09	4	1	0	1.0	9	3	0	1.0	10	6	0	1.0	23	11	0	1.0	37	21	0	1.0	88	61	1	0.054574424013
M00972	M00772	reverse	forward	8	8	Th1_Wb54553204	TReg	280	203	-4.691823	-4.925265	5508667	2087585	145	88	5	2.6342825261e-07	4	2	0	1.0	9	6	0	1.0	10	10	0	1.0	22	14	0	1.0	37	24	0	1.0	92	71	0	1.0
M00972	M00772	reverse	forward	8	8	Th1_Wb54553204	TReg-Activated	280	202	-4.691823	-4.853807	5508667	2088357	145	90	6	6.10295065743e-09	4	1	0	1.0	9	3	0	1.0	10	6	0	1.0	22	11	0	1.0	37	21	0	1.0	92	61	0	1.0
M00972	M00772	reverse	forward	8	8	Th2_Wb54553204	TReg	185	203	-4.765958	-4.925265	5514695	2087585	100	88	2	0.00390072086407	3	2	0	1.0	5	6	0	1.0	5	10	0	1.0	13	14	0	1.0	23	24	0	1.0	62	71	0	1.0
M00972	M00772	reverse	forward	8	8	Th2_Wb54553204	TReg-Activated	185	202	-4.765958	-4.853807	5514695	2088357	100	90	3	0.000121647093003	3	1	0	1.0	5	3	0	1.0	5	6	0	1.0	13	11	0	1.0	23	21	0	1.0	62	61	0	1.0
M00972	M00772	reverse	forward	8	8	GM12865	TReg	267	203	-4.645905	-4.925265	5082011	2087585	133	88	3	0.000263919733381	2	2	0	1.0	4	6	0	1.0	5	10	0	1.0	18	14	0	1.0	29	24	0	1.0	79	71	0	1.0
M00972	M00772	reverse	forward	8	8	GM12865	TReg-Activated	267	202	-4.645905	-4.853807	5082011	2088357	133	90	3	0.000281972052579	2	1	0	1.0	4	3	0	1.0	5	6	0	1.0	18	11	0	1.0	29	21	0	1.0	79	61	0	1.0
M00972	M00772	reverse	forward	8	8	CD20+_RO01778	TReg	226	203	-4.786581	-4.925265	5047958	2087585	101	88	3	0.000117206551673	4	2	0	1.0	6	6	0	1.0	7	10	0	1.0	23	14	0	1.0	34	24	0	1.0	89	71	0	1.0
M00972	M00772	reverse	forward	8	8	CD20+_RO01778	TReg-Activated	226	202	-4.786581	-4.853807	5047958	2088357	101	90	3	0.000125285833257	4	1	0	1.0	6	3	0	1.0	7	6	0	1.0	23	11	0	1.0	34	21	0	1.0	89	61	0	1.0
M00972	M00772	reverse	forward	8	8	GM12864	TReg	250	203	-4.591040	-4.925265	5077452	2087585	119	88	3	0.000190292805192	3	2	0	1.0	5	6	0	1.0	6	10	0	1.0	20	14	0	1.0	31	24	0	1.0	89	71	0	1.0
M00972	M00772	reverse	forward	8	8	GM12864	TReg-Activated	250	202	-4.591040	-4.853807	5077452	2088357	119	90	3	0.0002033531683	3	1	0	1.0	5	3	0	1.0	6	6	0	1.0	20	11	0	1.0	31	21	0	1.0	89	61	0	1.0
M00972	M00772	reverse	forward	8	8	GM12878	TReg	310	203	-4.664423	-4.925265	5086955	2087585	151	88	2	0.00865801713973	4	2	0	1.0	10	6	0	1.0	12	10	0	1.0	28	14	0	1.0	42	24	0	1.0	104	71	0	1.0
M00972	M00772	reverse	forward	8	8	GM12878	TReg-Activated	310	202	-4.664423	-4.853807	5086955	2088357	151	90	2	0.00903975881446	4	1	0	1.0	10	3	0	1.0	12	6	0	1.0	28	11	0	1.0	42	21	0	1.0	104	61	0	1.0
M00972	M00772	reverse	forward	8	8	Treg_Wb83319432	TReg	177	203	-4.775828	-4.925265	5517092	2087585	94	88	2	0.00345677962722	2	2	0	1.0	4	6	0	1.0	4	10	0	1.0	12	14	0	1.0	23	24	0	1.0	60	71	0	1.0
M00972	M00772	reverse	forward	8	8	Treg_Wb83319432	TReg-Activated	177	202	-4.775828	-4.853807	5517092	2088357	94	90	3	0.000101253427589	2	1	0	1.0	4	3	0	1.0	4	6	0	1.0	12	11	0	1.0	23	21	0	1.0	60	61	0	1.0
M00972	M01881	reverse	forward	10	10	Treg_Wb78495824	TReg	395	329	-4.539940	-4.699540	6422228	2522235	213	142	13	1.53154732923e-17	6	2	0	1.0	12	6	0	1.0	12	9	0	1.0	38	19	0	1.0	54	36	0	1.0	115	100	2	0.00655845746549
M00972	M01881	reverse	forward	10	10	Treg_Wb78495824	Spleen	395	374	-4.539940	-4.550342	6422228	2504499	213	170	12	6.47743726584e-15	6	1	0	1.0	12	2	0	1.0	12	8	0	1.0	38	25	0	1.0	54	47	0	1.0	115	117	1	0.131273780664
M00972	M01881	reverse	forward	10	10	Treg_Wb78495824	B-cell_(CD19+)	395	413	-4.539940	-4.538587	6422228	2366537	213	193	14	2.35060978926e-17	6	1	0	1.0	12	2	0	1.0	12	5	0	1.0	38	25	0	1.0	54	48	0	1.0	115	126	2	0.0102246203927
M00972	M01881	reverse	forward	10	10	Treg_Wb78495824	TReg-Activated	395	324	-4.539940	-4.649000	6422228	2526444	213	139	9	3.60103538612e-11	6	1	0	1.0	12	2	0	1.0	12	4	0	1.0	38	16	0	1.0	54	35	0	1.0	115	102	2	0.00681412950463
M00972	M01881	reverse	forward	10	10	Treg_Wb78495824	THelper-Activated	395	319	-4.539940	-4.669369	6422228	2507760	213	138	11	2.29422905559e-14	6	1	0	1.0	12	2	0	1.0	12	5	0	1.0	38	20	0	1.0	54	37	0	1.0	115	100	1	0.113318121329
M00972	M01881	reverse	forward	10	10	Treg_Wb78495824	A20	395	421	-4.539940	-4.501858	6422228	2364302	213	170	10	7.48997335474e-12	6	0	0	1.0	12	2	0	1.0	12	6	0	1.0	38	28	1	0.0110572469929	54	56	1	0.0311138448215	115	143	3	0.000713072315577
M00972	M01881	reverse	forward	10	10	Treg_Wb78495824	B-cell_(CD43-)	395	438	-4.539940	-4.551154	6422228	2371863	213	197	15	7.9832281865e-19	6	2	0	1.0	12	2	0	1.0	12	6	0	1.0	38	25	0	1.0	54	54	0	1.0	115	134	1	0.148868928959
M00972	M01881	reverse	forward	10	10	Treg_Wb78495824	CH12	395	291	-4.539940	-4.609213	6422228	2382294	213	133	8	8.13093955384e-10	6	0	0	1.0	12	0	0	1.0	12	1	0	1.0	38	16	0	1.0	54	31	0	1.0	115	81	1	0.0928143980391
M00972	M01881	reverse	forward	10	10	GM12864	TReg	438	329	-4.412754	-4.699540	5912404	2522235	230	142	7	6.36855233509e-08	4	2	0	1.0	11	6	0	1.0	13	9	0	1.0	39	19	0	1.0	56	36	0	1.0	139	100	1	0.135312304526
M00972	M01881	reverse	forward	10	10	GM12864	Spleen	438	374	-4.412754	-4.550342	5912404	2504499	230	170	7	2.17431423187e-07	4	1	0	1.0	11	2	0	1.0	13	8	0	1.0	39	25	0	1.0	56	47	0	1.0	139	117	3	0.000690494287707
M00972	M01881	reverse	forward	10	10	GM12864	B-cell_(CD19+)	438	413	-4.412754	-4.538587	5912404	2366537	230	193	12	7.445630456e-14	4	1	0	1.0	11	2	0	1.0	13	5	0	1.0	39	25	0	1.0	56	48	0	1.0	139	126	1	0.16740870071
M00972	M01881	reverse	forward	10	10	GM12864	TReg-Activated	438	324	-4.412754	-4.649000	5912404	2526444	230	139	7	5.4997857476e-08	4	1	0	1.0	11	2	0	1.0	13	4	0	1.0	39	16	0	1.0	56	35	0	1.0	139	102	2	0.0098064635151
M00972	M01881	reverse	forward	10	10	GM12864	THelper-Activated	438	319	-4.412754	-4.669369	5912404	2507760	230	138	9	6.68245003275e-11	4	1	0	1.0	11	2	0	1.0	13	5	0	1.0	39	20	0	1.0	56	37	0	1.0	139	100	1	0.135312304526
M00972	M01881	reverse	forward	10	10	GM12864	A20	438	421	-4.412754	-4.501858	5912404	2364302	230	170	11	5.34945409499e-13	4	0	0	1.0	11	2	0	1.0	13	6	0	1.0	39	28	0	1.0	56	56	0	1.0	139	143	1	0.187752373011
M00972	M01881	reverse	forward	10	10	GM12864	B-cell_(CD43-)	438	438	-4.412754	-4.551154	5912404	2371863	230	197	11	2.67873772218e-12	4	2	0	1.0	11	2	0	1.0	13	6	0	1.0	39	25	0	1.0	56	54	0	1.0	139	134	3	0.00102220668786
M00972	M01881	reverse	forward	10	10	GM12864	CH12	438	291	-4.412754	-4.609213	5912404	2382294	230	133	8	1.48825817495e-09	4	0	0	1.0	11	0	0	1.0	13	1	0	1.0	39	16	0	1.0	56	31	0	1.0	139	81	1	0.11108323103
M00972	M01881	reverse	forward	10	10	CD20+_RO01778	TReg	399	329	-4.604295	-4.699540	5883505	2522235	207	142	10	9.31352011377e-13	4	2	0	1.0	11	6	0	1.0	14	9	0	1.0	44	19	0	1.0	58	36	0	1.0	133	100	1	0.129864926985
M00972	M01881	reverse	forward	10	10	CD20+_RO01778	Spleen	399	374	-4.604295	-4.550342	5883505	2504499	207	170	13	1.14023828182e-16	4	1	0	1.0	11	2	0	1.0	14	8	0	1.0	44	25	0	1.0	58	47	0	1.0	133	117	3	0.000607512142534
M00972	M01881	reverse	forward	10	10	CD20+_RO01778	B-cell_(CD19+)	399	413	-4.604295	-4.538587	5883505	2366537	207	193	14	1.57175635569e-17	4	1	0	1.0	11	2	0	1.0	14	5	0	1.0	44	25	0	1.0	58	48	0	1.0	133	126	1	0.160793470756
M00972	M01881	reverse	forward	10	10	CD20+_RO01778	TReg-Activated	399	324	-4.604295	-4.649000	5883505	2526444	207	139	8	9.2211828024e-10	4	1	0	1.0	11	2	0	1.0	14	4	0	1.0	44	16	0	1.0	58	35	0	1.0	133	102	2	0.00901239184106
M00972	M01881	reverse	forward	10	10	CD20+_RO01778	THelper-Activated	399	319	-4.604295	-4.669369	5883505	2507760	207	138	10	6.98381776398e-13	4	1	0	1.0	11	2	0	1.0	14	5	0	1.0	44	20	0	1.0	58	37	0	1.0	133	100	1	0.129864926985
M00972	M01881	reverse	forward	10	10	CD20+_RO01778	A20	399	421	-4.604295	-4.501858	5883505	2364302	207	170	14	2.59731900031e-18	4	0	0	1.0	11	2	0	1.0	14	6	0	1.0	44	28	1	0.0127923153766	58	56	2	0.000544050165144	133	143	4	5.12162804895e-05
M00972	M01881	reverse	forward	10	10	CD20+_RO01778	B-cell_(CD43-)	399	438	-4.604295	-4.551154	5883505	2371863	207	197	15	5.17827878153e-19	4	2	0	1.0	11	2	0	1.0	14	6	0	1.0	44	25	0	1.0	58	54	0	1.0	133	134	3	0.00090006806495
M00972	M01881	reverse	forward	10	10	CD20+_RO01778	CH12	399	291	-4.604295	-4.609213	5883505	2382294	207	133	9	1.87425300799e-11	4	0	0	1.0	11	0	0	1.0	14	1	0	1.0	44	16	0	1.0	58	31	0	1.0	133	81	1	0.106550377791
M00972	M01881	reverse	forward	10	10	GM12865	TReg	460	329	-4.466289	-4.699540	5916392	2522235	238	142	7	8.03642139399e-08	3	2	0	1.0	10	6	0	1.0	12	9	0	1.0	40	19	0	1.0	59	36	0	1.0	137	100	1	0.133500273835
M00972	M01881	reverse	forward	10	10	GM12865	Spleen	460	374	-4.466289	-4.550342	5916392	2504499	238	170	7	2.73817377228e-07	3	1	0	1.0	10	2	0	1.0	12	8	0	1.0	40	25	0	1.0	59	47	0	1.0	137	117	1	0.154365706978
M00972	M01881	reverse	forward	10	10	GM12865	B-cell_(CD19+)	460	413	-4.466289	-4.538587	5916392	2366537	238	193	10	7.82585495587e-11	3	1	0	1.0	10	2	0	1.0	12	5	0	1.0	40	25	0	1.0	59	48	0	1.0	137	126	1	0.165209392356
M00972	M01881	reverse	forward	10	10	GM12865	TReg-Activated	460	324	-4.466289	-4.649000	5916392	2526444	238	139	5	2.79278048772e-05	3	1	0	1.0	10	2	0	1.0	12	4	0	1.0	40	16	0	1.0	59	35	0	1.0	137	102	2	0.00953842264264
M00972	M01881	reverse	forward	10	10	GM12865	THelper-Activated	460	319	-4.466289	-4.669369	5916392	2507760	238	138	7	6.60597126866e-08	3	1	0	1.0	10	2	0	1.0	12	5	0	1.0	40	20	0	1.0	59	37	0	1.0	137	100	1	0.133500273835
M00972	M01881	reverse	forward	10	10	GM12865	A20	460	421	-4.466289	-4.501858	5916392	2364302	238	170	9	5.80877782264e-10	3	0	0	1.0	10	2	0	1.0	12	6	0	1.0	40	28	1	0.0116359295951	59	56	1	0.0339461926277	137	143	2	0.0180989751285
M00972	M01881	reverse	forward	10	10	GM12865	B-cell_(CD43-)	460	438	-4.466289	-4.551154	5916392	2371863	238	197	10	9.5716403186e-11	3	2	0	1.0	10	2	0	1.0	12	6	0	1.0	40	25	0	1.0	59	54	0	1.0	137	134	1	0.174732277199
M00972	M01881	reverse	forward	10	10	GM12865	CH12	460	291	-4.466289	-4.609213	5916392	2382294	238	133	8	1.94650983991e-09	3	0	0	1.0	10	0	0	1.0	12	1	0	1.0	40	16	0	1.0	59	31	0	1.0	137	81	1	0.109574809401
M00972	M01881	reverse	forward	10	10	Th1	TReg	482	329	-4.541268	-4.699540	6393550	2522235	235	142	12	2.37349972167e-15	7	2	0	1.0	16	6	0	1.0	18	9	0	1.0	45	19	0	1.0	65	36	0	1.0	159	100	3	0.000646063649279
M00972	M01881	reverse	forward	10	10	Th1	Spleen	482	374	-4.541268	-4.550342	6393550	2504499	235	170	11	6.76113703992e-13	7	1	0	1.0	16	2	0	1.0	18	8	0	1.0	45	25	1	0.011687692411	65	47	1	0.0314280611295	159	117	4	4.69486938301e-05
M00972	M01881	reverse	forward	10	10	Th1	B-cell_(CD19+)	482	413	-4.541268	-4.538587	6393550	2366537	235	193	13	3.12438473202e-15	7	1	0	1.0	16	2	0	1.0	18	5	0	1.0	45	25	1	0.011687692411	65	48	1	0.0320860652561	159	126	4	6.26534581454e-05
M00972	M01881	reverse	forward	10	10	Th1	TReg-Activated	482	324	-4.541268	-4.649000	6393550	2526444	235	139	9	8.62965854253e-11	7	1	0	1.0	16	2	0	1.0	18	4	0	1.0	45	16	0	1.0	65	35	0	1.0	159	102	3	0.000684354253719
M00972	M01881	reverse	forward	10	10	Th1	THelper-Activated	482	319	-4.541268	-4.669369	6393550	2507760	235	138	8	2.36111070193e-09	7	1	0	1.0	16	2	0	1.0	18	5	0	1.0	45	20	0	1.0	65	37	0	1.0	159	100	2	0.0121995630906
M00972	M01881	reverse	forward	10	10	Th1	A20	482	421	-4.541268	-4.501858	6393550	2364302	235	170	10	1.97552613362e-11	7	0	0	1.0	16	2	0	1.0	18	6	0	1.0	45	28	1	0.0130812079086	65	56	1	0.0373342772705	159	143	4	0.000102281360964
M00972	M01881	reverse	forward	10	10	Th1	B-cell_(CD43-)	482	438	-4.541268	-4.551154	6393550	2371863	235	197	14	1.24610689061e-16	7	2	0	1.0	16	2	0	1.0	18	6	0	1.0	45	25	1	0.011687692411	65	54	1	0.0360248570349	159	134	3	0.00150327349995
M00972	M01881	reverse	forward	10	10	Th1	CH12	482	291	-4.541268	-4.609213	6393550	2382294	235	133	9	5.80448722931e-11	7	0	0	1.0	16	0	0	1.0	18	1	0	1.0	45	16	0	1.0	65	31	0	1.0	159	81	1	0.126029322149
M00972	M01881	reverse	forward	10	10	GM12878	TReg	535	329	-4.473072	-4.699540	5921935	2522235	272	142	8	9.25805866929e-09	5	2	0	1.0	17	6	0	1.0	22	9	0	1.0	49	19	0	1.0	66	36	0	1.0	161	100	1	0.15499872584
M00972	M01881	reverse	forward	10	10	GM12878	Spleen	535	374	-4.473072	-4.550342	5921935	2504499	272	170	9	1.87100255939e-09	5	1	0	1.0	17	2	0	1.0	22	8	0	1.0	49	25	0	1.0	66	47	0	1.0	161	117	1	0.178863224404
M00972	M01881	reverse	forward	10	10	GM12878	B-cell_(CD19+)	535	413	-4.473072	-4.538587	5921935	2366537	272	193	11	1.30894186114e-11	5	1	0	1.0	17	2	0	1.0	22	5	0	1.0	49	25	0	1.0	66	48	0	1.0	161	126	1	0.191224961418
M00972	M01881	reverse	forward	10	10	GM12878	TReg-Activated	535	324	-4.473072	-4.649000	5921935	2526444	272	139	7	1.71591756848e-07	5	1	0	1.0	17	2	0	1.0	22	4	0	1.0	49	16	0	1.0	66	35	0	1.0	161	102	2	0.0129713978558
M00972	M01881	reverse	forward	10	10	GM12878	THelper-Activated	535	319	-4.473072	-4.669369	5921935	2507760	272	138	10	1.04455340318e-11	5	1	0	1.0	17	2	0	1.0	22	5	0	1.0	49	20	0	1.0	66	37	0	1.0	161	100	1	0.15499872584
M00972	M01881	reverse	forward	10	10	GM12878	A20	535	421	-4.473072	-4.501858	5921935	2364302	272	170	12	1.19331423175e-13	5	0	0	1.0	17	2	0	1.0	22	6	0	1.0	49	28	1	0.0142359630383	66	56	1	0.0378978222981	161	143	2	0.0244498186026
M00972	M01881	reverse	forward	10	10	GM12878	B-cell_(CD43-)	535	438	-4.473072	-4.551154	5921935	2371863	272	197	11	1.63374411635e-11	5	2	0	1.0	17	2	0	1.0	22	6	0	1.0	49	25	0	1.0	66	54	0	1.0	161	134	1	0.202057811014
M00972	M01881	reverse	forward	10	10	GM12878	CH12	535	291	-4.473072	-4.609213	5921935	2382294	272	133	9	2.11736657799e-10	5	0	0	1.0	17	0	0	1.0	22	1	0	1.0	49	16	0	1.0	66	31	0	1.0	161	81	1	0.127510209818
M00972	M01881	reverse	forward	10	10	Th1_Wb33676984	TReg	428	329	-4.403505	-4.699540	6396931	2522235	219	142	10	1.63172544516e-12	7	2	0	1.0	18	6	0	1.0	20	9	0	1.0	44	19	0	1.0	62	36	0	1.0	141	100	1	0.137120583657
M00972	M01881	reverse	forward	10	10	Th1_Wb33676984	Spleen	428	374	-4.403505	-4.550342	6396931	2504499	219	170	10	9.85723147604e-12	7	1	0	1.0	18	2	0	1.0	20	8	0	1.0	44	25	0	1.0	62	47	0	1.0	141	117	1	0.158498368952
M00972	M01881	reverse	forward	10	10	Th1_Wb33676984	B-cell_(CD19+)	428	413	-4.403505	-4.538587	6396931	2366537	219	193	12	4.15298446435e-14	7	1	0	1.0	18	2	0	1.0	20	5	0	1.0	44	25	0	1.0	62	48	0	1.0	141	126	2	0.0150577605434
M00972	M01881	reverse	forward	10	10	Th1_Wb33676984	TReg-Activated	428	324	-4.403505	-4.649000	6396931	2526444	219	139	10	1.31639670375e-12	7	1	0	1.0	18	2	0	1.0	20	4	0	1.0	44	16	0	1.0	62	35	0	1.0	141	102	3	0.000482742941464
M00972	M01881	reverse	forward	10	10	Th1_Wb33676984	THelper-Activated	428	319	-4.403505	-4.669369	6396931	2507760	219	138	7	3.74527034501e-08	7	1	0	1.0	18	2	0	1.0	20	5	0	1.0	44	20	0	1.0	62	37	0	1.0	141	100	3	0.000455605967053
M00972	M01881	reverse	forward	10	10	Th1_Wb33676984	A20	428	421	-4.403505	-4.501858	6396931	2364302	219	170	8	7.03326688714e-09	7	0	0	1.0	18	2	0	1.0	20	6	0	1.0	44	28	1	0.0127923153766	62	56	1	0.0356416962955	141	143	5	2.54607714314e-06
M00972	M01881	reverse	forward	10	10	Th1_Wb33676984	B-cell_(CD43-)	428	438	-4.403505	-4.551154	6396931	2371863	219	197	12	5.3080702825e-14	7	2	0	1.0	18	2	0	1.0	20	6	0	1.0	44	25	0	1.0	62	54	0	1.0	141	134	1	0.179350184459
M00972	M01881	reverse	forward	10	10	Th1_Wb33676984	CH12	428	291	-4.403505	-4.609213	6396931	2382294	219	133	7	2.90351881627e-08	7	0	0	1.0	18	0	0	1.0	20	1	0	1.0	44	16	0	1.0	62	31	0	1.0	141	81	1	0.112589128849
M00972	M01881	reverse	forward	10	10	Th2_Wb54553204	TReg	299	329	-4.582143	-4.699540	6417289	2522235	160	142	7	5.25405755266e-09	4	2	0	1.0	7	6	0	1.0	7	9	0	1.0	21	19	0	1.0	35	36	0	1.0	93	100	2	0.00434451536564
M00972	M01881	reverse	forward	10	10	Th2_Wb54553204	Spleen	299	374	-4.582143	-4.550342	6417289	2504499	160	170	7	1.82606643342e-08	4	1	0	1.0	7	2	0	1.0	7	8	0	1.0	21	25	0	1.0	35	47	0	1.0	93	117	2	0.00589257542423
M00972	M01881	reverse	forward	10	10	Th2_Wb54553204	B-cell_(CD19+)	299	413	-4.582143	-4.538587	6417289	2366537	160	193	8	1.62021915836e-09	4	1	0	1.0	7	2	0	1.0	7	5	0	1.0	21	25	0	1.0	35	48	0	1.0	93	126	1	0.115339617755
M00972	M01881	reverse	forward	10	10	Th2_Wb54553204	TReg-Activated	299	324	-4.582143	-4.649000	6417289	2526444	160	139	5	4.11209406233e-06	4	1	0	1.0	7	2	0	1.0	7	4	0	1.0	21	16	0	1.0	35	35	0	1.0	93	102	2	0.00451524100111
M00972	M01881	reverse	forward	10	10	Th2_Wb54553204	THelper-Activated	299	319	-4.582143	-4.669369	6417289	2507760	160	138	7	4.30661329144e-09	4	1	0	1.0	7	2	0	1.0	7	5	0	1.0	21	20	0	1.0	35	37	0	1.0	93	100	2	0.00434451536564
M00972	M01881	reverse	forward	10	10	Th2_Wb54553204	A20	299	421	-4.582143	-4.501858	6417289	2364302	160	170	5	1.0938252605e-05	4	0	0	1.0	7	2	0	1.0	7	6	0	1.0	21	28	1	0.00612523607551	35	56	1	0.0202763496783	93	143	2	0.00867347300524
M00972	M01881	reverse	forward	10	10	Th2_Wb54553204	B-cell_(CD43-)	299	438	-4.582143	-4.551154	6417289	2371863	160	197	10	1.88438077295e-12	4	2	0	1.0	7	2	0	1.0	7	6	0	1.0	21	25	0	1.0	35	54	0	1.0	93	134	2	0.00765559053731
M00972	M01881	reverse	forward	10	10	Th2_Wb54553204	CH12	299	291	-4.582143	-4.609213	6417289	2382294	160	133	6	1.14193448868e-07	4	0	0	1.0	7	0	0	1.0	7	1	0	1.0	21	16	0	1.0	35	31	0	1.0	93	81	1	0.0757424737645
M00972	M01881	reverse	forward	10	10	Th1_Wb54553204	TReg	450	329	-4.502765	-4.699540	6403059	2522235	234	142	12	2.25512869795e-15	6	2	0	1.0	18	6	0	1.0	20	9	0	1.0	50	19	0	1.0	71	36	0	1.0	149	100	1	0.144316338765
M00972	M01881	reverse	forward	10	10	Th1_Wb54553204	Spleen	450	374	-4.502765	-4.550342	6403059	2504499	234	170	10	1.89433795098e-11	6	1	0	1.0	18	2	0	1.0	20	8	0	1.0	50	25	0	1.0	71	47	0	1.0	149	117	2	0.0145281996791
M00972	M01881	reverse	forward	10	10	Th1_Wb54553204	B-cell_(CD19+)	450	413	-4.502765	-4.538587	6403059	2366537	234	193	11	2.58308795612e-12	6	1	0	1.0	18	2	0	1.0	20	5	0	1.0	50	25	0	1.0	71	48	0	1.0	149	126	3	0.00104563910363
M00972	M01881	reverse	forward	10	10	Th1_Wb54553204	TReg-Activated	450	324	-4.502765	-4.649000	6403059	2526444	234	139	11	6.98234086319e-14	6	1	0	1.0	18	2	0	1.0	20	4	0	1.0	50	16	0	1.0	71	35	0	1.0	149	102	1	0.146980848448
M00972	M01881	reverse	forward	10	10	Th1_Wb54553204	THelper-Activated	450	319	-4.502765	-4.669369	6403059	2507760	234	138	7	5.88597528642e-08	6	1	0	1.0	18	2	0	1.0	20	5	0	1.0	50	20	0	1.0	71	37	0	1.0	149	100	1	0.144316338765
M00972	M01881	reverse	forward	10	10	Th1_Wb54553204	A20	450	421	-4.502765	-4.501858	6403059	2364302	234	170	10	1.89433795098e-11	6	0	0	1.0	18	2	0	1.0	20	6	0	1.0	50	28	0	1.0	71	56	0	1.0	149	143	3	0.00150365910317
M00972	M01881	reverse	forward	10	10	Th1_Wb54553204	B-cell_(CD43-)	450	438	-4.502765	-4.551154	6403059	2371863	234	197	12	1.16748603098e-13	6	2	0	1.0	18	2	0	1.0	20	6	0	1.0	50	25	0	1.0	71	54	0	1.0	149	134	1	0.188509195207
M00972	M01881	reverse	forward	10	10	Th1_Wb54553204	CH12	450	291	-4.502765	-4.609213	6403059	2382294	234	133	9	5.58870055796e-11	6	0	0	1.0	18	0	0	1.0	20	1	0	1.0	50	16	0	1.0	71	31	0	1.0	149	81	1	0.118587564997
M00972	M01881	reverse	forward	10	10	Treg_Wb83319432	TReg	286	329	-4.572608	-4.699540	6428651	2522235	155	142	6	1.39519992124e-07	6	2	0	1.0	14	6	0	1.0	18	9	0	1.0	33	19	0	1.0	48	36	0	1.0	99	100	2	0.00490643150048
M00972	M01881	reverse	forward	10	10	Treg_Wb83319432	Spleen	286	374	-4.572608	-4.550342	6428651	2504499	155	170	9	1.27688529026e-11	6	1	0	1.0	14	2	0	1.0	18	8	0	1.0	33	25	0	1.0	48	47	0	1.0	99	117	1	0.114088013991
M00972	M01881	reverse	forward	10	10	Treg_Wb83319432	B-cell_(CD19+)	286	413	-4.572608	-4.538587	6428651	2366537	155	193	9	3.97861010182e-11	6	1	0	1.0	14	2	0	1.0	18	5	0	1.0	33	25	0	1.0	48	48	0	1.0	99	126	2	0.00767088843532
M00972	M01881	reverse	forward	10	10	Treg_Wb83319432	TReg-Activated	286	324	-4.572608	-4.649000	6428651	2526444	155	139	7	3.63227661938e-09	6	1	0	1.0	14	2	0	1.0	18	4	0	1.0	33	16	0	1.0	48	35	0	1.0	99	102	1	0.100214533966
M00972	M01881	reverse	forward	10	10	Treg_Wb83319432	THelper-Activated	286	319	-4.572608	-4.669369	6428651	2507760	155	138	3	0.00152038342159	6	1	0	1.0	14	2	0	1.0	18	5	0	1.0	33	20	0	1.0	48	37	0	1.0	99	100	1	0.0983485612602
M00972	M01881	reverse	forward	10	10	Treg_Wb83319432	A20	286	421	-4.572608	-4.501858	6428651	2364302	155	170	7	1.46669075522e-08	6	0	0	1.0	14	2	0	1.0	18	6	0	1.0	33	28	1	0.0096091107473	48	56	1	0.027704260336	99	143	3	0.000460956421203
M00972	M01881	reverse	forward	10	10	Treg_Wb83319432	B-cell_(CD43-)	286	438	-4.572608	-4.551154	6428651	2371863	155	197	10	1.37099858899e-12	6	2	0	1.0	14	2	0	1.0	18	6	0	1.0	33	25	0	1.0	48	54	0	1.0	99	134	1	0.129555442093
M00972	M01881	reverse	forward	10	10	Treg_Wb83319432	CH12	286	291	-4.572608	-4.609213	6428651	2382294	155	133	4	7.00216380431e-05	6	0	0	1.0	14	0	0	1.0	18	1	0	1.0	33	16	0	1.0	48	31	0	1.0	99	81	1	0.0804296715027
M00972	M01881	reverse	forward	10	10	Th2	TReg	478	329	-4.512172	-4.699540	6408659	2522235	240	142	15	3.22589034424e-20	6	2	0	1.0	20	6	0	1.0	22	9	0	1.0	52	19	0	1.0	75	36	0	1.0	159	100	2	0.0121995630906
M00972	M01881	reverse	forward	10	10	Th2	Spleen	478	374	-4.512172	-4.550342	6408659	2504499	240	170	13	7.82803467665e-16	6	1	0	1.0	20	2	0	1.0	22	8	0	1.0	52	25	0	1.0	75	47	0	1.0	159	117	1	0.176848926069
M00972	M01881	reverse	forward	10	10	Th2	B-cell_(CD19+)	478	413	-4.512172	-4.538587	6408659	2366537	240	193	14	1.25335013503e-16	6	1	0	1.0	20	2	0	1.0	22	5	0	1.0	52	25	0	1.0	75	48	0	1.0	159	126	3	0.00126014039774
M00972	M01881	reverse	forward	10	10	Th2	TReg-Activated	478	324	-4.512172	-4.649000	6408659	2526444	240	139	10	3.26519678982e-12	6	1	0	1.0	20	2	0	1.0	22	4	0	1.0	52	16	0	1.0	75	35	0	1.0	159	102	4	2.7437042984e-05
M00972	M01881	reverse	forward	10	10	Th2	THelper-Activated	478	319	-4.512172	-4.669369	6408659	2507760	240	138	9	9.74812751071e-11	6	1	0	1.0	20	2	0	1.0	22	5	0	1.0	52	20	0	1.0	75	37	0	1.0	159	100	4	2.53825060347e-05
M00972	M01881	reverse	forward	10	10	Th2	A20	478	421	-4.512172	-4.501858	6408659	2364302	240	170	13	7.82803467665e-16	6	0	0	1.0	20	2	0	1.0	22	6	0	1.0	52	28	1	0.0151011742553	75	56	1	0.0429551688987	159	143	7	5.28197115013e-09
M00972	M01881	reverse	forward	10	10	Th2	B-cell_(CD43-)	478	438	-4.512172	-4.551154	6408659	2371863	240	197	15	4.82930466111e-18	6	2	0	1.0	20	2	0	1.0	22	6	0	1.0	52	25	0	1.0	75	54	0	1.0	159	134	2	0.0211715878505
M00972	M01881	reverse	forward	10	10	Th2	CH12	478	291	-4.512172	-4.609213	6408659	2382294	240	133	8	2.07853877302e-09	6	0	0	1.0	20	0	0	1.0	22	1	0	1.0	52	16	0	1.0	75	31	0	1.0	159	81	2	0.0081509429684
M00972	M01881	reverse	forward	10	10	CD4+_Naive_Wb11970640	TReg	297	329	-4.532560	-4.699540	5889793	2522235	160	142	7	5.25405755266e-09	5	2	0	1.0	14	6	0	1.0	16	9	0	1.0	42	19	0	1.0	52	36	0	1.0	108	100	1	0.106799457399
M00972	M01881	reverse	forward	10	10	CD4+_Naive_Wb11970640	Spleen	297	374	-4.532560	-4.550342	5889793	2504499	160	170	7	1.82606643342e-08	5	1	0	1.0	14	2	0	1.0	16	8	0	1.0	42	25	0	1.0	52	47	0	1.0	108	117	1	0.123796062106
M00972	M01881	reverse	forward	10	10	CD4+_Naive_Wb11970640	B-cell_(CD19+)	297	413	-4.532560	-4.538587	5889793	2366537	160	193	8	1.62021915836e-09	5	1	0	1.0	14	2	0	1.0	16	5	0	1.0	42	25	0	1.0	52	48	0	1.0	108	126	1	0.132664133884
M00972	M01881	reverse	forward	10	10	CD4+_Naive_Wb11970640	TReg-Activated	297	324	-4.532560	-4.649000	5889793	2526444	160	139	5	4.11209406233e-06	5	1	0	1.0	14	2	0	1.0	16	4	0	1.0	42	16	0	1.0	52	35	0	1.0	108	102	4	5.97929115046e-06
M00972	M01881	reverse	forward	10	10	CD4+_Naive_Wb11970640	THelper-Activated	297	319	-4.532560	-4.669369	5889793	2507760	160	138	7	4.30661329144e-09	5	1	0	1.0	14	2	0	1.0	16	5	0	1.0	42	20	0	1.0	52	37	0	1.0	108	100	3	0.000208535838927
M00972	M01881	reverse	forward	10	10	CD4+_Naive_Wb11970640	A20	297	421	-4.532560	-4.501858	5889793	2364302	160	170	7	1.82606643342e-08	5	0	0	1.0	14	2	0	1.0	16	6	0	1.0	42	28	1	0.012214285665	52	56	1	0.0299786234809	108	143	5	6.83001994908e-07
M00972	M01881	reverse	forward	10	10	CD4+_Naive_Wb11970640	B-cell_(CD43-)	297	438	-4.532560	-4.551154	5889793	2371863	160	197	10	1.88438077295e-12	5	2	0	1.0	14	2	0	1.0	16	6	0	1.0	42	25	0	1.0	52	54	0	1.0	108	134	1	0.140472178556
M00972	M01881	reverse	forward	10	10	CD4+_Naive_Wb11970640	CH12	297	291	-4.532560	-4.609213	5889793	2382294	160	133	4	7.91752727993e-05	5	0	0	1.0	14	0	0	1.0	16	1	0	1.0	42	16	0	1.0	52	31	0	1.0	108	81	1	0.0874164826786
M00972	M01881	reverse	forward	10	10	GM06990	TReg	453	329	-4.466765	-4.699540	5908656	2522235	258	142	9	2.38623239537e-10	4	2	0	1.0	11	6	0	1.0	13	9	0	1.0	38	19	0	1.0	52	36	0	1.0	120	100	1	0.117945452486
M00972	M01881	reverse	forward	10	10	GM06990	Spleen	453	374	-4.466765	-4.550342	5908656	2504499	258	170	10	4.93891639964e-11	4	1	0	1.0	11	2	0	1.0	13	8	0	1.0	38	25	0	1.0	52	47	0	1.0	120	117	2	0.00962628067715
M00972	M01881	reverse	forward	10	10	GM06990	B-cell_(CD19+)	453	413	-4.466765	-4.538587	5908656	2366537	258	193	11	7.41624717142e-12	4	1	0	1.0	11	2	0	1.0	13	5	0	1.0	38	25	0	1.0	52	48	0	1.0	120	126	2	0.011089667225
M00972	M01881	reverse	forward	10	10	GM06990	TReg-Activated	453	324	-4.466765	-4.649000	5908656	2526444	258	139	7	1.20039412963e-07	4	1	0	1.0	11	2	0	1.0	13	4	0	1.0	38	16	0	1.0	52	35	0	1.0	120	102	3	0.000301301818032
M00972	M01881	reverse	forward	10	10	GM06990	THelper-Activated	453	319	-4.466765	-4.669369	5908656	2507760	258	138	7	1.14255464089e-07	4	1	0	1.0	11	2	0	1.0	13	5	0	1.0	38	20	0	1.0	52	37	0	1.0	120	100	3	0.000284271905643
M00972	M01881	reverse	forward	10	10	GM06990	A20	453	421	-4.466765	-4.501858	5908656	2364302	258	170	11	1.86293975468e-12	4	0	0	1.0	11	2	0	1.0	13	6	0	1.0	38	28	0	1.0	52	56	0	1.0	120	143	3	0.000806672640358
M00972	M01881	reverse	forward	10	10	GM06990	B-cell_(CD43-)	453	438	-4.466765	-4.551154	5908656	2371863	258	197	11	9.26147721706e-12	4	2	0	1.0	11	2	0	1.0	13	6	0	1.0	38	25	0	1.0	52	54	0	1.0	120	134	1	0.154816711854
M00972	M01881	reverse	forward	10	10	GM06990	CH12	453	291	-4.466765	-4.609213	5908656	2382294	258	133	11	1.24344126075e-13	4	0	0	1.0	11	0	0	1.0	13	1	0	1.0	38	16	0	1.0	52	31	0	1.0	120	81	1	0.0966507330827
M00972	M01881	reverse	forward	10	10	Monocytes-CD14+_RO01746	TReg	261	329	-4.583094	-4.699540	6133250	2522235	130	142	6	4.91144451018e-08	4	2	0	1.0	12	6	0	1.0	14	9	0	1.0	30	19	0	1.0	45	36	0	1.0	110	100	3	0.000220116620693
M00972	M01881	reverse	forward	10	10	Monocytes-CD14+_RO01746	Spleen	261	374	-4.583094	-4.550342	6133250	2504499	130	170	5	3.98391402651e-06	4	1	0	1.0	12	2	0	1.0	14	8	0	1.0	30	25	0	1.0	45	47	0	1.0	110	117	4	1.10712656152e-05
M00972	M01881	reverse	forward	10	10	Monocytes-CD14+_RO01746	B-cell_(CD19+)	261	413	-4.583094	-4.538587	6133250	2366537	130	193	6	3.01073878776e-07	4	1	0	1.0	12	2	0	1.0	14	5	0	1.0	30	25	0	1.0	45	48	0	1.0	110	126	3	0.00043358404137
M00972	M01881	reverse	forward	10	10	Monocytes-CD14+_RO01746	TReg-Activated	261	324	-4.583094	-4.649000	6133250	2526444	130	139	4	4.19589306283e-05	4	1	0	1.0	12	2	0	1.0	14	4	0	1.0	30	16	0	1.0	45	35	0	1.0	110	102	2	0.00625354667531
M00972	M01881	reverse	forward	10	10	Monocytes-CD14+_RO01746	THelper-Activated	261	319	-4.583094	-4.669369	6133250	2507760	130	138	7	1.01140462662e-09	4	1	0	1.0	12	2	0	1.0	14	5	0	1.0	30	20	0	1.0	45	37	0	1.0	110	100	1	0.108666758823
M00972	M01881	reverse	forward	10	10	Monocytes-CD14+_RO01746	A20	261	421	-4.583094	-4.501858	6133250	2364302	130	170	4	9.16060250591e-05	4	0	0	1.0	12	2	0	1.0	14	6	0	1.0	30	28	0	1.0	45	56	1	0.0259950517363	110	143	4	2.43753245615e-05
M00972	M01881	reverse	forward	10	10	Monocytes-CD14+_RO01746	B-cell_(CD43-)	261	438	-4.583094	-4.551154	6133250	2371863	130	197	5	8.15155522668e-06	4	2	0	1.0	12	2	0	1.0	14	6	0	1.0	30	25	0	1.0	45	54	0	1.0	110	134	4	1.88899789403e-05
M00972	M01881	reverse	forward	10	10	Monocytes-CD14+_RO01746	CH12	261	291	-4.583094	-4.609213	6133250	2382294	130	133	5	1.19538874974e-06	4	0	0	1.0	12	0	0	1.0	14	1	0	1.0	30	16	0	1.0	45	31	0	1.0	110	81	1	0.0889619728848
M00972	M01881	reverse	forward	10	10	Th2_Wb33676984	TReg	244	329	-4.620656	-4.699540	6412579	2522235	137	142	6	6.71133093922e-08	4	2	0	1.0	10	6	0	1.0	10	9	0	1.0	27	19	0	1.0	41	36	0	1.0	79	100	2	0.00315875840402
M00972	M01881	reverse	forward	10	10	Th2_Wb33676984	Spleen	244	374	-4.620656	-4.550342	6412579	2504499	137	170	7	6.23339974871e-09	4	1	0	1.0	10	2	0	1.0	10	8	0	1.0	27	25	0	1.0	41	47	0	1.0	79	117	1	0.0921311084536
M00972	M01881	reverse	forward	10	10	Th2_Wb33676984	B-cell_(CD19+)	244	413	-4.620656	-4.538587	6412579	2366537	137	193	7	1.49684550529e-08	4	1	0	1.0	10	2	0	1.0	10	5	0	1.0	27	25	0	1.0	41	48	0	1.0	79	126	2	0.00495615393363
M00972	M01881	reverse	forward	10	10	Th2_Wb33676984	TReg-Activated	244	324	-4.620656	-4.649000	6412579	2526444	137	139	5	1.9232355441e-06	4	1	0	1.0	10	2	0	1.0	10	4	0	1.0	27	16	0	1.0	41	35	0	1.0	79	102	2	0.00328351934433
M00972	M01881	reverse	forward	10	10	Th2_Wb33676984	THelper-Activated	244	319	-4.620656	-4.669369	6412579	2507760	137	138	6	5.66268379111e-08	4	1	0	1.0	10	2	0	1.0	10	5	0	1.0	27	20	0	1.0	41	37	0	1.0	79	100	2	0.00315875840402
M00972	M01881	reverse	forward	10	10	Th2_Wb33676984	A20	244	421	-4.620656	-4.501858	6412579	2364302	137	170	5	5.14743132462e-06	4	0	0	1.0	10	2	0	1.0	10	6	0	1.0	27	28	0	1.0	41	56	0	1.0	79	143	2	0.00633227210838
M00972	M01881	reverse	forward	10	10	Th2_Wb33676984	B-cell_(CD43-)	244	438	-4.620656	-4.551154	6412579	2371863	137	197	8	5.55674541306e-10	4	2	0	1.0	10	2	0	1.0	10	6	0	1.0	27	25	0	1.0	41	54	0	1.0	79	134	2	0.00558433161185
M00972	M01881	reverse	forward	10	10	Th2_Wb33676984	CH12	244	291	-4.620656	-4.609213	6412579	2382294	137	133	5	1.54796812473e-06	4	0	0	1.0	10	0	0	1.0	10	1	0	1.0	27	16	0	1.0	41	31	0	1.0	79	81	2	0.00208861910387
M00972	M01881	reverse	forward	10	10	Th17	TReg	281	329	-4.533250	-4.699540	6388863	2522235	159	142	5	4.42671040353e-06	4	2	0	1.0	9	6	0	1.0	10	9	0	1.0	24	19	0	1.0	38	36	0	1.0	79	100	1	0.0792843448591
M00972	M01881	reverse	forward	10	10	Th17	Spleen	281	374	-4.533250	-4.550342	6388863	2504499	159	170	6	4.67822320897e-07	4	1	0	1.0	9	2	0	1.0	10	8	0	1.0	24	25	0	1.0	38	47	0	1.0	79	117	1	0.0921311084536
M00972	M01881	reverse	forward	10	10	Th17	B-cell_(CD19+)	281	413	-4.533250	-4.538587	6388863	2366537	159	193	6	9.81173323293e-07	4	1	0	1.0	9	2	0	1.0	10	5	0	1.0	24	25	0	1.0	38	48	0	1.0	79	126	2	0.00495615393363
M00972	M01881	reverse	forward	10	10	Th17	TReg-Activated	281	324	-4.533250	-4.649000	6388863	2526444	159	139	6	1.42930058692e-07	4	1	0	1.0	9	2	0	1.0	10	4	0	1.0	24	16	0	1.0	38	35	0	1.0	79	102	1	0.0808049955658
M00972	M01881	reverse	forward	10	10	Th17	THelper-Activated	281	319	-4.533250	-4.669369	6388863	2507760	159	138	5	3.84990560685e-06	4	1	0	1.0	9	2	0	1.0	10	5	0	1.0	24	20	0	1.0	38	37	0	1.0	79	100	1	0.0792843448591
M00972	M01881	reverse	forward	10	10	Th17	A20	281	421	-4.533250	-4.501858	6388863	2364302	159	170	5	1.06115981e-05	4	0	0	1.0	9	2	0	1.0	10	6	0	1.0	24	28	1	0.00699731098887	38	56	1	0.0219954140338	79	143	3	0.000237530172462
M00972	M01881	reverse	forward	10	10	Th17	B-cell_(CD43-)	281	438	-4.533250	-4.551154	6388863	2371863	159	197	8	1.81214618392e-09	4	2	0	1.0	9	2	0	1.0	10	6	0	1.0	24	25	0	1.0	38	54	0	1.0	79	134	1	0.104800858581
M00972	M01881	reverse	forward	10	10	Th17	CH12	281	291	-4.533250	-4.609213	6388863	2382294	159	133	5	3.2136961729e-06	4	0	0	1.0	9	0	0	1.0	10	1	0	1.0	24	16	0	1.0	38	31	0	1.0	79	81	1	0.0647137181103
M00972	M01881	reverse	forward	10	10	CD34+_Mobilized	TReg	179	329	-4.772433	-4.699540	5887121	2522235	99	142	6	9.5832957349e-09	3	2	0	1.0	8	6	0	1.0	9	9	0	1.0	22	19	0	1.0	38	36	0	1.0	70	100	2	0.00249112491186
M00972	M01881	reverse	forward	10	10	CD34+_Mobilized	Spleen	179	374	-4.772433	-4.550342	5887121	2504499	99	170	6	2.8060768983e-08	3	1	0	1.0	8	2	0	1.0	9	8	0	1.0	22	25	0	1.0	38	47	0	1.0	70	117	3	9.17570667386e-05
M00972	M01881	reverse	forward	10	10	CD34+_Mobilized	B-cell_(CD19+)	179	413	-4.772433	-4.538587	5887121	2366537	99	193	6	5.95801125306e-08	3	1	0	1.0	8	2	0	1.0	9	5	0	1.0	22	25	0	1.0	38	48	0	1.0	70	126	1	0.0881063757094
M00972	M01881	reverse	forward	10	10	CD34+_Mobilized	TReg-Activated	179	324	-4.772433	-4.649000	5887121	2526444	99	139	4	1.43984435842e-05	3	1	0	1.0	8	2	0	1.0	9	4	0	1.0	22	16	0	1.0	38	35	0	1.0	70	102	1	0.0719359936433
M00972	M01881	reverse	forward	10	10	CD34+_Mobilized	THelper-Activated	179	319	-4.772433	-4.669369	5887121	2507760	99	138	6	8.07494283588e-09	3	1	0	1.0	8	2	0	1.0	9	5	0	1.0	22	20	0	1.0	38	37	0	1.0	70	100	1	0.0705757731054
M00972	M01881	reverse	forward	10	10	CD34+_Mobilized	A20	179	421	-4.772433	-4.501858	5887121	2364302	99	170	6	2.8060768983e-08	3	0	0	1.0	8	2	0	1.0	9	6	0	1.0	22	28	0	1.0	38	56	1	0.0219954140338	70	143	2	0.00500717862005
M00972	M01881	reverse	forward	10	10	CD34+_Mobilized	B-cell_(CD43-)	179	438	-4.772433	-4.551154	5887121	2371863	99	197	7	1.78210429857e-09	3	2	0	1.0	8	2	0	1.0	9	6	0	1.0	22	25	0	1.0	38	54	0	1.0	70	134	3	0.000137076859132
M00972	M01881	reverse	forward	10	10	CD34+_Mobilized	CH12	179	291	-4.772433	-4.609213	5887121	2382294	99	133	3	0.000373046077405	3	0	0	1.0	8	0	0	1.0	9	1	0	1.0	22	16	0	1.0	38	31	0	1.0	70	81	1	0.0575552729387
M01881	M01881	forward	forward	12	12	Treg_Wb78495824	THelper-Activated	346	324	-4.499111	-4.627470	6704056	2710236	183	148	7	1.77076890178e-08	7	1	0	1.0	14	4	0	1.0	14	6	0	1.0	32	23	0	1.0	52	48	0	1.0	110	112	1	0.120893678195
M01881	M01881	forward	forward	12	12	Treg_Wb78495824	A20	346	423	-4.499111	-4.470122	6704056	2659338	183	184	10	3.64943540983e-12	7	0	0	1.0	14	5	0	1.0	14	9	0	1.0	32	32	1	0.0106436706453	52	65	2	0.000588941119018	110	151	3	0.000733801744323
M01881	M01881	forward	forward	12	12	Treg_Wb78495824	TReg-Activated	346	321	-4.499111	-4.612170	6704056	2711568	183	137	4	0.000148852762397	7	1	0	1.0	14	3	0	1.0	14	4	0	1.0	32	18	0	1.0	52	40	0	1.0	110	112	1	0.120893678195
M01881	M01881	forward	forward	12	12	Treg_Wb78495824	CH12	346	314	-4.499111	-4.555693	6704056	2680448	183	140	5	8.17907017444e-06	7	0	0	1.0	14	3	0	1.0	14	4	0	1.0	32	24	0	1.0	52	40	0	1.0	110	92	1	0.100422015583
M01881	M01881	forward	forward	12	12	Treg_Wb78495824	TReg	346	343	-4.499111	-4.650278	6704056	2711182	183	150	8	6.38113755905e-10	7	1	0	1.0	14	6	0	1.0	14	10	0	1.0	32	27	0	1.0	52	53	0	1.0	110	122	2	0.00882829342763
M01881	M01881	forward	forward	12	12	Treg_Wb78495824	B-cell_(CD19+)	346	392	-4.499111	-4.508749	6704056	2664590	183	179	8	2.58281577041e-09	7	1	0	1.0	14	4	0	1.0	14	6	0	1.0	32	26	0	1.0	52	48	1	0.0257505623846	110	127	3	0.000443703892125
M01881	M01881	forward	forward	12	12	Treg_Wb78495824	B-cell_(CD43-)	346	439	-4.499111	-4.517284	6704056	2670890	183	203	11	3.0717221551e-13	7	2	0	1.0	14	4	0	1.0	14	7	0	1.0	32	32	0	1.0	52	59	1	0.0315595023359	110	144	2	0.0121149829971
M01881	M01881	forward	forward	12	12	GM12864	THelper-Activated	419	324	-4.355890	-4.627470	6546758	2710236	215	148	6	1.20914633847e-06	6	1	0	1.0	13	4	0	1.0	15	6	0	1.0	37	23	0	1.0	53	48	0	1.0	132	112	2	0.0106240140274
M01881	M01881	forward	forward	12	12	GM12864	A20	419	423	-4.355890	-4.470122	6546758	2659338	215	184	10	1.80116735426e-11	6	0	0	1.0	13	5	0	1.0	15	9	0	1.0	37	32	0	1.0	53	65	1	0.0353694894523	132	151	4	6.144600006e-05
M01881	M01881	forward	forward	12	12	GM12864	TReg-Activated	419	321	-4.355890	-4.612170	6546758	2711568	215	137	4	0.000275113166651	6	1	0	1.0	13	3	0	1.0	15	4	0	1.0	37	18	0	1.0	53	40	0	1.0	132	112	2	0.0106240140274
M01881	M01881	forward	forward	12	12	GM12864	CH12	419	314	-4.355890	-4.555693	6546758	2680448	215	140	6	8.74131212749e-07	6	0	0	1.0	13	3	0	1.0	15	4	0	1.0	37	24	0	1.0	53	40	0	1.0	132	92	3	0.000294222077307
M01881	M01881	forward	forward	12	12	GM12864	TReg	419	343	-4.355890	-4.650278	6546758	2711182	215	150	5	2.47739352638e-05	6	1	0	1.0	13	6	0	1.0	15	10	0	1.0	37	27	0	1.0	53	53	0	1.0	132	122	3	0.00067117583098
M01881	M01881	forward	forward	12	12	GM12864	B-cell_(CD19+)	419	392	-4.355890	-4.508749	6546758	2664590	215	179	7	1.95587370646e-07	6	1	0	1.0	13	4	0	1.0	15	6	0	1.0	37	26	0	1.0	53	48	1	0.0262393469389	132	127	4	3.13029153126e-05
M01881	M01881	forward	forward	12	12	GM12864	B-cell_(CD43-)	419	439	-4.355890	-4.517284	6546758	2670890	215	203	8	2.42935495042e-08	6	2	0	1.0	13	4	0	1.0	15	7	0	1.0	37	32	0	1.0	53	59	1	0.0321567177725	132	144	4	5.10999270916e-05
M01881	M01881	forward	forward	12	12	CD20+_RO01778	THelper-Activated	363	324	-4.567412	-4.627470	6522313	2710236	196	148	8	9.866653991e-10	5	1	0	1.0	11	4	0	1.0	14	6	0	1.0	38	23	0	1.0	54	48	0	1.0	125	112	1	0.136214926432
M01881	M01881	forward	forward	12	12	CD20+_RO01778	A20	363	423	-4.567412	-4.470122	6522313	2659338	196	184	14	3.69477194943e-18	5	0	0	1.0	11	5	0	1.0	14	9	0	1.0	38	32	1	0.0126271036465	54	65	3	7.23020940094e-06	125	151	4	4.97083205767e-05
M01881	M01881	forward	forward	12	12	CD20+_RO01778	TReg-Activated	363	321	-4.567412	-4.612170	6522313	2711568	196	137	4	0.000193508000011	5	1	0	1.0	11	3	0	1.0	14	4	0	1.0	38	18	0	1.0	54	40	0	1.0	125	112	1	0.136214926432
M01881	M01881	forward	forward	12	12	CD20+_RO01778	CH12	363	314	-4.567412	-4.555693	6522313	2680448	196	140	6	5.09761015994e-07	5	0	0	1.0	11	3	0	1.0	14	4	0	1.0	38	24	0	1.0	54	40	0	1.0	125	92	1	0.113319237473
M01881	M01881	forward	forward	12	12	CD20+_RO01778	TReg	363	343	-4.567412	-4.650278	6522313	2711182	196	150	8	1.09755136914e-09	5	1	0	1.0	11	6	0	1.0	14	10	0	1.0	38	27	0	1.0	54	53	0	1.0	125	122	2	0.0112720776514
M01881	M01881	forward	forward	12	12	CD20+_RO01778	B-cell_(CD19+)	363	392	-4.567412	-4.508749	6522313	2664590	196	179	8	4.42695587844e-09	5	1	0	1.0	11	4	0	1.0	14	6	0	1.0	38	26	0	1.0	54	48	1	0.0267278913687	125	127	2	0.0121673202643
M01881	M01881	forward	forward	12	12	CD20+_RO01778	B-cell_(CD43-)	363	439	-4.567412	-4.517284	6522313	2670890	196	203	11	6.5139223747e-13	5	2	0	1.0	11	4	0	1.0	14	7	0	1.0	38	32	0	1.0	54	59	1	0.0327535711559	125	144	2	0.0154339391712
M01881	M01881	forward	forward	12	12	Th1	THelper-Activated	465	324	-4.488470	-4.627470	6698472	2710236	214	148	4	0.000362344372475	7	1	0	1.0	14	4	0	1.0	16	6	0	1.0	40	23	0	1.0	68	48	0	1.0	168	112	3	0.00105169405673
M01881	M01881	forward	forward	12	12	Th1	A20	465	423	-4.488470	-4.470122	6698472	2659338	214	184	10	1.72023260918e-11	7	0	0	1.0	14	5	0	1.0	16	9	0	1.0	40	32	1	0.0132873915492	68	65	1	0.0451541013509	168	151	4	0.000155824223885
M01881	M01881	forward	forward	12	12	Th1	TReg-Activated	465	321	-4.488470	-4.612170	6698472	2711568	214	137	3	0.0037059386706	7	1	0	1.0	14	3	0	1.0	16	4	0	1.0	40	18	0	1.0	68	40	0	1.0	168	112	3	0.00105169405673
M01881	M01881	forward	forward	12	12	Th1	CH12	465	314	-4.488470	-4.555693	6698472	2680448	214	140	5	1.73881543322e-05	7	0	0	1.0	14	3	0	1.0	16	4	0	1.0	40	24	0	1.0	68	40	0	1.0	168	92	4	2.26736679534e-05
M01881	M01881	forward	forward	12	12	Th1	TReg	465	343	-4.488470	-4.650278	6698472	2711182	214	150	6	1.27263519651e-06	7	1	0	1.0	14	6	0	1.0	16	10	0	1.0	40	27	0	1.0	68	53	0	1.0	168	122	4	6.84153493475e-05
M01881	M01881	forward	forward	12	12	Th1	B-cell_(CD19+)	465	392	-4.488470	-4.508749	6698472	2664590	214	179	6	3.54084025818e-06	7	1	0	1.0	14	4	0	1.0	16	6	0	1.0	40	26	0	1.0	68	48	0	1.0	168	127	3	0.00150900417185
M01881	M01881	forward	forward	12	12	Th1	B-cell_(CD43-)	465	439	-4.488470	-4.517284	6698472	2670890	214	203	9	1.09162968203e-09	7	2	0	1.0	14	4	0	1.0	16	7	0	1.0	40	32	0	1.0	68	59	0	1.0	168	144	3	0.00215845323324
M01881	M01881	forward	forward	12	12	GM12865	THelper-Activated	442	324	-4.396845	-4.627470	6550500	2710236	234	148	5	3.47824158657e-05	4	1	0	1.0	11	4	0	1.0	13	6	0	1.0	38	23	0	1.0	58	48	0	1.0	130	112	2	0.0103189265896
M01881	M01881	forward	forward	12	12	GM12865	A20	442	423	-4.396845	-4.470122	6550500	2659338	234	184	10	4.14274677695e-11	4	0	0	1.0	11	5	0	1.0	13	9	0	1.0	38	32	1	0.0126271036465	58	65	1	0.0386419461817	130	151	4	5.79060574419e-05
M01881	M01881	forward	forward	12	12	GM12865	TReg-Activated	442	321	-4.396845	-4.612170	6550500	2711568	234	137	3	0.00475152370612	4	1	0	1.0	11	3	0	1.0	13	4	0	1.0	38	18	0	1.0	58	40	0	1.0	130	112	2	0.0103189265896
M01881	M01881	forward	forward	12	12	GM12865	CH12	442	314	-4.396845	-4.555693	6550500	2680448	234	140	6	1.42846755199e-06	4	0	0	1.0	11	3	0	1.0	13	4	0	1.0	38	24	0	1.0	58	40	0	1.0	130	92	3	0.000281340742401
M01881	M01881	forward	forward	12	12	GM12865	TReg	442	343	-4.396845	-4.650278	6550500	2711182	234	150	6	2.13304014703e-06	4	1	0	1.0	11	6	0	1.0	13	10	0	1.0	38	27	0	1.0	58	53	0	1.0	130	122	3	0.000642089166464
M01881	M01881	forward	forward	12	12	GM12865	B-cell_(CD19+)	442	392	-4.396845	-4.508749	6550500	2664590	234	179	6	5.90430229025e-06	4	1	0	1.0	11	4	0	1.0	13	6	0	1.0	38	26	0	1.0	58	48	0	1.0	130	127	3	0.00072145089496
M01881	M01881	forward	forward	12	12	GM12865	B-cell_(CD43-)	442	439	-4.396845	-4.517284	6550500	2670890	234	203	8	4.67192699079e-08	4	2	0	1.0	11	4	0	1.0	13	7	0	1.0	38	32	0	1.0	58	59	0	1.0	130	144	3	0.0010370901099
M01881	M01881	forward	forward	12	12	Th1_Wb54553204	THelper-Activated	442	324	-4.459682	-4.627470	6699766	2710236	228	148	4	0.000459947177792	7	1	0	1.0	19	4	0	1.0	22	6	0	1.0	47	23	1	0.0112331510863	76	48	1	0.0374153519208	158	112	4	3.86244815064e-05
M01881	M01881	forward	forward	12	12	Th1_Wb54553204	A20	442	423	-4.459682	-4.470122	6699766	2659338	228	184	12	3.78853263112e-14	7	0	0	1.0	19	5	0	1.0	22	9	0	1.0	47	32	0	1.0	76	65	1	0.0503325359443	158	151	5	5.79211485227e-06
M01881	M01881	forward	forward	12	12	Th1_Wb54553204	TReg-Activated	442	321	-4.459682	-4.612170	6699766	2711568	228	137	6	1.08304543533e-06	7	1	0	1.0	19	3	0	1.0	22	4	0	1.0	47	18	1	0.00880171596444	76	40	1	0.0312768323999	158	112	4	3.86244815064e-05
M01881	M01881	forward	forward	12	12	Th1_Wb54553204	CH12	442	314	-4.459682	-4.555693	6699766	2680448	228	140	7	5.44361595123e-08	7	0	0	1.0	19	3	0	1.0	22	4	0	1.0	47	24	1	0.0117187371396	76	40	1	0.0312768323999	158	92	5	5.03482167219e-07
M01881	M01881	forward	forward	12	12	Th1_Wb54553204	TReg	442	343	-4.459682	-4.650278	6699766	2711182	228	150	9	1.30575438114e-10	7	1	0	1.0	19	6	0	1.0	22	10	0	1.0	47	27	1	0.0131740953244	76	53	1	0.0412324169225	158	122	5	2.03929916312e-06
M01881	M01881	forward	forward	12	12	Th1_Wb54553204	B-cell_(CD19+)	442	392	-4.459682	-4.508749	6699766	2664590	228	179	8	1.44018046063e-08	7	1	0	1.0	19	4	0	1.0	22	6	0	1.0	47	26	0	1.0	76	48	1	0.0374153519208	158	127	6	8.05738386011e-08
M01881	M01881	forward	forward	12	12	Th1_Wb54553204	B-cell_(CD43-)	442	439	-4.459682	-4.517284	6699766	2670890	228	203	9	1.90234899341e-09	7	2	0	1.0	19	4	0	1.0	22	7	0	1.0	47	32	1	0.0155950323196	76	59	2	0.00103356462722	158	144	6	1.69723195687e-07
M01881	M01881	forward	forward	12	12	Th1_Wb33676984	THelper-Activated	407	324	-4.356048	-4.627470	6699082	2710236	200	148	4	0.00028053201648	8	1	0	1.0	16	4	0	1.0	19	6	0	1.0	38	23	0	1.0	64	48	0	1.0	146	112	2	0.0128694882019
M01881	M01881	forward	forward	12	12	Th1_Wb33676984	A20	407	423	-4.356048	-4.470122	6699082	2659338	200	184	6	2.81226523278e-06	8	0	0	1.0	16	5	0	1.0	19	9	0	1.0	38	32	1	0.0126271036465	64	65	1	0.0425544679606	146	151	4	9.08037892946e-05
M01881	M01881	forward	forward	12	12	Th1_Wb33676984	TReg-Activated	407	321	-4.356048	-4.612170	6699082	2711568	200	137	3	0.00306634840101	8	1	0	1.0	16	3	0	1.0	19	4	0	1.0	38	18	0	1.0	64	40	0	1.0	146	112	2	0.0128694882019
M01881	M01881	forward	forward	12	12	Th1_Wb33676984	CH12	407	314	-4.356048	-4.555693	6699082	2680448	200	140	4	0.000227024209456	8	0	0	1.0	16	3	0	1.0	19	4	0	1.0	38	24	0	1.0	64	40	0	1.0	146	92	2	0.00884018891785
M01881	M01881	forward	forward	12	12	Th1_Wb33676984	TReg	407	343	-4.356048	-4.650278	6699082	2711182	200	150	5	1.75225546059e-05	8	1	0	1.0	16	6	0	1.0	19	10	0	1.0	38	27	0	1.0	64	53	0	1.0	146	122	3	0.000898465813059
M01881	M01881	forward	forward	12	12	Th1_Wb33676984	B-cell_(CD19+)	407	392	-4.356048	-4.508749	6699082	2664590	200	179	5	4.08248895653e-05	8	1	0	1.0	16	4	0	1.0	19	6	0	1.0	38	26	0	1.0	64	48	0	1.0	146	127	3	0.00100889268338
M01881	M01881	forward	forward	12	12	Th1_Wb33676984	B-cell_(CD43-)	407	439	-4.356048	-4.517284	6699082	2670890	200	203	8	1.38564329048e-08	8	2	0	1.0	16	4	0	1.0	19	7	0	1.0	38	32	0	1.0	64	59	0	1.0	146	144	2	0.0206530120812
M01881	M01881	forward	forward	12	12	Th2_Wb54553204	THelper-Activated	288	324	-4.520811	-4.627470	6703454	2710236	151	148	3	0.00172301347838	5	1	0	1.0	9	4	0	1.0	9	6	0	1.0	20	23	0	1.0	35	48	0	1.0	90	112	3	0.000170072496678
M01881	M01881	forward	forward	12	12	Th2_Wb54553204	A20	288	423	-4.520811	-4.470122	6703454	2659338	151	184	5	1.21143490792e-05	5	0	0	1.0	9	5	0	1.0	9	9	0	1.0	20	32	1	0.00666521868749	35	65	1	0.0234975745996	90	151	3	0.00040875295251
M01881	M01881	forward	forward	12	12	Th2_Wb54553204	TReg-Activated	288	321	-4.520811	-4.612170	6703454	2711568	151	137	0	1.0	5	1	0	1.0	9	3	0	1.0	9	4	0	1.0	20	18	0	1.0	35	40	0	1.0	90	112	3	0.000170072496678
M01881	M01881	forward	forward	12	12	Th2_Wb54553204	CH12	288	314	-4.520811	-4.555693	6703454	2680448	151	140	2	0.0208658405038	5	0	0	1.0	9	3	0	1.0	9	4	0	1.0	20	24	0	1.0	35	40	0	1.0	90	92	2	0.00346335218355
M01881	M01881	forward	forward	12	12	Th2_Wb54553204	TReg	288	343	-4.520811	-4.650278	6703454	2711182	151	150	4	0.000100790349987	5	1	0	1.0	9	6	0	1.0	9	10	0	1.0	20	27	0	1.0	35	53	0	1.0	90	122	4	5.89463704998e-06
M01881	M01881	forward	forward	12	12	Th2_Wb54553204	B-cell_(CD19+)	288	392	-4.520811	-4.508749	6703454	2664590	151	179	3	0.00295229108075	5	1	0	1.0	9	4	0	1.0	9	6	0	1.0	20	26	0	1.0	35	48	0	1.0	90	127	2	0.00648025627603
M01881	M01881	forward	forward	12	12	Th2_Wb54553204	B-cell_(CD43-)	288	439	-4.520811	-4.517284	6703454	2670890	151	203	5	1.94310399638e-05	5	2	0	1.0	9	4	0	1.0	9	7	0	1.0	20	32	0	1.0	35	59	0	1.0	90	144	3	0.0003558402355
M01881	M01881	forward	forward	12	12	GM12878	THelper-Activated	510	324	-4.411875	-4.627470	6555046	2710236	264	148	5	6.15622735902e-05	5	1	0	1.0	16	4	0	1.0	24	6	0	1.0	49	23	0	1.0	66	48	1	0.0325717372499	152	112	3	0.00078805815376
M01881	M01881	forward	forward	12	12	GM12878	A20	510	423	-4.411875	-4.470122	6555046	2659338	264	184	12	2.15895638089e-13	5	0	0	1.0	16	5	0	1.0	24	9	0	1.0	49	32	1	0.0162533973911	66	65	2	0.00094687888932	152	151	4	0.00010607168737
M01881	M01881	forward	forward	12	12	GM12878	TReg-Activated	510	321	-4.411875	-4.612170	6555046	2711568	264	137	4	0.000595655499539	5	1	0	1.0	16	3	0	1.0	24	4	0	1.0	49	18	0	1.0	66	40	1	0.0272166167911	152	112	3	0.00078805815376
M01881	M01881	forward	forward	12	12	GM12878	CH12	510	314	-4.411875	-4.555693	6555046	2680448	264	140	5	4.72839694091e-05	5	0	0	1.0	16	3	0	1.0	24	4	0	1.0	49	24	0	1.0	66	40	0	1.0	152	92	1	0.136074989772
M01881	M01881	forward	forward	12	12	GM12878	TReg	510	343	-4.411875	-4.650278	6555046	2711182	264	150	4	0.000835636776828	5	1	0	1.0	16	6	0	1.0	24	10	0	1.0	49	27	0	1.0	66	53	0	1.0	152	122	2	0.0163237423135
M01881	M01881	forward	forward	12	12	GM12878	B-cell_(CD19+)	510	392	-4.411875	-4.508749	6555046	2664590	264	179	4	0.00160287016725	5	1	0	1.0	16	4	0	1.0	24	6	0	1.0	49	26	0	1.0	66	48	0	1.0	152	127	1	0.182866030747
M01881	M01881	forward	forward	12	12	GM12878	B-cell_(CD43-)	510	439	-4.411875	-4.517284	6555046	2670890	264	203	5	0.000269273010703	5	2	0	1.0	16	4	0	1.0	24	7	0	1.0	49	32	0	1.0	66	59	0	1.0	152	144	1	0.204675895427
M01881	M01881	forward	forward	12	12	CD4+_Naive_Wb11970640	THelper-Activated	295	324	-4.494830	-4.627470	6526949	2710236	155	148	4	0.000105856089292	6	1	0	1.0	17	4	0	1.0	23	6	0	1.0	46	23	0	1.0	58	48	0	1.0	119	112	2	0.00871268195056
M01881	M01881	forward	forward	12	12	CD4+_Naive_Wb11970640	A20	295	423	-4.494830	-4.470122	6526949	2659338	155	184	11	1.66397496128e-14	6	0	0	1.0	17	5	0	1.0	23	9	0	1.0	46	32	1	0.0152656897429	58	65	1	0.0386419461817	119	151	3	0.000921405646564
M01881	M01881	forward	forward	12	12	CD4+_Naive_Wb11970640	TReg-Activated	295	321	-4.494830	-4.612170	6526949	2711568	155	137	3	0.00148908776434	6	1	0	1.0	17	3	0	1.0	23	4	0	1.0	46	18	0	1.0	58	40	0	1.0	119	112	2	0.00871268195056
M01881	M01881	forward	forward	12	12	CD4+_Naive_Wb11970640	CH12	295	314	-4.494830	-4.555693	6526949	2680448	155	140	5	3.64739706666e-06	6	0	0	1.0	17	3	0	1.0	23	4	0	1.0	46	24	0	1.0	58	40	0	1.0	119	92	2	0.00596284666847
M01881	M01881	forward	forward	12	12	CD4+_Naive_Wb11970640	TReg	295	343	-4.494830	-4.650278	6526949	2711182	155	150	7	6.16905258568e-09	6	1	0	1.0	17	6	0	1.0	23	10	0	1.0	46	27	0	1.0	58	53	0	1.0	119	122	3	0.000496471070644
M01881	M01881	forward	forward	12	12	CD4+_Naive_Wb11970640	B-cell_(CD19+)	295	392	-4.494830	-4.508749	6526949	2664590	155	179	7	2.09243951286e-08	6	1	0	1.0	17	4	0	1.0	23	6	0	1.0	46	26	0	1.0	58	48	0	1.0	119	127	2	0.0110798505589
M01881	M01881	forward	forward	12	12	CD4+_Naive_Wb11970640	B-cell_(CD43-)	295	439	-4.494830	-4.517284	6526949	2670890	155	203	10	1.848304966e-12	6	2	0	1.0	17	4	0	1.0	23	7	0	1.0	46	32	0	1.0	58	59	0	1.0	119	144	2	0.0140642341156
