# Supplementary material for: Enhanceosome transcription factors preferentially dimerize with high mobility group proteins
Source: BMC Syst Biol. 2016 Feb 4;10:14. doi: 10.1186/s12918-016-0258-3 (PMC4743414; doi:10.1186/s12918-016-0258-3)
Supplement: Additional file 8 — List of human and mouse DNase I hypersensitivity datasets considered. (XLS 38 kb) [file 12918_2016_258_MOESM8_ESM.xls]

## Sheet: human
Cell type	ENCODE filename
A549	wgEncodeUwDnaseA549PkRep1.narrowPeak.gz
A549	wgEncodeUwDnaseA549PkRep2.narrowPeak.gz
AG04449	wgEncodeUwDnaseAg04449PkRep1.narrowPeak.gz
AG04449	wgEncodeUwDnaseAg04449PkRep2.narrowPeak.gz
AG04450	wgEncodeUwDnaseAg04450PkRep1.narrowPeak.gz
AG04450	wgEncodeUwDnaseAg04450PkRep2.narrowPeak.gz
AG09309	wgEncodeUwDnaseAg09309PkRep1.narrowPeak.gz
AG09309	wgEncodeUwDnaseAg09309PkRep2.narrowPeak.gz
AG09319	wgEncodeUwDnaseAg09319PkRep1V2.narrowPeak.gz
AG09319	wgEncodeUwDnaseAg09319PkRep2.narrowPeak.gz
AG10803	wgEncodeUwDnaseAg10803PkRep1.narrowPeak.gz
AG10803	wgEncodeUwDnaseAg10803PkRep2.narrowPeak.gz
AoAF	wgEncodeUwDnaseAoafPkRep1.narrowPeak.gz
AoAF	wgEncodeUwDnaseAoafPkRep2.narrowPeak.gz
BE2_C	wgEncodeUwDnaseBe2cPkRep1.narrowPeak.gz
BE2_C	wgEncodeUwDnaseBe2cPkRep2.narrowPeak.gz
BJ	wgEncodeUwDnaseBjPkRep1.narrowPeak.gz
BJ	wgEncodeUwDnaseBjPkRep2.narrowPeak.gz
Caco-2	wgEncodeUwDnaseCaco2PkRep1.narrowPeak.gz
Caco-2	wgEncodeUwDnaseCaco2PkRep2.narrowPeak.gz
CD20+_RO01778	wgEncodeUwDnaseCd20ro01778PkRep1.narrowPeak.gz
CD20+_RO01778	wgEncodeUwDnaseCd20ro01778PkRep2.narrowPeak.gz
CD34+_Mobilized	wgEncodeUwDnaseCd34mobilizedPkRep1.narrowPeak.gz
CD4+_Naive_Wb11970640	wgEncodeUwDnaseCd4naivewb11970640PkRep1.narrowPeak.gz
CD4+_Naive_Wb78495824	wgEncodeUwDnaseCd4naivewb78495824PkRep1.narrowPeak.gz
CMK	wgEncodeUwDnaseCmkPkRep1.narrowPeak.gz
GM04503	wgEncodeUwDnaseGm04503PkRep1.narrowPeak.gz
GM04503	wgEncodeUwDnaseGm04503PkRep2.narrowPeak.gz
GM04504	wgEncodeUwDnaseGm04504PkRep1.narrowPeak.gz
GM04504	wgEncodeUwDnaseGm04504PkRep2.narrowPeak.gz
GM06990	wgEncodeUwDnaseGm06990PkRep1.narrowPeak.gz
GM06990	wgEncodeUwDnaseGm06990PkRep2.narrowPeak.gz
GM12864	wgEncodeUwDnaseGm12864PkRep1.narrowPeak.gz
GM12865	wgEncodeUwDnaseGm12865PkRep1.narrowPeak.gz
GM12865	wgEncodeUwDnaseGm12865PkRep2.narrowPeak.gz
GM12878	wgEncodeUwDnaseGm12878PkRep1.narrowPeak.gz
GM12878	wgEncodeUwDnaseGm12878PkRep2.narrowPeak.gz
H1-hESC	wgEncodeUwDnaseH1hescPkRep1.narrowPeak.gz
H7-hESC	wgEncodeUwDnaseH7esPkRep1V2.narrowPeak.gz
H7-hESC	wgEncodeUwDnaseH7esPkRep2.narrowPeak.gz
HAc	wgEncodeUwDnaseHacPkRep1.narrowPeak.gz
HAc	wgEncodeUwDnaseHacPkRep2.narrowPeak.gz
HAEpiC	wgEncodeUwDnaseHaePkRep1.narrowPeak.gz
HAEpiC	wgEncodeUwDnaseHaePkRep2.narrowPeak.gz
HA-h	wgEncodeUwDnaseHahPkRep1.narrowPeak.gz
HA-h	wgEncodeUwDnaseHahPkRep2.narrowPeak.gz
HA-sp	wgEncodeUwDnaseHaspPkRep1.narrowPeak.gz
HA-sp	wgEncodeUwDnaseHaspPkRep2.narrowPeak.gz
HBMEC	wgEncodeUwDnaseHbmecPkRep1.narrowPeak.gz
HBMEC	wgEncodeUwDnaseHbmecPkRep2.narrowPeak.gz
HBVP	wgEncodeUwDnaseHbvpPkRep1.narrowPeak.gz
HBVSMC	wgEncodeUwDnaseHbvsmcPkRep1.narrowPeak.gz
HBVSMC	wgEncodeUwDnaseHbvsmcPkRep2.narrowPeak.gz
HCF	wgEncodeUwDnaseHcfPkRep1.narrowPeak.gz
HCF	wgEncodeUwDnaseHcfPkRep2.narrowPeak.gz
HCFaa	wgEncodeUwDnaseHcfaaPkRep1.narrowPeak.gz
HCFaa	wgEncodeUwDnaseHcfaaPkRep2.narrowPeak.gz
HCM	wgEncodeUwDnaseHcmPkRep1.narrowPeak.gz
HCM	wgEncodeUwDnaseHcmPkRep2.narrowPeak.gz
HConF	wgEncodeUwDnaseHconfPkRep1.narrowPeak.gz
HConF	wgEncodeUwDnaseHconfPkRep2.narrowPeak.gz
HCPEpiC	wgEncodeUwDnaseHcpePkRep1.narrowPeak.gz
HCPEpiC	wgEncodeUwDnaseHcpePkRep2.narrowPeak.gz
HCT-116	wgEncodeUwDnaseHct116PkRep1.narrowPeak.gz
HCT-116	wgEncodeUwDnaseHct116PkRep2.narrowPeak.gz
HEEpiC	wgEncodeUwDnaseHeePkRep1.narrowPeak.gz
HEEpiC	wgEncodeUwDnaseHeePkRep2.narrowPeak.gz
HeLa-S3	wgEncodeUwDnaseHelas3PkRep1.narrowPeak.gz
HeLa-S3	wgEncodeUwDnaseHelas3PkRep2.narrowPeak.gz
HepG2	wgEncodeUwDnaseHepg2PkRep1.narrowPeak.gz
HepG2	wgEncodeUwDnaseHepg2PkRep2.narrowPeak.gz
HFF	wgEncodeUwDnaseHffPkRep1.narrowPeak.gz
HFF	wgEncodeUwDnaseHffPkRep2.narrowPeak.gz
HFF-Myc	wgEncodeUwDnaseHffmycPkRep1.narrowPeak.gz
HFF-Myc	wgEncodeUwDnaseHffmycPkRep2.narrowPeak.gz
HGF	wgEncodeUwDnaseHgfPkRep1.narrowPeak.gz
HGF	wgEncodeUwDnaseHgfPkRep2.narrowPeak.gz
HIPEpiC	wgEncodeUwDnaseHipePkRep1.narrowPeak.gz
HIPEpiC	wgEncodeUwDnaseHipePkRep2.narrowPeak.gz
HL-60	wgEncodeUwDnaseHl60PkRep1.narrowPeak.gz
HL-60	wgEncodeUwDnaseHl60PkRep2.narrowPeak.gz
HMEC	wgEncodeUwDnaseHmecPkRep1.narrowPeak.gz
HMEC	wgEncodeUwDnaseHmecPkRep2.narrowPeak.gz
HMF	wgEncodeUwDnaseHmfPkRep1.narrowPeak.gz
HMF	wgEncodeUwDnaseHmfPkRep2.narrowPeak.gz
HMVEC-dAd	wgEncodeUwDnaseHmvecdadPkRep1.narrowPeak.gz
HMVEC-dAd	wgEncodeUwDnaseHmvecdadPkRep2.narrowPeak.gz
HMVEC-dBl-Ad	wgEncodeUwDnaseHmvecdbladPkRep1.narrowPeak.gz
HMVEC-dBl-Ad	wgEncodeUwDnaseHmvecdbladPkRep2.narrowPeak.gz
HMVEC-dBl-Neo	wgEncodeUwDnaseHmvecdblneoPkRep1.narrowPeak.gz
HMVEC-dBl-Neo	wgEncodeUwDnaseHmvecdblneoPkRep2.narrowPeak.gz
HMVEC-dLy-Ad	wgEncodeUwDnaseHmvecdlyadPkRep1.narrowPeak.gz
HMVEC-dLy-Ad	wgEncodeUwDnaseHmvecdlyadPkRep2.narrowPeak.gz
HMVEC-dLy-Neo	wgEncodeUwDnaseHmvecdlyneoPkRep1.narrowPeak.gz
HMVEC-dLy-Neo	wgEncodeUwDnaseHmvecdlyneoPkRep2.narrowPeak.gz
HMVEC-dNeo	wgEncodeUwDnaseHmvecdneoPkRep1.narrowPeak.gz
HMVEC-dNeo	wgEncodeUwDnaseHmvecdneoPkRep2.narrowPeak.gz
HMVEC-LBl	wgEncodeUwDnaseHmveclblPkRep1.narrowPeak.gz
HMVEC-LBl	wgEncodeUwDnaseHmveclblPkRep2.narrowPeak.gz
HMVEC-LLy	wgEncodeUwDnaseHmvecllyPkRep1.narrowPeak.gz
HMVEC-LLy	wgEncodeUwDnaseHmvecllyPkRep2.narrowPeak.gz
HNPCEpiC	wgEncodeUwDnaseHnpcePkRep1.narrowPeak.gz
HNPCEpiC	wgEncodeUwDnaseHnpcePkRep2V2.narrowPeak.gz
HPAEC	wgEncodeUwDnaseHpaecPkRep1.narrowPeak.gz
HPAF	wgEncodeUwDnaseHpafPkRep1.narrowPeak.gz
HPAF	wgEncodeUwDnaseHpafPkRep2.narrowPeak.gz
HPdLF	wgEncodeUwDnaseHpdlfPkRep1.narrowPeak.gz
HPdLF	wgEncodeUwDnaseHpdlfPkRep2.narrowPeak.gz
HPF	wgEncodeUwDnaseHpfPkRep1.narrowPeak.gz
HPF	wgEncodeUwDnaseHpfPkRep2.narrowPeak.gz
HRCEpiC	wgEncodeUwDnaseHrcePkRep1.narrowPeak.gz
HRCEpiC	wgEncodeUwDnaseHrcePkRep2.narrowPeak.gz
HRE	wgEncodeUwDnaseHrePkRep1V2.narrowPeak.gz
HRE	wgEncodeUwDnaseHrePkRep2V2.narrowPeak.gz
HRGEC	wgEncodeUwDnaseHrgecPkRep1.narrowPeak.gz
HRGEC	wgEncodeUwDnaseHrgecPkRep2.narrowPeak.gz
HRPEpiC	wgEncodeUwDnaseHrpePkRep1V2.narrowPeak.gz
HRPEpiC	wgEncodeUwDnaseHrpePkRep2V2.narrowPeak.gz
bone_marrow_HS27a	wgEncodeUwDnaseHs27aPkRep1.narrowPeak.gz
bone_marrow_HS5	wgEncodeUwDnaseHs5PkRep1.narrowPeak.gz
HSMM	wgEncodeUwDnaseHsmmPkRep1.narrowPeak.gz
HSMM	wgEncodeUwDnaseHsmmPkRep2.narrowPeak.gz
HSMMtube	wgEncodeUwDnaseHsmmtPkRep1.narrowPeak.gz
HSMMtube	wgEncodeUwDnaseHsmmtPkRep2.narrowPeak.gz
HUVEC	wgEncodeUwDnaseHuvecPkRep1V2.narrowPeak.gz
HUVEC	wgEncodeUwDnaseHuvecPkRep2.narrowPeak.gz
HVMF	wgEncodeUwDnaseHvmfPkRep1.narrowPeak.gz
HVMF	wgEncodeUwDnaseHvmfPkRep2.narrowPeak.gz
Jurkat	wgEncodeUwDnaseJurkatPkRep1.narrowPeak.gz
Jurkat	wgEncodeUwDnaseJurkatPkRep2.narrowPeak.gz
K562	wgEncodeUwDnaseK562PkRep1.narrowPeak.gz
K562	wgEncodeUwDnaseK562PkRep2.narrowPeak.gz
LHCN-M2	wgEncodeUwDnaseLhcnm2PkRep1.narrowPeak.gz
LHCN-M2	wgEncodeUwDnaseLhcnm2PkRep2.narrowPeak.gz
LNCaP	wgEncodeUwDnaseLncapPkRep1.narrowPeak.gz
LNCaP	wgEncodeUwDnaseLncapPkRep2.narrowPeak.gz
M059J	wgEncodeUwDnaseM059jPkRep1.narrowPeak.gz
M059J	wgEncodeUwDnaseM059jPkRep2.narrowPeak.gz
MCF-7	wgEncodeUwDnaseMcf7PkRep1.narrowPeak.gz
MCF-7	wgEncodeUwDnaseMcf7PkRep2.narrowPeak.gz
Monocytes-CD14+_RO01746	wgEncodeUwDnaseMonocd14ro1746PkRep2.narrowPeak.gz
bone_marrow_MSC	wgEncodeUwDnaseMscPkRep1.narrowPeak.gz
bone_marrow_MSC	wgEncodeUwDnaseMscPkRep2.narrowPeak.gz
NB4	wgEncodeUwDnaseNb4PkRep1.narrowPeak.gz
NB4	wgEncodeUwDnaseNb4PkRep2.narrowPeak.gz
NH-A	wgEncodeUwDnaseNhaPkRep1.narrowPeak.gz
NH-A	wgEncodeUwDnaseNhaPkRep2.narrowPeak.gz
NHBE_RA	wgEncodeUwDnaseNhberaPkRep1.narrowPeak.gz
NHBE_RA	wgEncodeUwDnaseNhberaPkRep2.narrowPeak.gz
NHDF-Ad	wgEncodeUwDnaseNhdfadPkRep1.narrowPeak.gz
NHDF-Ad	wgEncodeUwDnaseNhdfadPkRep2.narrowPeak.gz
NHDF-neo	wgEncodeUwDnaseNhdfneoPkRep1.narrowPeak.gz
NHDF-neo	wgEncodeUwDnaseNhdfneoPkRep2.narrowPeak.gz
NHEK	wgEncodeUwDnaseNhekPkRep1.narrowPeak.gz
NHEK	wgEncodeUwDnaseNhekPkRep2.narrowPeak.gz
NHLF	wgEncodeUwDnaseNhlfPkRep1.narrowPeak.gz
NHLF	wgEncodeUwDnaseNhlfPkRep2.narrowPeak.gz
NT2-D1	wgEncodeUwDnaseNt2d1PkRep1.narrowPeak.gz
NT2-D1	wgEncodeUwDnaseNt2d1PkRep2.narrowPeak.gz
PANC-1	wgEncodeUwDnasePanc1PkRep1.narrowPeak.gz
PANC-1	wgEncodeUwDnasePanc1PkRep2.narrowPeak.gz
PrEC	wgEncodeUwDnasePrecPkRep1.narrowPeak.gz
PrEC	wgEncodeUwDnasePrecPkRep2.narrowPeak.gz
RPMI-7951	wgEncodeUwDnaseRpmi7951PkRep1.narrowPeak.gz
RPMI-7951	wgEncodeUwDnaseRpmi7951PkRep2.narrowPeak.gz
RPTEC	wgEncodeUwDnaseRptecPkRep1.narrowPeak.gz
RPTEC	wgEncodeUwDnaseRptecPkRep2.narrowPeak.gz
SAEC	wgEncodeUwDnaseSaecPkRep1.narrowPeak.gz
SAEC	wgEncodeUwDnaseSaecPkRep2.narrowPeak.gz
SKMC	wgEncodeUwDnaseSkmcPkRep1.narrowPeak.gz
SKMC	wgEncodeUwDnaseSkmcPkRep2.narrowPeak.gz
SK-N-MC	wgEncodeUwDnaseSknmcPkRep1.narrowPeak.gz
SK-N-MC	wgEncodeUwDnaseSknmcPkRep2.narrowPeak.gz
SK-N-SH_RA	wgEncodeUwDnaseSknshraPkRep1.narrowPeak.gz
SK-N-SH_RA	wgEncodeUwDnaseSknshraPkRep2.narrowPeak.gz
T-47D	wgEncodeUwDnaseT47dPkRep1.narrowPeak.gz
T-47D	wgEncodeUwDnaseT47dPkRep2.narrowPeak.gz
Th17	wgEncodeUwDnaseTh17PkRep1.narrowPeak.gz
Th1	wgEncodeUwDnaseTh1PkRep1.narrowPeak.gz
Th1	wgEncodeUwDnaseTh1PkRep2.narrowPeak.gz
Th1_Wb33676984	wgEncodeUwDnaseTh1wb33676984PkRep1.narrowPeak.gz
Th1_Wb54553204	wgEncodeUwDnaseTh1wb54553204PkRep1.narrowPeak.gz
Th1_Wb54553204	wgEncodeUwDnaseTh1wb54553204PkRep2.narrowPeak.gz
Th2	wgEncodeUwDnaseTh2PkRep1.narrowPeak.gz
Th2	wgEncodeUwDnaseTh2PkRep2.narrowPeak.gz
Th2_Wb33676984	wgEncodeUwDnaseTh2wb33676984PkRep1.narrowPeak.gz
Th2_Wb54553204	wgEncodeUwDnaseTh2wb54553204PkRep1.narrowPeak.gz
Treg_Wb78495824	wgEncodeUwDnaseTregwb78495824PkRep1.narrowPeak.gz
Treg_Wb83319432	wgEncodeUwDnaseTregwb83319432PkRep1.narrowPeak.gz
WERI-Rb-1	wgEncodeUwDnaseWerirb1PkRep1.narrowPeak.gz
WERI-Rb-1	wgEncodeUwDnaseWerirb1PkRep2.narrowPeak.gz
WI-38	wgEncodeUwDnaseWi38PkRep1.narrowPeak.gz
WI-38	wgEncodeUwDnaseWi38PkRep2.narrowPeak.gz

## Sheet: mouse
Cell type	ENCODE filename
3134	wgEncodeUwDnase3134RiiiMImmortalPkRep1.narrowPeak.gz
3134	wgEncodeUwDnase3134RiiiMImmortalPkRep2.narrowPeak.gz
416B	wgEncodeUwDnase416bC57bl6MAdult8wksPkRep1.narrowPeak.gz
416B	wgEncodeUwDnase416bC57bl6MAdult8wksPkRep2.narrowPeak.gz
A20	wgEncodeUwDnaseA20BalbcannMAdult8wksPkRep1.narrowPeak.gz
A20	wgEncodeUwDnaseA20BalbcannMAdult8wksPkRep2.narrowPeak.gz
B-cell_(CD19+)	wgEncodeUwDnaseBcellcd19pC57bl6MAdult8wksPkRep1.narrowPeak.gz
B-cell_(CD19+)	wgEncodeUwDnaseBcellcd19pC57bl6MAdult8wksPkRep2.narrowPeak.gz
B-cell_(CD43-)	wgEncodeUwDnaseBcellcd43nC57bl6MAdult8wksPkRep1.narrowPeak.gz
B-cell_(CD43-)	wgEncodeUwDnaseBcellcd43nC57bl6MAdult8wksPkRep2.narrowPeak.gz
B-cell_(CD43-)	wgEncodeUwDnaseBcellcd43nC57bl6MAdult8wksPkRep3.narrowPeak.gz
B-cell_(CD43-)	wgEncodeUwDnaseBcellcd43nC57bl6MAdult8wksPkRep4.narrowPeak.gz
Cerebellum	wgEncodeUwDnaseCbellumC57bl6MAdult8wksPkRep2.narrowPeak.gz
Cerebellum	wgEncodeUwDnaseCbellumC57bl6MAdult8wksPkRep3.narrowPeak.gz
Cerebellum	wgEncodeUwDnaseCerebellumC57bl6MAdult8wksPkRep1.narrowPeak.gz
Cerebrum	wgEncodeUwDnaseCerebrumC57bl6MAdult8wksPkRep1.narrowPeak.gz
Cerebrum	wgEncodeUwDnaseCerebrumC57bl6MAdult8wksPkRep2.narrowPeak.gz
Cerebrum	wgEncodeUwDnaseCerebrumC57bl6MAdult8wksPkRep3.narrowPeak.gz
CH12	wgEncodeUwDnaseCh122a4bFImmortalPkRep1.narrowPeak.gz
CH12	wgEncodeUwDnaseCh122a4bFImmortalPkRep2.narrowPeak.gz
EPC_(CD117-_CD71+_TER119+)	wgEncodeUwDnaseEpcmppCd1ME14halfPkRep1.narrowPeak.gz
EPC_(CD117+_CD71-_TER119-)	wgEncodeUwDnaseEpcpmmCd1ME14halfPkRep1.narrowPeak.gz
EPC_(CD117+_CD71+_TER119-)	wgEncodeUwDnaseEpcppmCd1ME14halfPkRep1.narrowPeak.gz
EPC_(CD117+_CD71+_TER119+)	wgEncodeUwDnaseEpcpppCd1ME14halfPkRep1.narrowPeak.gz
ES-CJ7	wgEncodeUwDnaseEscj7S129ME0PkRep1.narrowPeak.gz
ES-CJ7	wgEncodeUwDnaseEscj7S129ME0PkRep2.narrowPeak.gz
ES-E14	wgEncodeUwDnaseEse14129olaME0PkRep1.narrowPeak.gz
ES-E14	wgEncodeUwDnaseEse14129olaME0PkRep2.narrowPeak.gz
ES-WW6	wgEncodeUwDnaseEsww6UknME0PkRep1.narrowPeak.gz
ES-WW6	wgEncodeUwDnaseEsww6UknME0PkRep2.narrowPeak.gz
ES-WW6_F1KO	wgEncodeUwDnaseEsww6koUknME0PkRep1.narrowPeak.gz
ES-WW6_F1KO	wgEncodeUwDnaseEsww6koUknME0PkRep2.narrowPeak.gz
FatPad	wgEncodeUwDnaseFatC57bl6MAdult8wksPkRep1.narrowPeak.gz
FatPad	wgEncodeUwDnaseFatC57bl6MAdult8wksPkRep2.narrowPeak.gz
Fibroblast	wgEncodeUwDnaseFibroblastC57bl6MAdult8wksPkRep1.narrowPeak.gz
Fibroblast	wgEncodeUwDnaseFibroblastC57bl6MAdult8wksPkRep2.narrowPeak.gz
ForelimbBud	wgEncodeUwDnaseFlbudCd1ME11halfPkRep1.narrowPeak.gz
ForelimbBud	wgEncodeUwDnaseFlbudCd1ME11halfPkRep2.narrowPeak.gz
GenitalFatPad	wgEncodeUwDnaseGfatC57bl6MAdult8wksPkRep1.narrowPeak.gz
GenitalFatPad	wgEncodeUwDnaseGfatC57bl6MAdult8wksPkRep2.narrowPeak.gz
Heart	wgEncodeUwDnaseHeartC57bl6MAdult8wksPkRep1.narrowPeak.gz
Heart	wgEncodeUwDnaseHeartC57bl6MAdult8wksPkRep2.narrowPeak.gz
HindlimbBud	wgEncodeUwDnaseHlbudCd1ME11halfPkRep1.narrowPeak.gz
HindlimbBud	wgEncodeUwDnaseHlbudCd1ME11halfPkRep2.narrowPeak.gz
HeadlessEmbryo	wgEncodeUwDnaseHlembryoCd1ME11halfPkRep1.narrowPeak.gz
HeadlessEmbryo	wgEncodeUwDnaseHlembryoCd1ME11halfPkRep2.narrowPeak.gz
Kidney	wgEncodeUwDnaseKidneyC57bl6MAdult8wksPkRep1.narrowPeak.gz
Kidney	wgEncodeUwDnaseKidneyC57bl6MAdult8wksPkRep2.narrowPeak.gz
LgIntestine	wgEncodeUwDnaseLgintC57bl6MAdult8wksPkRep1.narrowPeak.gz
LgIntestine	wgEncodeUwDnaseLgintC57bl6MAdult8wksPkRep2.narrowPeak.gz
Liver	wgEncodeUwDnaseLiver129dlcrME14halfPkRep1.narrowPeak.gz
Liver	wgEncodeUwDnaseLiver129dlcrME14halfPkRep2.narrowPeak.gz
Liver	wgEncodeUwDnaseLiverC57bl6MAdult8wksPkRep1.narrowPeak.gz
Liver	wgEncodeUwDnaseLiverC57bl6MAdult8wksPkRep10.narrowPeak.gz
Liver	wgEncodeUwDnaseLiverC57bl6MAdult8wksPkRep11.narrowPeak.gz
Liver	wgEncodeUwDnaseLiverC57bl6MAdult8wksPkRep12.narrowPeak.gz
Liver	wgEncodeUwDnaseLiverC57bl6MAdult8wksPkRep13.narrowPeak.gz
Liver	wgEncodeUwDnaseLiverC57bl6MAdult8wksPkRep14.narrowPeak.gz
Liver	wgEncodeUwDnaseLiverC57bl6MAdult8wksPkRep2.narrowPeak.gz
Liver	wgEncodeUwDnaseLiverC57bl6MAdult8wksPkRep3.narrowPeak.gz
Liver	wgEncodeUwDnaseLiverC57bl6MAdult8wksPkRep4.narrowPeak.gz
Liver	wgEncodeUwDnaseLiverC57bl6MAdult8wksPkRep5.narrowPeak.gz
Liver	wgEncodeUwDnaseLiverC57bl6MAdult8wksPkRep6.narrowPeak.gz
Liver	wgEncodeUwDnaseLiverC57bl6MAdult8wksPkRep7.narrowPeak.gz
Liver	wgEncodeUwDnaseLiverC57bl6MAdult8wksPkRep8.narrowPeak.gz
Liver	wgEncodeUwDnaseLiverC57bl6MAdult8wksPkRep9.narrowPeak.gz
Liver	wgEncodeUwDnaseLiverC57bl6ME14halfPkRep1.narrowPeak.gz
Liver	wgEncodeUwDnaseLiverS129ME14halfPkRep1.narrowPeak.gz
Lung	wgEncodeUwDnaseLungC57bl6MAdult8wksPkRep1.narrowPeak.gz
Lung	wgEncodeUwDnaseLungC57bl6MAdult8wksPkRep2.narrowPeak.gz
Lung	wgEncodeUwDnaseLungC57bl6MAdult8wksPkRep3.narrowPeak.gz
MEL	wgEncodeUwDnaseMelC57bl6MAdult8wksPkRep1.narrowPeak.gz
MEL	wgEncodeUwDnaseMelC57bl6MAdult8wksPkRep2.narrowPeak.gz
MEL	wgEncodeUwDnaseMelC57bl6MAdult8wksPkRep3.narrowPeak.gz
Mesoderm	wgEncodeUwDnaseMesodermCd1ME11halfPkRep1.narrowPeak.gz
Mesoderm	wgEncodeUwDnaseMesodermCd1ME11halfPkRep2.narrowPeak.gz
mG/ER	wgEncodeUwDnaseMgerUknImmortalDiffc24hPkRep1.narrowPeak.gz
mG/ER	wgEncodeUwDnaseMgerUknImmortalDiffc24hPkRep2.narrowPeak.gz
mG/ER	wgEncodeUwDnaseMgerUknImmortalDiffc48hPkRep1.narrowPeak.gz
mG/ER	wgEncodeUwDnaseMgerUknImmortalDiffc48hPkRep2.narrowPeak.gz
mG/ER	wgEncodeUwDnaseMgerUknImmortalPkRep1.narrowPeak.gz
mG/ER	wgEncodeUwDnaseMgerUknImmortalPkRep2.narrowPeak.gz
NIH-3T3	wgEncodeUwDnaseNih3t3NihsMImmortalPkRep1.narrowPeak.gz
NIH-3T3	wgEncodeUwDnaseNih3t3NihsMImmortalPkRep2.narrowPeak.gz
Patski	wgEncodeUwDnasePatskiSpbl6MImmortalPkRep1.narrowPeak.gz
Patski	wgEncodeUwDnasePatskiSpbl6MImmortalPkRep2.narrowPeak.gz
Retina	wgEncodeUwDnaseRetinaC57bl6MAdult1wksPkRep1.narrowPeak.gz
Retina	wgEncodeUwDnaseRetinaC57bl6MAdult8wksPkRep1.narrowPeak.gz
Retina	wgEncodeUwDnaseRetinaC57bl6MNew1daysPkRep1.narrowPeak.gz
SkMuscle	wgEncodeUwDnaseSkmuscleC57bl6MAdult8wksPkRep1.narrowPeak.gz
SkMuscle	wgEncodeUwDnaseSkmuscleC57bl6MAdult8wksPkRep2.narrowPeak.gz
Spleen	wgEncodeUwDnaseSpleenC57bl6MAdult8wksPkRep1.narrowPeak.gz
Spleen	wgEncodeUwDnaseSpleenC57bl6MAdult8wksPkRep2.narrowPeak.gz
THelper-Activated	wgEncodeUwDnaseThelpaC57bl6MAdult8wksPkRep1.narrowPeak.gz
THelper-Activated	wgEncodeUwDnaseThelpaC57bl6MAdult8wksPkRep2.narrowPeak.gz
Thymus	wgEncodeUwDnaseThymusC57bl6MAdult8wksPkRep1.narrowPeak.gz
Thymus	wgEncodeUwDnaseThymusC57bl6MAdult8wksPkRep2.narrowPeak.gz
T-Naive	wgEncodeUwDnaseTnaiveC57bl6MAdult8wksPkRep1.narrowPeak.gz
T-Naive	wgEncodeUwDnaseTnaiveC57bl6MAdult8wksPkRep2.narrowPeak.gz
T-Naive	wgEncodeUwDnaseTnaiveC57bl6MAdult8wksPkRep3.narrowPeak.gz
T-Naive	wgEncodeUwDnaseTnaiveC57bl6MAdult8wksPkRep4.narrowPeak.gz
TReg	wgEncodeUwDnaseTregC57bl6MAdult8wksPkRep1.narrowPeak.gz
TReg	wgEncodeUwDnaseTregC57bl6MAdult8wksPkRep2.narrowPeak.gz
TReg	wgEncodeUwDnaseTregC57bl6MAdult8wksPkRep3.narrowPeak.gz
TReg-Activated	wgEncodeUwDnaseTregaC57bl6MAdult8wksPkRep1.narrowPeak.gz
TReg-Activated	wgEncodeUwDnaseTregaC57bl6MAdult8wksPkRep2.narrowPeak.gz
WholeBrain	wgEncodeUwDnaseWbrainC57bl6MAdult8wksPkRep1.narrowPeak.gz
WholeBrain	wgEncodeUwDnaseWbrainC57bl6MAdult8wksPkRep2.narrowPeak.gz
WholeBrain	wgEncodeUwDnaseWbrainC57bl6MAdult8wksPkRep3.narrowPeak.gz
WholeBrain	wgEncodeUwDnaseWbrainC57bl6MAdult8wksPkRep4.narrowPeak.gz
WholeBrain	wgEncodeUwDnaseWbrainC57bl6MAdult8wksPkRep5.narrowPeak.gz
WholeBrain	wgEncodeUwDnaseWbrainC57bl6MAdult8wksPkRep6.narrowPeak.gz
WholeBrain	wgEncodeUwDnaseWbrainC57bl6MAdult8wksPkRep7.narrowPeak.gz
WholeBrain	wgEncodeUwDnaseWbrainC57bl6ME14halfPkRep1.narrowPeak.gz
WholeBrain	wgEncodeUwDnaseWbrainC57bl6ME14halfPkRep2.narrowPeak.gz
WholeBrain	wgEncodeUwDnaseWbrainC57bl6ME18halfPkRep1.narrowPeak.gz
WholeBrain	wgEncodeUwDnaseWbrainC57bl6ME18halfPkRep2.narrowPeak.gz
ZhBTc4	wgEncodeUwDnaseZhbtc4129olaME0Diffb24hPkRep1.narrowPeak.gz
ZhBTc4	wgEncodeUwDnaseZhbtc4129olaME0Diffb24hPkRep2.narrowPeak.gz
ZhBTc4	wgEncodeUwDnaseZhbtc4129olaME0Diffb6hPkRep1.narrowPeak.gz
ZhBTc4	wgEncodeUwDnaseZhbtc4129olaME0Diffb6hPkRep2.narrowPeak.gz
ZhBTc4	wgEncodeUwDnaseZhbtc4129olaME0PkRep1V2.narrowPeak.gz
ZhBTc4	wgEncodeUwDnaseZhbtc4129olaME0PkRep2.narrowPeak.gz
